# Supplementary material for: Heat shock factor binding protein BrHSBP1 regulates seed and pod development in Brassica rapa
Source: Front Plant Sci. 2023 Aug 30;14:1232736. doi: 10.3389/fpls.2023.1232736 (PMC10499616; doi:10.3389/fpls.2023.1232736)
Supplement: Supplementary file 1 [file DataSheet_1.xlsx]

## Sheet: Sheet1
Supplementary Material
Heat shock factor binding protein BrHSBP1 regulates seed and pod development in Brassica rapa.
Muthusamy Muthusamy, Seungmin Son, Sang Ryeol Park, Soo In Lee*
* Correspondence:silee@korea.kr
Supplementary Data S1: Signficant differentially expressed genes ( FDR < 0.05 and fold change (logFC) ≥ |2|) between control vs. BrHSBP1OX or Brhsbp1_KO comparative transcriptome analyses.
DB- Control
85- Brhsbp1_KO	ko
83- BrHSBP1OX

## Sheet: control vs. BrHSBP1OX
Reference Information		DB_vs_83						DESeq Normalization									Annotation
Gene id	Gene length	baseMean	log2FoldChange	lfcSE	stat	pvalue	padj	DB_control	DB_R2	DB_R3	83-1-3	83-1-3_R2	83-1-3_R3	85-1	85-1_R2	85-2_R3	NR Description	Araport11 Description	InterPro description	#GO	GO IDs	GO Names	KO	KO Description	#Pathway	Pathway Description		.
BraA01g000490.3.5C	805	42.9605	2.22624	0.553855	4.01954	5.83116e-05	0.0056324	8.2089	23.0199	16.9027	110.071	65.637	46.3776	22.1702	39.3973	54.8597	KAG5412478.1_hypothetical protein IGI04_000045 [Brassica rapa subsp. trilocularis]	.	.	.	.	.	.	.	.	.		AT4G37610.1	BTB and TAZ domain protein 5, Gene Name = BT5
BraA01g001270.3.5C	1988	157.74	6.83509	1.95782	3.49118	0.000480893	0.0251471	0	2.19237	0	222.672	1.87534	7.57185	324.386	273.033	587.93	XP_009134339.1_BTB/POZ and TAZ domain-containing protein 5 [Brassica rapa] RID77199.1 hypothetical protein BRARA_A00127 [Brassica rapa]	AT4G37610.1_BTB and TAZ domain protein 5, Gene Name = BT5	IPR011333_SKP1/BTB/POZ domain superfamily; IPR000197_Zinc finger, TAZ-type; IPR035898_TAZ domain superfamily; IPR000210_BTB/POZ domain	9	C:GO:0000123; F:GO:0003712; F:GO:0004402; C:GO:0005667; P:GO:0006355; P:GO:0006355; F:GO:0008270; P:GO:0016573; P:GO:0042967	C:histone acetyltransferase complex; F:transcription coregulator activity; F:histone acetyltransferase activity; C:transcription regulator complex; P:regulation of DNA-templated transcription; P:regulation of DNA-templated transcription; F:zinc ion binding; P:histone acetylation; P:obsolete acyl-carrier-protein biosynthetic process	.	.	.	.		AT4G32460.2	choice-of-anchor C domain protein, putative (Protein of unknown function, DUF642)
BraA01g005650.3.5C	2837	103.009	2.33804	0.501505	4.66205	3.13071e-06	0.000568752	15.7337	37.2704	19.8855	135.374	95.6425	133.454	259.042	88.873	141.807	XP_009125963.1_uncharacterized protein LOC103850912 [Brassica rapa] XP_022552570.1 uncharacterized protein LOC111203273 [Brassica napus] CAF2147425.1 unnamed protein product [Brassica napus] CAG7886508.1 unnamed protein product [Brassica rapa] VDC74056.1 unnamed protein product [Brassica rapa]	AT4G32460.2_choice-of-anchor C domain protein, putative (Protein of unknown function, DUF642)	IPR006946_Domain of unknown function DUF642; IPR008979_Galactose-binding-like domain superfamily	3	C:GO:0009505; P:GO:0009793; P:GO:0045489	C:plant-type cell wall; P:embryo development ending in seed dormancy; P:pectin biosynthetic process	.	.	.	.		AT4G32340.1	Tetratricopeptide repeat (TPR)-like superfamily protein
BraA01g005740.3.5C	1960	201.663	-2.68897	0.721861	-3.72505	0.000195278	0.0134006	750.43	388.05	391.744	31.6295	117.209	88.0228	36.1725	5.4973	6.21053	XP_009126132.1_uncharacterized protein LOC103851057 [Brassica rapa] KAH0940898.1 hypothetical protein HID58_000535 [Brassica napus] CAF2147441.1 unnamed protein product [Brassica napus] CAG7886519.1 unnamed protein product [Brassica rapa] VDC74066.1 unnamed protein product [Brassica rapa]	AT4G32340.1_Tetratricopeptide repeat (TPR)-like superfamily protein	IPR011990_Tetratricopeptide-like helical domain superfamily	.	.	.	.	.	.	.		.
BraA01g006080.3.5C	2564	112.657	4.44856	0.333234	13.3497	1.18968e-40	1.63176e-36	10.9452	14.2504	17.897	268.218	330.998	324.643	16.336	19.2405	11.386	KAH0928642.1_hypothetical protein HID58_014369 [Brassica napus]	.	.	.	.	.	.	.	.	.		AT4G31290.1	ChaC-like family protein
BraA01g006640.3.5C	2396	54.3529	2.50398	0.755813	3.31296	0.000923139	0.0377182	10.2611	10.9619	12.9256	149.291	28.1302	17.0367	82.8467	74.2135	103.509	XP_009127116.1_gamma-glutamylcyclotransferase 2-2 [Brassica rapa] XP_033135806.1 gamma-glutamylcyclotransferase 2-2 [Brassica rapa] KAG5413056.1 hypothetical protein IGI04_000623 [Brassica rapa subsp. trilocularis]	AT4G31290.1_ChaC-like family protein	IPR006840_Glutathione-specific gamma-glutamylcyclotransferase; IPR013024_Gamma-glutamyl cyclotransferase-like	3	F:GO:0003839; C:GO:0005737; P:GO:0006751	F:gamma-glutamylcyclotransferase activity; C:cytoplasm; P:glutathione catabolic process	K22596	GGCT; gamma-glutamylcyclotransferase, plant [EC:4.3.2.9]	1	A 9100 Metabolism; B 09106 Metabolism of other amino acids; C 00480 Glutathione metabolism [PATH:ko00480]		AT1G65310.2	xyloglucan endotransglucosylase/hydrolase 17, Gene Name = XTH17
BraA01g007440.3.5C	1253	95.5624	5.20013	1.31277	3.96119	7.45757e-05	0.00672947	4.10445	3.28856	0.994275	301.113	8.43905	2.83945	186.697	226.305	126.281	XP_009127924.2_probable xyloglucan endotransglucosylase/hydrolase protein 17 [Brassica rapa]	AT1G65310.2_xyloglucan endotransglucosylase/hydrolase 17, Gene Name = XTH17	IPR016455_Xyloglucan endotransglucosylase/hydrolase; IPR008264_Beta-glucanase; IPR013320_Concanavalin A-like lectin/glucanase domain superfamily; IPR000757_Glycoside hydrolase family 16; IPR010713_Xyloglucan endo-transglycosylase, C-terminal	8	F:GO:0004553; C:GO:0005618; P:GO:0010411; C:GO:0016020; F:GO:0016762; P:GO:0042546; C:GO:0048046; P:GO:0071555	F:hydrolase activity, hydrolyzing O-glycosyl compounds; C:cell wall; P:xyloglucan metabolic process; C:membrane; F:xyloglucan:xyloglucosyl transferase activity; P:cell wall biogenesis; C:apoplast; P:cell wall organization	K08235	E2.4.1.207; xyloglucan:xyloglucosyl transferase [EC:2.4.1.207]	0	None		AT4G28840.1	mediator of RNA polymerase II transcription subunit
BraA01g008640.3.5C	1985	9.59194	5.21735	1.45391	3.58849	0.000332595	0.0192949	0	0	0.994275	26.5688	6.5637	3.78593	18.6697	10.0784	19.6667	XP_009129229.1_protein SPEAR3 isoform X1 [Brassica rapa] KAG5413232.1 hypothetical protein IGI04_000799 [Brassica rapa subsp. trilocularis]	AT4G28840.1_mediator of RNA polymerase II transcription subunit	.	4	F:GO:0003700; C:GO:0005667; P:GO:0006355; P:GO:0006355	F:DNA-binding transcription factor activity; C:transcription regulator complex; P:regulation of DNA-templated transcription; P:regulation of DNA-templated transcription	.	.	.	.		AT4G28680.1	L-tyrosine decarboxylase, Gene Name = TYRDC
BraA01g008840.3.5C	4367	109.143	2.04324	0.562692	3.63119	0.000282116	0.0175091	21.2063	55.9055	77.5535	351.72	168.781	114.524	78.1792	59.5541	54.8597	XP_009129414.1_probable tyrosine decarboxylase 2 isoform X1 [Brassica rapa]	AT4G28680.1_L-tyrosine decarboxylase, Gene Name = TYRDC	IPR010977_Aromatic-L-amino-acid decarboxylase; IPR015424_Pyridoxal phosphate-dependent transferase; IPR002129_Pyridoxal phosphate-dependent decarboxylase	3	P:GO:0006520; F:GO:0016831; F:GO:0030170	P:amino acid metabolic process; F:carboxy-lyase activity; F:pyridoxal phosphate binding	K01592	TYDC; tyrosine decarboxylase [EC:4.1.1.25]	2	A 9100 Metabolism; B 09105 Amino acid metabolism; C 00350 Tyrosine metabolism [PATH:ko00350]|A 9100 Metabolism; B 09110 Biosynthesis of other secondary metabolites; C 00950 Isoquinoline alkaloid biosynthesis [PATH:ko00950]		AT4G24760.1	alpha/beta-Hydrolases superfamily protein
BraA01g015550.3.5C	2365	241.383	2.12489	0.611099	3.47716	0.000506756	0.0258236	28.7312	92.0797	86.502	563.006	201.599	137.24	455.073	290.441	317.772	XP_009138492.1_alpha/beta hydrolase domain-containing protein 17B [Brassica rapa] XP_013739463.1 protein ABHD17B [Brassica napus] RID78683.1 hypothetical protein BRARA_A01479 [Brassica rapa] CAF2149684.1 unnamed protein product [Brassica napus] CAG7887539.1 unnamed protein product [Brassica rapa] CDY34308.1 BnaA01g14110D [Brassica napus] VDC75040.1 unnamed protein product [Brassica rapa]	AT4G24760.1_alpha/beta-Hydrolases superfamily protein	IPR029058_Alpha/Beta hydrolase fold; IPR022742_Serine aminopeptidase, S33	1	F:GO:0016787	F:hydrolase activity	K01076	ABHD17; abhydrolase domain-containing protein 17 [EC:3.1.2.22]	0	None		AT4G25050.1	acyl carrier protein 4, Gene Name = ACP4
BraA01g015820.3.5C	1418	2667.09	2.33391	0.702945	3.32018	0.00089958	0.0370855	524.686	1001.91	598.554	8174.34	1601.54	937.963	4034.98	3341.44	3788.42	XP_009138797.1_acyl carrier protein 4, chloroplastic [Brassica rapa] XP_013739633.1 acyl carrier protein 4, chloroplastic [Brassica napus] KAG5413902.1 hypothetical protein IGI04_001469 [Brassica rapa subsp. trilocularis] KAH0941837.1 hypothetical protein HID58_001474 [Brassica napus] RID78710.1 hypothetical protein BRARA_A01506 [Brassica rapa] CAG7887582.1 unnamed protein product [Brassica rapa]…	AT4G25050.1_acyl carrier protein 4, Gene Name = ACP4	IPR009081_Phosphopantetheine binding ACP domain; IPR036736_ACP-like superfamily; IPR020806_Polyketide synthase, phosphopantetheine-binding domain; IPR003231_Acyl carrier protein (ACP)	2	P:GO:0006633; F:GO:0031177	P:fatty acid biosynthetic process; F:phosphopantetheine binding	.	.	.	.		AT4G25310.1	2-oxoglutarate (2OG) and Fe(II)-dependent oxygenase superfamily protein
BraA01g016120.3.5C	1447	104.72	-4.41987	0.662385	-6.67266	2.512e-11	2.02674e-08	64.3031	145.793	156.101	2.53036	5.62603	8.51834	79.3461	223.557	256.702	XP_009139101.2_protein SRG1-like [Brassica rapa]	AT4G25310.1_2-oxoglutarate (2OG) and Fe(II)-dependent oxygenase superfamily protein	IPR044861_Isopenicillin N synthase-like, Fe(2+) 2OG dioxygenase domain; IPR026992_Non-haem dioxygenase N-terminal domain	2	F:GO:0016491; F:GO:0046872	F:oxidoreductase activity; F:metal ion binding	.	.	.	.		AT4G16980.1	arabinogalactan-protein family
BraA01g019650.3.5C	712	1185.04	3.09407	0.812449	3.80833	0.000139909	0.0106908	29.4152	325.568	177.975	3117.41	818.587	609.534	2528.57	1502.6	1555.74	RID79073.1_hypothetical protein BRARA_A01846 [Brassica rapa]	AT4G16980.1_arabinogalactan-protein family	.	.	.	.	.	.	.	.		AT4G15680.1	Thioredoxin superfamily protein
BraA01g021150.3.5C	309	30.9162	21.9284	3.62138	6.05525	1.40204e-09	7.39628e-07	0	0	0	115.131	0	0	4.66742	63.2189	95.2281	XP_009146804.1_monothiol glutaredoxin-S4 [Brassica rapa] XP_013653887.1 monothiol glutaredoxin-S4-like [Brassica napus] XP_013727249.1 monothiol glutaredoxin-S4-like [Brassica napus] CAF2150976.1 unnamed protein product [Brassica napus] CAG7888138.1 unnamed protein product [Brassica rapa] CDY66332.1 BnaA01g35490D [Brassica napus] VDC75593.1 unnamed protein product [Brassica rapa]	AT4G15680.1_Thioredoxin superfamily protein	IPR036249_Thioredoxin-like superfamily; IPR002109_Glutaredoxin; IPR014025_Glutaredoxin subgroup; IPR011905_Glutaredoxin-like, plant II	5	P:GO:0006118; F:GO:0009055; F:GO:0015035; P:GO:0022900; P:GO:0045454	P:obsolete electron transport; F:electron transfer activity; F:protein-disulfide reductase activity; P:electron transport chain; P:cell redox homeostasis	K03676	grxC, GLRX, GLRX2; glutaredoxin 3	0	None		AT4G15680.1	Thioredoxin superfamily protein
BraA01g021170.3.5C	309	16.2816	21.6645	3.42872	6.31855	2.64037e-10	1.72454e-07	0	0	0	92.3582	0	0	5.83427	18.3243	30.0175	XP_013651785.1_monothiol glutaredoxin-S4-like [Brassica napus] XP_033146251.1 monothiol glutaredoxin-S4-like [Brassica rapa] CAF2150978.1 unnamed protein product [Brassica napus] CAG7888141.1 unnamed protein product [Brassica rapa] VDC75595.1 unnamed protein product [Brassica rapa]	AT4G15680.1_Thioredoxin superfamily protein	IPR036249_Thioredoxin-like superfamily; IPR011905_Glutaredoxin-like, plant II; IPR002109_Glutaredoxin	9	C:GO:0005634; C:GO:0005737; P:GO:0006118; F:GO:0009055; F:GO:0015035; P:GO:0022900; P:GO:0045454; F:GO:0046872; F:GO:0051537	C:nucleus; C:cytoplasm; P:obsolete electron transport; F:electron transfer activity; F:protein-disulfide reductase activity; P:electron transport chain; P:cell redox homeostasis; F:metal ion binding; F:2 iron, 2 sulfur cluster binding	K03676	grxC, GLRX, GLRX2; glutaredoxin 3	0	None		AT3G50560.1	NAD(P)-binding Rossmann-fold superfamily protein
BraA01g023180.3.5C	3130	472.921	2.79062	0.733103	3.80659	0.000140895	0.0107077	13.6815	97.5606	79.542	856.528	297.242	161.848	847.136	1003.26	899.491	XP_009101992.1_3-oxoacyl-[acyl-carrier-protein] reductase FabG isoform X1 [Brassica rapa] KAG5415064.1 hypothetical protein IGI04_002631 [Brassica rapa subsp. trilocularis] KAH0942488.1 hypothetical protein HID58_002125 [Brassica napus] CAF2151446.1 unnamed protein product [Brassica napus] CDY67513.1 BnaAnng24430D [Brassica napus]	AT3G50560.1_NAD(P)-binding Rossmann-fold superfamily protein	IPR002347_Short-chain dehydrogenase/reductase SDR; IPR036291_NAD(P)-binding domain superfamily	.	.	.	.	.	.	.		AT3G48100.1	response regulator 5, Gene Name = RR5
BraA01g025100.3.5C	2017	190.102	3.27196	0.991316	3.30062	0.000964721	0.0385777	45.149	23.0199	16.9027	726.214	37.5069	61.5213	100.349	418.711	281.544	XP_033133189.1_two-component response regulator ARR5 [Brassica rapa] KAH0942591.1 hypothetical protein HID58_002228 [Brassica napus] CAF2151830.1 unnamed protein product [Brassica napus] CAG7888585.1 unnamed protein product [Brassica rapa]	AT3G48100.1_response regulator 5, Gene Name = RR5	IPR001789_Signal transduction response regulator, receiver domain; IPR011006_CheY-like superfamily	10	F:GO:0000156; P:GO:0000160; F:GO:0005515; C:GO:0005634; C:GO:0005737; P:GO:0006355; P:GO:0006355; P:GO:0007623; P:GO:0009736; P:GO:0010114	F:phosphorelay response regulator activity; P:phosphorelay signal transduction system; F:protein binding; C:nucleus; C:cytoplasm; P:regulation of DNA-templated transcription; P:regulation of DNA-templated transcription; P:circadian rhythm; P:cytokinin-activated signaling pathway; P:response to red light	K14492	ARR-A; two-component response regulator ARR-A family	1	A 9130 Environmental Information Processing; B 09132 Signal transduction; C 04075 Plant hormone signal transduction [PATH:ko04075]		AT3G46640.1	Homeodomain-like superfamily protein, Gene Name = PCL1
BraA01g025510.3.5C	4104	67.6217	-3.90188	1.16192	-3.35813	0.000784723	0.034061	438.492	21.9237	5.96565	7.59109	9.37672	14.1972	22.1702	32.9838	55.8947	XP_009150431.1_transcription factor LUX [Brassica rapa] XP_033140945.1 transcription factor LUX [Brassica rapa]	AT3G46640.1_Homeodomain-like superfamily protein, Gene Name = PCL1	IPR001005_SANT/Myb domain; IPR009057_Homeobox-like domain superfamily; IPR006447_Myb domain, plants	2	F:GO:0003677; C:GO:0005634	F:DNA binding; C:nucleus	.	.	.	.		AT1G56430.1	nicotianamine synthase 4, Gene Name = NAS4
BraA01g026710.3.5C	1308	169.825	2.91207	0.875252	3.32712	0.000877483	0.0365822	6.84075	55.9055	40.7653	607.287	104.082	64.3608	206.533	250.127	192.526	XP_009122978.1_probable nicotianamine synthase 4 [Brassica rapa]	AT1G56430.1_nicotianamine synthase 4, Gene Name = NAS4	IPR004298_Nicotianamine synthase; IPR029063_S-adenosyl-L-methionine-dependent methyltransferase superfamily	5	P:GO:0009555; P:GO:0009860; P:GO:0010233; F:GO:0030410; P:GO:0030418	P:pollen development; P:pollen tube growth; P:phloem transport; F:nicotianamine synthase activity; P:nicotianamine biosynthetic process	K05953	NAS; nicotianamine synthase [EC:2.5.1.43]	2	A 9100 Metabolism; B 09105 Amino acid metabolism; C 00270 Cysteine and methionine metabolism [PATH:ko00270]|A 9100 Metabolism; B 09110 Biosynthesis of other secondary metabolites; C 00999 Biosynthesis of various plant secondary metabolites [PATH:ko00999]		AT2G40560.1	Protein kinase superfamily protein
BraA01g035290.3.5C	5404	17.6801	-3.37408	0.975439	-3.45904	0.0005421	0.0268893	13.6815	43.8475	27.8397	2.53036	5.62603	0	15.1691	42.146	8.2807	XP_033146009.1_uncharacterized protein LOC103837637 [Brassica rapa]	AT2G40560.1_Protein kinase superfamily protein	IPR011009_Protein kinase-like domain superfamily; IPR021139_NYN domain, MARF1-type	2	C:GO:0005777; P:GO:0010468	C:peroxisome; P:regulation of gene expression	.	.	.	.		AT3G16660.1	Pollen Ole e 1 allergen and extensin family protein
BraA01g036730.3.5C	1335	2805.15	4.541	0.602872	7.53228	4.98605e-14	6.83886e-11	149.128	110.715	77.5535	5479.5	1176.78	1208.66	5008.14	5577.93	6457.91	KAH0943540.1_hypothetical protein HID58_003177, partial [Brassica napus]	AT3G16660.1_Pollen Ole e 1 allergen and extensin family protein	.	1	C:GO:0016020	C:membrane	.	.	.	.		AT3G16660.1	Pollen Ole e 1 allergen and extensin family protein
BraA01g036770.3.5C	939	774.029	5.32843	0.766412	6.95244	3.59029e-12	3.28296e-09	17.1019	13.1542	13.9199	1411.94	142.526	227.156	1403.73	2057.82	1678.91	XP_009114342.1_phylloplanin-like [Brassica rapa] KAG5415893.1 hypothetical protein IGI04_003460 [Brassica rapa subsp. trilocularis]	AT3G16660.1_Pollen Ole e 1 allergen and extensin family protein	.	1	C:GO:0016020	C:membrane	.	.	.	.		AT3G16240.1	delta tonoplast integral protein, Gene Name = DELTA-TIP
BraA01g037290.3.5C	1648	1444.2	2.78778	0.567224	4.91478	8.88832e-07	0.000212021	97.1387	281.72	274.42	2259.61	1061.44	1185	4456.22	1574.98	1807.26	XP_009114826.2_aquaporin TIP2-1 [Brassica rapa] KAG5415944.1 hypothetical protein IGI04_003511 [Brassica rapa subsp. trilocularis] CAF2154776.1 unnamed protein product [Brassica napus] RID80403.1 hypothetical protein BRARA_A03068 [Brassica rapa] CAG7890090.1 unnamed protein product [Brassica rapa] CDY20190.1 BnaA01g28120D [Brassica napus]	AT3G16240.1_delta tonoplast integral protein, Gene Name = DELTA-TIP	IPR023271_Aquaporin-like; IPR000425_Major intrinsic protein	14	C:GO:0000326; C:GO:0005794; C:GO:0005886; P:GO:0006833; C:GO:0009505; C:GO:0009506; C:GO:0009705; C:GO:0009941; F:GO:0015200; F:GO:0015250; C:GO:0016020; F:GO:0042802; C:GO:0042807; P:GO:0072489	C:protein storage vacuole; C:Golgi apparatus; C:plasma membrane; P:water transport; C:plant-type cell wall; C:plasmodesma; C:plant-type vacuole membrane; C:chloroplast envelope; F:methylammonium transmembrane transporter activity; F:water channel activity; C:membrane; F:identical protein binding; C:central vacuole; P:methylammonium transmembrane transport	K09873	TIP; aquaporin TIP	0	None		AT3G15450.2	aluminum induced protein with YGL and LRDR motifs
BraA01g037950.3.5C	1333	1937.91	8.55903	1.76677	4.84446	1.2696e-06	0.000282228	2.05223	1.09619	4.97138	3032.64	15.9404	11.3578	6781.76	1906.65	5684.7	XP_009115530.2_stem-specific protein TSJT1 [Brassica rapa]	AT3G15450.2_aluminum induced protein with YGL and LRDR motifs	IPR024286_Domain of unknown function DUF3700; IPR029055_Nucleophile aminohydrolases, N-terminal	.	.	.	.	.	.	.		AT3G14310.1	pectin methylesterase 3, Gene Name = PME3
BraA01g038690.3.5C	8604	523.716	-3.12517	0.617839	-5.05823	4.23172e-07	0.000114935	2522.18	462.591	603.525	111.336	116.271	183.617	192.531	289.524	231.86	KAG5416050.1_hypothetical protein IGI04_003617, partial [Brassica rapa subsp. trilocularis]	AT3G14310.1_pectin methylesterase 3, Gene Name = PME3	IPR000070_Pectinesterase, catalytic; IPR006501_Pectinesterase inhibitor domain; IPR035513_Invertase/pectin methylesterase inhibitor domain superfamily; IPR011050_Pectin lyase fold/virulence factor	10	F:GO:0004857; C:GO:0005576; C:GO:0005618; P:GO:0005982; P:GO:0005985; F:GO:0030599; P:GO:0042545; P:GO:0043086; F:GO:0045330; P:GO:0045490	F:enzyme inhibitor activity; C:extracellular region; C:cell wall; P:starch metabolic process; P:sucrose metabolic process; F:pectinesterase activity; P:cell wall modification; P:negative regulation of catalytic activity; F:aspartyl esterase activity; P:pectin catabolic process	K01051	E3.1.1.11; pectinesterase [EC:3.1.1.11]	2	A 9100 Metabolism; B 09101 Carbohydrate metabolism; C 00040 Pentose and glucuronate interconversions [PATH:ko00040]|A 9130 Environmental Information Processing; B 09132 Signal transduction; C 02020 Two-component system [PATH:ko02020]		AT3G13750.1	beta galactosidase 1, Gene Name = BGAL1
BraA01g039100.3.5C	4908	4797.39	3.99598	0.891421	4.48271	7.37018e-06	0.00116866	104.663	305.836	84.5134	6500.5	932.046	460.937	17760.7	6740.6	10286.7	XP_009117469.1_beta-galactosidase 1 [Brassica rapa]	AT3G13750.1_beta galactosidase 1, Gene Name = BGAL1	IPR031330_Glycoside hydrolase 35, catalytic domain; IPR008979_Galactose-binding-like domain superfamily; IPR041392_Beta-galactosidase, beta-sandwich domain; IPR017853_Glycoside hydrolase superfamily; IPR001944_Glycoside hydrolase, family 35; IPR000922_D-galactoside/L-rhamnose binding SUEL lectin domain	7	F:GO:0004565; P:GO:0006012; P:GO:0006027; P:GO:0006687; C:GO:0009341; F:GO:0030246; P:GO:0046486	F:beta-galactosidase activity; P:galactose metabolic process; P:glycosaminoglycan catabolic process; P:glycosphingolipid metabolic process; C:beta-galactosidase complex; F:carbohydrate binding; P:glycerolipid metabolic process	.	.	.	.		AT3G13520.1	arabinogalactan protein 12, Gene Name = AGP12
BraA01g039340.3.5C	189	118.135	2.14367	0.613197	3.49589	0.000472487	0.0249225	19.8382	61.3865	36.7882	318.826	136.9	63.4143	162.193	128.27	135.596	XP_009124752.1_arabinogalactan protein 12 [Brassica rapa] XP_013646911.1 arabinogalactan peptide 12 [Brassica napus] KAF3534063.1 hypothetical protein DY000_02043228 [Brassica cretica] KAF3600586.1 hypothetical protein F2Q69_00038526 [Brassica cretica] KAF8054582.1 hypothetical protein N665_1324s0012 [Sinapis alba]	AT3G13520.1_arabinogalactan protein 12, Gene Name = AGP12	.	3	C:GO:0005886; C:GO:0016020; C:GO:0031225	C:plasma membrane; C:membrane; C:obsolete anchored component of membrane	.	.	.	.		AT5G13140.1	Pollen Ole e 1 allergen and extensin family protein
BraA02g004710.3.5C	1434	199.222	3.05051	0.497208	6.13529	8.50019e-10	4.75872e-07	43.7808	54.8093	21.8741	426.366	277.551	294.356	360.558	119.108	194.597	XP_009125887.1_uncharacterized protein LOC103850845 [Brassica rapa] XP_013679493.1 uncharacterized protein BNAA02G01430D [Brassica napus] KAH0936825.1 hypothetical protein HID58_004286 [Brassica napus] CAF2135853.1 unnamed protein product [Brassica napus]	AT5G13140.1_Pollen Ole e 1 allergen and extensin family protein	.	.	.	.	.	.	.	.		AT5G17220.1	glutathione S-transferase phi 12, Gene Name = GSTF12
BraA02g007020.3.5C	808	46.9561	2.23304	0.67082	3.32882	0.000872161	0.0365543	4.10445	29.597	33.8054	63.2591	126.586	123.043	11.6685	11.9108	18.6316	XP_009126170.1_glutathione S-transferase F12 [Brassica rapa]	AT5G17220.1_glutathione S-transferase phi 12, Gene Name = GSTF12	IPR036249_Thioredoxin-like superfamily; IPR004045_Glutathione S-transferase, N-terminal; IPR004046_Glutathione S-transferase, C-terminal; IPR034347_Glutathione S-transferases Phi, C-terminal; IPR040079_Glutathione transferase family; IPR036282_Glutathione S-transferase, C-terminal domain superfamily	1	C:GO:0016020	C:membrane	K00799	GST, gst; glutathione S-transferase [EC:2.5.1.18]	12	A 9100 Metabolism; B 09106 Metabolism of other amino acids; C 00480 Glutathione metabolism [PATH:ko00480]|A 9100 Metabolism; B 09111 Xenobiotics biodegradation and metabolism; C 00980 Metabolism of xenobiotics by cytochrome P450 [PATH:ko00980]|A 9100 Metabolism; B 09111 Xenobiotics biodegradation and metabolism; C 00982 Drug metabolism - cytochrome P450 [PATH:ko00982]|A 9100 Metabolism; B 09111 X…		AT5G19190.1	hypothetical protein
BraA02g008130.3.5C	1856	436.626	2.33154	0.72078	3.23474	0.00121754	0.0451656	57.4623	129.35	57.668	891.953	229.73	107.899	1177.36	655.095	623.123	XP_009126307.2_uncharacterized protein LOC103851215 [Brassica rapa]	AT5G19190.1_hypothetical protein	IPR026057_PC-Esterase	.	.	.	.	.	.	.		AT5G21170.1	5'-AMP-activated protein kinase beta-2 subunit protein, Gene Name = AKINBETA1
BraA02g009600.3.5C	2112	1043.35	3.62608	0.905613	4.00401	6.22779e-05	0.00585071	5.4726	73.4445	18.8912	867.914	179.095	153.33	4185.51	1563.07	2343.44	XP_009126510.1_SNF1-related protein kinase regulatory subunit beta-1 [Brassica rapa]	AT5G21170.1_5'-AMP-activated protein kinase beta-2 subunit protein, Gene Name = AKINBETA1	IPR037256_ASC domain superfamily; IPR006828_Association with the SNF1 complex (ASC) domain; IPR032640_AMP-activated protein kinase, glycogen-binding domain; IPR014756_Immunoglobulin E-set	.	.	.	K07199	PRKAB; 5'-AMP-activated protein kinase, regulatory beta subunit	16	A 9130 Environmental Information Processing; B 09132 Signal transduction; C 04371 Apelin signaling pathway [PATH:ko04371]|A 9130 Environmental Information Processing; B 09132 Signal transduction; C 04068 FoxO signaling pathway [PATH:ko04068]|A 9130 Environmental Information Processing; B 09132 Signal transduction; C 04152 AMPK signaling pathway [PATH:ko04152]|A 9140 Cellular Processes; B 09144 Ce…		AT5G59310.1	lipid transfer protein 4, Gene Name = LTP4
BraA02g011290.3.5C	777	477.601	-4.61705	0.618435	-7.46569	8.28654e-14	1.08246e-10	272.262	1547.82	1699.22	40.4858	47.8213	54.8959	304.549	158.505	172.86	XP_009126702.1_non-specific lipid-transfer protein 4 [Brassica rapa] XP_013618637.1 PREDICTED: non-specific lipid-transfer protein 4-like [Brassica oleracea var. oleracea] XP_013657100.1 non-specific lipid-transfer protein 4 [Brassica napus] XP_013713635.1 non-specific lipid-transfer protein 4-like [Brassica napus] KAG2280268.1 hypothetical protein Bca52824_051488 [Brassica carinata] KAG5409000.1…	AT5G59310.1_lipid transfer protein 4, Gene Name = LTP4	IPR016140_Bifunctional inhibitor/plant lipid transfer protein/seed storage helical domain; IPR036312_Bifunctional inhibitor/plant lipid transfer protein/seed storage helical domain superfamily; IPR000528_Plant non-specific lipid-transfer protein/Par allergen	3	P:GO:0006869; F:GO:0008289; C:GO:0016020	P:lipid transport; F:lipid binding; C:membrane	.	.	.	.		AT5G59320.1	lipid transfer protein 3, Gene Name = LTP3
BraA02g011300.3.5C	780	64.6854	-3.4643	0.656806	-5.27446	1.33146e-07	3.97005e-05	38.3082	151.274	181.952	3.79554	13.1274	16.0902	54.8422	66.8838	55.8947	XP_009126703.1_non-specific lipid-transfer protein 4 [Brassica rapa] XP_013618401.1 PREDICTED: non-specific lipid-transfer protein 4-like [Brassica oleracea var. oleracea] XP_013657101.1 non-specific lipid-transfer protein 4-like [Brassica napus] KAG2280269.1 hypothetical protein Bca52824_051489 [Brassica carinata] RID73988.1 hypothetical protein BRARA_B01106 [Brassica rapa]	AT5G59320.1_lipid transfer protein 3, Gene Name = LTP3	IPR016140_Bifunctional inhibitor/plant lipid transfer protein/seed storage helical domain; IPR000528_Plant non-specific lipid-transfer protein/Par allergen; IPR036312_Bifunctional inhibitor/plant lipid transfer protein/seed storage helical domain superfamily	3	P:GO:0006869; F:GO:0008289; C:GO:0016020	P:lipid transport; F:lipid binding; C:membrane	.	.	.	.		AT5G54300.1	cotton fiber-like protein (DUF761)
BraA02g014340.3.5C	1366	23.9405	3.50263	0.920156	3.80656	0.000140911	0.0107077	1.36815	4.38475	1.98855	60.7287	12.1897	12.3043	63.0101	20.1568	39.3333	XP_009127098.1_uncharacterized protein LOC103851973 isoform X1 [Brassica rapa] VDC87016.1 unnamed protein product [Brassica rapa]	AT5G54300.1_cotton fiber-like protein (DUF761)	IPR008480_Protein of unknown function DUF761, plant; IPR025520_Domain of unknown function DUF4408	1	C:GO:0016020	C:membrane	.	.	.	.		AT5G60610.1	F-box/RNI-like superfamily protein
BraA02g015900.3.5C	1930	23.1108	5.17274	0.880806	5.87273	4.28666e-09	1.99308e-06	0.684075	1.09619	1.98855	43.0162	33.7562	53.003	40.8399	20.1568	13.4561	XP_009127252.1_putative FBD-associated F-box protein At5g56700 [Brassica rapa] RID74432.1 hypothetical protein BRARA_B01532 [Brassica rapa] CAG7892733.1 unnamed protein product [Brassica rapa] VDC87316.1 unnamed protein product [Brassica rapa]	AT5G60610.1_F-box/RNI-like superfamily protein	IPR006566_FBD domain; IPR013101_Leucine-rich repeat 2; IPR036047_F-box-like domain superfamily	.	.	.	.	.	.	.		AT1G66190.1	hypothetical protein
BraA02g017430.3.5C	768	92.8273	2.49101	0.629726	3.95571	7.63078e-05	0.00681849	17.1019	19.7314	24.8569	241.65	48.7589	56.7889	175.028	135.6	115.93	XP_009127472.1_uncharacterized protein LOC103852314 [Brassica rapa] XP_013674855.1 uncharacterized protein LOC106379453 [Brassica napus]	AT1G66190.1_hypothetical protein	.	.	.	.	.	.	.	.		AT5G38430.1	Ribulose bisphosphate carboxylase (small chain) family protein, Gene Name = RBCS1B
BraA02g017930.3.5C	947	643.756	3.40833	0.769182	4.43111	9.37502e-06	0.00141194	76.6164	141.408	177.975	3131.32	689.189	381.432	159.859	575.384	460.614	XP_009127523.1_ribulose bisphosphate carboxylase small chain 1B, chloroplastic [Brassica rapa] KAH0938055.1 hypothetical protein HID58_005516 [Brassica napus]	AT5G38430.1_Ribulose bisphosphate carboxylase (small chain) family protein, Gene Name = RBCS1B	IPR024681_Ribulose bisphosphate carboxylase, small subunit; IPR000894_Ribulose bisphosphate carboxylase small subunit, domain; IPR024680_Ribulose-1,5-bisphosphate carboxylase small subunit, N-terminal; IPR036385_Ribulose bisphosphate carboxylase, small subunit superfamily	7	F:GO:0004497; C:GO:0009573; P:GO:0009853; P:GO:0015977; P:GO:0015979; F:GO:0016984; P:GO:0046487	F:monooxygenase activity; C:chloroplast ribulose bisphosphate carboxylase complex; P:photorespiration; P:carbon fixation; P:photosynthesis; F:ribulose-bisphosphate carboxylase activity; P:glyoxylate metabolic process	K01602	rbcS, cbbS; ribulose-bisphosphate carboxylase small chain [EC:4.1.1.39]	2	A 9100 Metabolism; B 09101 Carbohydrate metabolism; C 00630 Glyoxylate and dicarboxylate metabolism [PATH:ko00630]|A 9100 Metabolism; B 09102 Energy metabolism; C 00710 Carbon fixation in photosynthetic organisms [PATH:ko00710]		AT1G67750.1	Pectate lyase family protein
BraA02g018380.3.5C	1862	37.4608	2.41292	0.665873	3.62368	0.000290436	0.0177444	20.5223	3.28856	15.9084	35.4251	53.4473	125.882	23.3371	29.3189	30.0175	XP_009127577.2_probable pectate lyase 5 [Brassica rapa] CAF2138730.1 unnamed protein product [Brassica napus] RID74653.1 hypothetical protein BRARA_B01740 [Brassica rapa] CAG7893011.1 unnamed protein product [Brassica rapa] CDY12666.1 BnaA02g13340D [Brassica napus] VDC87818.1 unnamed protein product [Brassica rapa]	AT1G67750.1_Pectate lyase family protein	IPR002022_Pectate lyase; IPR011050_Pectin lyase fold/virulence factor; IPR018082_AmbAllergen	3	F:GO:0030570; P:GO:0045490; F:GO:0046872	F:pectate lyase activity; P:pectin catabolic process; F:metal ion binding	K01728	pel; pectate lyase [EC:4.2.2.2]	2	A 9100 Metabolism; B 09101 Carbohydrate metabolism; C 00040 Pentose and glucuronate interconversions [PATH:ko00040]|A 9140 Cellular Processes; B 09145 Cellular community - prokaryotes; C 02024 Quorum sensing [PATH:ko02024]		AT1G69530.2	expansin A1, Gene Name = EXPA1
BraA02g019820.3.5C	1764	2862.61	2.23302	0.678739	3.28996	0.00100202	0.0395571	402.236	1730.88	748.689	9090.33	2642.36	1812.51	3660.42	3241.57	2434.53	XP_018512388.1_expansin-A1 [Brassica rapa]	AT1G69530.2_expansin A1, Gene Name = EXPA1	IPR007112_Expansin/pollen allergen, DPBB domain; IPR009009_RlpA-like protein, double-psi beta-barrel domain; IPR036749_Expansin, cellulose-binding-like domain superfamily; IPR036908_RlpA-like domain superfamily; IPR002963_Expansin; IPR007118_Expansin/Lol pI; IPR007117_Expansin, cellulose-binding-like domain	4	C:GO:0005576; C:GO:0005618; P:GO:0009664; C:GO:0016020	C:extracellular region; C:cell wall; P:plant-type cell wall organization; C:membrane	.	.	.	.		AT1G69930.1	glutathione S-transferase TAU 11, Gene Name = GSTU11
BraA02g020100.3.5C	1205	33.2689	2.73097	0.716483	3.81164	0.00013805	0.0105782	3.42038	3.28856	4.97138	25.3036	23.4418	28.3945	22.1702	71.4649	116.965	XP_009127768.1_glutathione S-transferase U11 [Brassica rapa] RID74811.1 hypothetical protein BRARA_B01890 [Brassica rapa]	AT1G69930.1_glutathione S-transferase TAU 11, Gene Name = GSTU11	IPR045074_Glutathione S-transferases Tau, C-terminal alpha helical domain, plant; IPR004045_Glutathione S-transferase, N-terminal; IPR045073_Glutathione S-transferase Omega/Tau-like; IPR036282_Glutathione S-transferase, C-terminal domain superfamily; IPR036249_Thioredoxin-like superfamily	.	.	.	K00799	GST, gst; glutathione S-transferase [EC:2.5.1.18]	12	A 9100 Metabolism; B 09106 Metabolism of other amino acids; C 00480 Glutathione metabolism [PATH:ko00480]|A 9100 Metabolism; B 09111 Xenobiotics biodegradation and metabolism; C 00980 Metabolism of xenobiotics by cytochrome P450 [PATH:ko00980]|A 9100 Metabolism; B 09111 Xenobiotics biodegradation and metabolism; C 00982 Drug metabolism - cytochrome P450 [PATH:ko00982]|A 9100 Metabolism; B 09111 X…		AT1G70270.1	transcription factor
BraA02g020310.3.5C	9101	8.78431	4.12364	1.25342	3.28991	0.00100219	0.0395571	0	1.09619	0.994275	16.4474	6.5637	9.46482	24.5039	5.4973	14.4912	XP_018467689.1_PREDICTED: uncharacterized protein LOC108839423 [Raphanus sativus]	AT1G70270.1_transcription factor	IPR044549_Transcription factor IBH1-like, bHLH domain; IPR000477_Reverse transcriptase domain	.	.	.	.	.	.	.		AT1G72290.1	Kunitz family trypsin and protease inhibitor protein
BraA02g021670.3.5C	847	2193.05	-5.64054	1.63315	-3.45379	0.000552768	0.0272236	11792.8	3052.88	4504.07	3.79554	35.6315	348.305	0	0	0	RID74942.1_hypothetical protein BRARA_B02016 [Brassica rapa]	AT1G72290.1_Kunitz family trypsin and protease inhibitor protein	IPR011065_Kunitz inhibitor STI-like superfamily; IPR002160_Proteinase inhibitor I3, Kunitz legume	2	F:GO:0004866; P:GO:0010951	F:endopeptidase inhibitor activity; P:negative regulation of endopeptidase activity	.	.	.	.		AT1G74670.1	Gibberellin-regulated family protein, Gene Name = GASA6
BraA02g023240.3.5C	788	593.717	2.93767	0.917018	3.2035	0.00135766	0.0485745	15.0497	254.315	72.5821	1610.58	640.43	364.395	1525.08	448.03	413	KAH0938507.1_hypothetical protein HID58_005968, partial [Brassica napus]	AT1G74670.1_Gibberellin-regulated family protein, Gene Name = GASA6	IPR003854_Gibberellin regulated protein	6	C:GO:0005576; P:GO:0009740; P:GO:0009744; P:GO:0009749; P:GO:0009750; P:GO:0080167	C:extracellular region; P:gibberellic acid mediated signaling pathway; P:response to sucrose; P:response to glucose; P:response to fructose; P:response to karrikin	.	.	.	.		AT1G77760.1	nitrate reductase 1, Gene Name = NIA1
BraA02g025130.3.5C	3702	151.546	3.87055	1.16275	3.32881	0.000872186	0.0365543	29.4152	15.3466	11.9313	789.473	32.8185	10.4113	81.6798	171.332	221.509	XP_009128251.2_nitrate reductase [NADH], clone PBNBR1412 [Brassica rapa]	AT1G77760.1_nitrate reductase 1, Gene Name = NIA1	IPR001199_Cytochrome b5-like heme/steroid binding domain; IPR000572_Oxidoreductase, molybdopterin-binding domain; IPR017938_Riboflavin synthase-like beta-barrel; IPR036400_Cytochrome b5-like heme/steroid binding domain superfamily; IPR001433_Oxidoreductase FAD/NAD(P)-binding; IPR014756_Immunoglobulin E-set; IPR001709_Flavoprotein pyridine nucleotide cytochrome reductase; IPR008335_Eukaryotic moly…	8	P:GO:0006809; C:GO:0009325; C:GO:0016020; F:GO:0020037; F:GO:0030151; P:GO:0042128; F:GO:0043546; F:GO:0050464	P:nitric oxide biosynthetic process; C:nitrate reductase complex; C:membrane; F:heme binding; F:molybdenum ion binding; P:nitrate assimilation; F:molybdopterin cofactor binding; F:nitrate reductase (NADPH) activity	K10534	NR; nitrate reductase (NAD(P)H) [EC:1.7.1.1 1.7.1.2 1.7.1.3]	1	A 9100 Metabolism; B 09102 Energy metabolism; C 00910 Nitrogen metabolism [PATH:ko00910]		AT4G00165.1	Bifunctional inhibitor/lipid-transfer protein/seed storage 2S albumin superfamily protein
BraA02g028040.3.5C	4068	95.0192	3.92	1.08259	3.62094	0.000293537	0.0178544	0	16.4428	3.9771	226.467	41.2576	34.0733	269.543	99.8676	163.544	XP_022553175.1_uncharacterized protein LOC111203575 [Brassica napus]	AT4G00165.1_Bifunctional inhibitor/lipid-transfer protein/seed storage 2S albumin superfamily protein	IPR021109_Aspartic peptidase domain superfamily; IPR027923_Hydrophobic seed protein domain; IPR016140_Bifunctional inhibitor/plant lipid transfer protein/seed storage helical domain; IPR036312_Bifunctional inhibitor/plant lipid transfer protein/seed storage helical domain superfamily	.	.	.	.	.	.	.		AT4G03050.1	2-oxoglutarate-dependent dioxygenase, Gene Name = AOP3
BraA02g028320.3.5C	2967	136.009	-4.13203	1.12059	-3.68736	0.000226593	0.0150871	25.9949	308.029	824.254	6.32591	15.9404	43.5382	0	0	0	XP_009144527.1_probable 2-oxoglutarate-dependent dioxygenase AOP1 [Brassica rapa] VDC89784.1 unnamed protein product [Brassica rapa]	AT4G03050.1_2-oxoglutarate-dependent dioxygenase, Gene Name = AOP3	IPR044861_Isopenicillin N synthase-like, Fe(2+) 2OG dioxygenase domain; IPR026992_Non-haem dioxygenase N-terminal domain	2	F:GO:0046872; F:GO:0051213	F:metal ion binding; F:dioxygenase activity	.	.	.	.		AT4G11320.1	Papain family cysteine protease
BraA02g029560.3.5C	4252	149.397	-2.70546	0.492113	-5.49765	3.84884e-08	1.30347e-05	401.552	145.793	460.349	43.0162	39.3822	71.9326	57.1759	78.7946	46.5789	XP_013693688.1_probable cysteine protease RDL5 [Brassica napus] CAG7894305.1 unnamed protein product [Brassica rapa] KAH0939012.1 hypothetical protein HID58_006473 [Brassica napus] CAF2141643.1 unnamed protein product [Brassica napus] CDY25281.1 BnaA02g21750D [Brassica napus] VDC90054.1 unnamed protein product [Brassica rapa]	AT4G11320.1_Papain family cysteine protease	IPR039417_Papain-like cysteine endopeptidase; IPR038765_Papain-like cysteine peptidase superfamily; IPR000668_Peptidase C1A, papain C-terminal; IPR013201_Cathepsin propeptide inhibitor domain (I29)	5	F:GO:0004197; C:GO:0005615; C:GO:0005618; C:GO:0005764; P:GO:0051603	F:cysteine-type endopeptidase activity; C:extracellular space; C:cell wall; C:lysosome; P:proteolysis involved in protein catabolic process	.	.	.	.		.
BraA02g030290.3.5C	3389	5.11021	-5.16804	1.5715	-3.2886	0.00100687	0.0396664	2.7363	9.86568	27.8397	1.26518	0	0	2.33371	0.916216	1.03509	CAF2152362.1_unnamed protein product [Brassica napus]	.	.	.	.	.	.	.	.	.		AT5G44020.1	HAD superfamily, subfamily IIIB acid phosphatase
BraA02g032160.3.5C	1964	40.5025	6.57762	1.38301	4.75602	1.97444e-06	0.0004042	0	0	0.994275	53.1376	18.7534	21.7691	172.694	56.8054	40.3684	XP_009123928.2_acid phosphatase 1 [Brassica rapa] KAH0939214.1 hypothetical protein HID58_006675 [Brassica napus] CAF2142018.1 unnamed protein product [Brassica napus]	AT5G44020.1_HAD superfamily, subfamily IIIB acid phosphatase	IPR010028_Acid phosphatase, plant; IPR036412_HAD-like superfamily; IPR014403_Vegetative storage protein/acid phosphatase; IPR005519_Acid phosphatase, class B-like	5	F:GO:0003993; P:GO:0006771; C:GO:0016020; P:GO:0016311; P:GO:0019497	F:acid phosphatase activity; P:riboflavin metabolic process; C:membrane; P:dephosphorylation; P:hexachlorocyclohexane metabolic process	.	.	.	.		AT5G47500.1	Pectin lyase-like superfamily protein, Gene Name = PME5
BraA02g035270.3.5C	1907	21.9957	3.72596	0.80569	4.62457	3.75384e-06	0.000664357	1.36815	2.19237	0.994275	26.5688	15.0027	17.9832	63.0101	28.4027	42.4386	XP_009128974.1_probable pectinesterase 68 [Brassica rapa] KAH0939496.1 hypothetical protein HID58_006957 [Brassica napus] RID75986.1 hypothetical protein BRARA_B02987 [Brassica rapa] CAF2142773.1 unnamed protein product [Brassica napus] CAG7894934.1 unnamed protein product [Brassica rapa] CDY28927.1 BnaA02g25490D [Brassica napus]	AT5G47500.1_Pectin lyase-like superfamily protein, Gene Name = PME5	IPR000070_Pectinesterase, catalytic; IPR011050_Pectin lyase fold/virulence factor	7	P:GO:0005982; P:GO:0005985; C:GO:0016020; F:GO:0030599; P:GO:0042545; F:GO:0045330; P:GO:0045490	P:starch metabolic process; P:sucrose metabolic process; C:membrane; F:pectinesterase activity; P:cell wall modification; F:aspartyl esterase activity; P:pectin catabolic process	.	.	.	.		AT3G26840.1	Esterase/lipase/thioesterase family protein, Gene Name = PES2
BraA02g038650.3.5C	4559	246.934	2.18625	0.682479	3.2034	0.00135815	0.0485745	17.1019	123.869	97.439	575.657	247.545	258.39	459.741	194.238	248.421	XP_009129473.1_acyltransferase-like protein At3g26840, chloroplastic [Brassica rapa]	AT3G26840.1_Esterase/lipase/thioesterase family protein, Gene Name = PES2	IPR007130_Diacylglycerol acyltransferase; IPR029058_Alpha/Beta hydrolase fold	1	F:GO:0016747	F:acyltransferase activity, transferring groups other than amino-acyl groups	.	.	.	.		AT3G27170.1	chloride channel B, Gene Name = CLC-B
BraA02g038960.3.5C	4410	12.7302	2.53845	0.663805	3.82409	0.000131253	0.0102288	4.10445	1.09619	2.98283	10.1214	16.8781	22.7156	19.8365	19.2405	17.5965	XP_009129444.2_chloride channel protein CLC-b [Brassica rapa]	AT3G27170.1_chloride channel B, Gene Name = CLC-B	IPR000644_CBS domain; IPR002251_Chloride channel ClC-plant; IPR046342_CBS domain superfamily; IPR014743_Chloride channel, core; IPR001807_Chloride channel, voltage gated; IPR011009_Protein kinase-like domain superfamily	3	F:GO:0005247; C:GO:0016020; P:GO:1902476	F:voltage-gated chloride channel activity; C:membrane; P:chloride transmembrane transport	K05016	CLCN7; chloride channel 7	0	None		AT3G27250.1	hypothetical protein
BraA02g039040.3.5C	3520	45.5124	-5.50735	1.03743	-5.30865	1.10443e-07	3.40412e-05	68.4075	92.0797	240.615	0	0.937672	7.57185	0	0	0	XP_013698084.1_uncharacterized protein LOC106401995 [Brassica napus] XP_033140714.1 uncharacterized protein LOC103854254 [Brassica rapa] KAH0852362.1 hypothetical protein HID58_090846 [Brassica napus] CAF2143592.1 unnamed protein product [Brassica napus] CAG7895383.1 unnamed protein product [Brassica rapa] VDC91846.1 unnamed protein product [Brassica rapa]	AT3G27250.1_hypothetical protein	.	.	.	.	.	.	.	.		AT3G08990.2	Yippee family putative zinc-binding protein
BraA02g040020.3.5C	3536	3.98973	6.12344	1.62107	3.77742	0.000158464	0.0116854	0	0	0	11.3866	18.7534	4.73241	0	0	1.03509	KAH0853507.1_hypothetical protein HID58_093119 [Brassica napus]	AT3G08990.2_Yippee family putative zinc-binding protein	.	.	.	.	.	.	.	.		AT3G29320.1	Glycosyl transferase, family 35, Gene Name = PHS1
BraA02g040290.3.5C	4989	331.306	-3.27601	1.00859	-3.24811	0.00116173	0.0435364	1957.14	261.989	421.573	6.32591	102.206	163.741	38.5062	21.9892	8.2807	XP_009129297.2_alpha-glucan phosphorylase 1 isoform X1 [Brassica rapa]	AT3G29320.1_Glycosyl transferase, family 35, Gene Name = PHS1	IPR000811_Glycosyl transferase, family 35; IPR011833_Glycogen/starch/alpha-glucan phosphorylase	5	P:GO:0005975; F:GO:0008184; F:GO:0030170; F:GO:0102250; F:GO:0102499	P:carbohydrate metabolic process; F:glycogen phosphorylase activity; F:pyridoxal phosphate binding; F:linear malto-oligosaccharide phosphorylase activity; F:SHG alpha-glucan phosphorylase activity	K00688	PYG, glgP; glycogen phosphorylase [EC:2.4.1.1]	6	A 9100 Metabolism; B 09101 Carbohydrate metabolism; C 00500 Starch and sucrose metabolism [PATH:ko00500]|A 9140 Cellular Processes; B 09143 Cell growth and death; C 04217 Necroptosis [PATH:ko04217]|A 9140 Cellular Processes; B 09145 Cellular community - prokaryotes; C 02026 Biofilm formation - Escherichia coli [PATH:ko02026]|A 9150 Organismal Systems; B 09152 Endocrine system; C 04910 Insulin sig…		AT5G48250.1	B-box type zinc finger protein with CCT domain-containing protein, Gene Name = BBX8
BraA02g041160.3.5C	2572	31.0447	-6.04865	1.48258	-4.07981	4.50726e-05	0.00468921	244.899	10.9619	2.98283	0	1.87534	1.89296	2.33371	8.24595	6.21053	XP_009129717.1_zinc finger protein CONSTANS-LIKE 10 [Brassica rapa] CAG7895608.1 unnamed protein product [Brassica rapa] VDC92229.1 unnamed protein product [Brassica rapa]	AT5G48250.1_B-box type zinc finger protein with CCT domain-containing protein, Gene Name = BBX8	IPR000315_B-box-type zinc finger	2	C:GO:0005634; F:GO:0008270	C:nucleus; F:zinc ion binding	.	.	.	.		AT5G49360.1	beta-xylosidase 1, Gene Name = BXL1
BraA02g041860.3.5C	4978	2622.55	3.3241	0.906695	3.66617	0.000246212	0.0158805	42.4127	81.1178	63.6336	1634.61	95.6425	142.919	10955.6	4554.51	6032.49	CAG7895682.1_unnamed protein product [Brassica rapa]	AT5G49360.1_beta-xylosidase 1, Gene Name = BXL1	IPR036881_Glycoside hydrolase family 3 C-terminal domain superfamily; IPR002772_Glycoside hydrolase family 3 C-terminal domain; IPR001764_Glycoside hydrolase, family 3, N-terminal; IPR026891_Fibronectin type III-like domain; IPR017853_Glycoside hydrolase superfamily	2	F:GO:0004553; P:GO:0005975	F:hydrolase activity, hydrolyzing O-glycosyl compounds; P:carbohydrate metabolic process	.	.	.	.		.
BraA02g042920.3.5C	288	5.0769	4.34268	1.25718	3.4543	0.000551723	0.027221	0.684075	0	0.994275	10.1214	9.37672	16.0902	2.33371	0.916216	5.17544	KAH0851013.1_hypothetical protein HID58_095080 [Brassica napus]	.	.	.	.	.	.	.	.	.		AT5G63160.2	BTB and TAZ domain protein 1, Gene Name = BT1
BraA02g045860.3.5C	2532	367.65	7.83809	2.45596	3.19146	0.00141557	0.0495042	2.05223	0	0.994275	716.093	0	0.946482	283.546	717.398	1587.82	XP_009130243.2_BTB/POZ and TAZ domain-containing protein 1 [Brassica rapa]	AT5G63160.2_BTB and TAZ domain protein 1, Gene Name = BT1	IPR000210_BTB/POZ domain; IPR011333_SKP1/BTB/POZ domain superfamily	9	C:GO:0000123; F:GO:0003712; F:GO:0004402; C:GO:0005667; P:GO:0006355; P:GO:0006355; F:GO:0008270; P:GO:0016573; P:GO:0042967	C:histone acetyltransferase complex; F:transcription coregulator activity; F:histone acetyltransferase activity; C:transcription regulator complex; P:regulation of DNA-templated transcription; P:regulation of DNA-templated transcription; F:zinc ion binding; P:histone acetylation; P:obsolete acyl-carrier-protein biosynthetic process	.	.	.	.		AT5G64430.1	Octicosapeptide/Phox/Bem1p family protein
BraA02g046470.3.5C	1781	90.1651	-2.3354	0.699559	-3.33839	0.000842663	0.035563	173.071	247.738	222.718	5.06072	48.7589	72.8791	11.6685	19.2405	10.3509	XP_009130454.1_extensin [Brassica rapa]	AT5G64430.1_Octicosapeptide/Phox/Bem1p family protein	IPR000270_PB1 domain	.	.	.	.	.	.	.		AT5G67420.2	LOB domain-containing protein 37, Gene Name = LBD37
BraA02g047420.3.5C	1411	949.557	6.06566	1.66511	3.6428	0.000269693	0.0169296	3.42038	61.3865	12.9256	5097.41	66.5747	29.3409	1029.17	656.927	1588.86	XP_009130544.1_LOB domain-containing protein 37 [Brassica rapa] XP_013701885.1 LOB domain-containing protein 37-like [Brassica napus] ATI23636.1 transcription factor LBD37a [Brassica rapa var. rapa] KAH0841445.1 hypothetical protein HID58_092198 [Brassica napus] KAH0940349.1 hypothetical protein HID58_007810 [Brassica napus] RID77032.1 hypothetical protein BRARA_B03977 [Brassica rapa] CAF2145464.…	AT5G67420.2_LOB domain-containing protein 37, Gene Name = LBD37	IPR004883_Lateral organ boundaries, LOB	.	.	.	.	.	.	.		AT5G06870.1	polygalacturonase inhibiting protein 2, Gene Name = PGIP2
BraA03g002820.3.5C	1267	122.277	-3.66493	0.890187	-4.11703	3.83778e-05	0.00412855	409.761	72.3483	531.937	12.6518	16.8781	50.1635	5.83427	0.916216	0	ABX46563.1_polygalacturonase inhibitor protein 17 [Brassica napus]	AT5G06870.1_polygalacturonase inhibiting protein 2, Gene Name = PGIP2	IPR001611_Leucine-rich repeat; IPR013210_Leucine-rich repeat-containing N-terminal, plant-type	.	.	.	.	.	.	.		AT5G07170.1	Cell cycle regulated microtubule associated protein
BraA03g002920.3.5C	4670	48.8423	-2.75174	0.533044	-5.16232	2.43914e-07	6.89798e-05	67.0394	124.965	108.376	5.06072	26.2548	12.3043	35.0056	35.7324	24.8421	CAG7878965.1_unnamed protein product [Brassica rapa]	AT5G07170.1_Cell cycle regulated microtubule associated protein	IPR027330_TPX2 central domain; IPR036392_PLAT/LH2 domain superfamily; IPR010417_Embryo-specific ATS3	5	C:GO:0005819; C:GO:0005874; C:GO:0016020; P:GO:0032147; P:GO:0060236	C:spindle; C:microtubule; C:membrane; P:activation of protein kinase activity; P:regulation of mitotic spindle organization	.	.	.	.		AT5G07470.1	peptidemethionine sulfoxide reductase 3, Gene Name = PMSR3
BraA03g003060.3.5C	825	78.0211	5.39893	1.47215	3.66738	0.00024505	0.0158805	9.57705	1.09619	1.98855	535.172	6.5637	4.73241	35.0056	12.827	95.2281	XP_009130992.1_peptide methionine sulfoxide reductase A3 [Brassica rapa] RID68114.1 hypothetical protein BRARA_C00297 [Brassica rapa] CAF2118838.1 unnamed protein product [Brassica napus] CAG7878982.1 unnamed protein product [Brassica rapa] VDC78464.1 unnamed protein product [Brassica rapa]	AT5G07470.1_peptidemethionine sulfoxide reductase 3, Gene Name = PMSR3	IPR002569_Peptide methionine sulphoxide reductase MsrA domain; IPR036509_Peptide methionine sulphoxide reductase MsrA superfamily	2	F:GO:0008113; P:GO:0036211	F:peptide-methionine (S)-S-oxide reductase activity; P:protein modification process	K07304	msrA; peptide-methionine (S)-S-oxide reductase [EC:1.8.4.11]	0	None		AT5G13100.1	Gap junction beta-4 protein
BraA03g005660.3.5C	1718	84.1278	2.40958	0.68144	3.53601	0.000406216	0.0221097	23.9426	17.539	11.9313	203.694	39.3822	43.5382	95.6821	139.265	182.175	XP_009131317.1_uncharacterized protein LOC103855999 [Brassica rapa]	AT5G13100.1_Gap junction beta-4 protein	.	.	.	.	.	.	.	.		AT5G15310.1	myb domain protein 16, Gene Name = MYB16
BraA03g006840.3.5C	1683	3.68278	5.75166	1.51714	3.79111	0.000149973	0.0112406	0	0	0	5.06072	5.62603	16.0902	3.50056	1.83243	1.03509	XP_009131458.1_transcription factor MYB16 [Brassica rapa]	AT5G15310.1_myb domain protein 16, Gene Name = MYB16	IPR001005_SANT/Myb domain; IPR009057_Homeobox-like domain superfamily	2	F:GO:0003677; C:GO:0005634	F:DNA binding; C:nucleus	K09422	MYBP; transcription factor MYB, plant	0	None		AT5G15350.1	early nodulin-like protein 17, Gene Name = ENODL17
BraA03g006860.3.5C	1203	167.876	2.76705	0.751345	3.68279	0.000230693	0.0152448	53.3579	23.0199	23.8626	517.459	96.5802	72.8791	348.889	214.395	160.439	XP_009131460.1_lamin-like protein [Brassica rapa] KAG5403242.1 hypothetical protein IGI04_009361 [Brassica rapa subsp. trilocularis] CAF2119751.1 unnamed protein product [Brassica napus]	AT5G15350.1_early nodulin-like protein 17, Gene Name = ENODL17	IPR003245_Phytocyanin domain; IPR008972_Cupredoxin	3	P:GO:0006118; F:GO:0009055; P:GO:0022900	P:obsolete electron transport; F:electron transfer activity; P:electron transport chain	.	.	.	.		AT5G16190.3	cellulose synthase like A11, Gene Name = CSLA11
BraA03g007340.3.5C	3305	11.9756	2.46366	0.672295	3.66455	0.000247772	0.0158805	2.7363	6.57712	2.98283	20.2429	22.5041	22.7156	3.50056	10.9946	15.5263	XP_009131529.1_probable glucomannan 4-beta-mannosyltransferase 11 [Brassica rapa] XP_022567527.1 probable mannan synthase 11 [Brassica napus] CAF2119861.1 unnamed protein product [Brassica napus] CAG7879412.1 unnamed protein product [Brassica rapa]	AT5G16190.3_cellulose synthase like A11, Gene Name = CSLA11	IPR001173_Glycosyltransferase 2-like; IPR029044_Nucleotide-diphospho-sugar transferases	1	C:GO:0016020	C:membrane	K13680	CSLA; beta-mannan synthase [EC:2.4.1.32]	0	None		AT5G17300.1	Homeodomain-like superfamily protein, Gene Name = RVE1
BraA03g007910.3.5C	2043	93.012	3.13369	0.949319	3.30099	0.000963447	0.0385777	3.42038	23.0199	21.8741	350.455	46.8836	23.662	112.018	110.862	144.912	XP_009131586.1_protein REVEILLE 1 [Brassica rapa]	AT5G17300.1_Homeodomain-like superfamily protein, Gene Name = RVE1	IPR009057_Homeobox-like domain superfamily; IPR001005_SANT/Myb domain; IPR006447_Myb domain, plants	9	F:GO:0003677; F:GO:0003700; C:GO:0005634; C:GO:0005667; P:GO:0006355; P:GO:0006355; P:GO:0007623; P:GO:0009734; P:GO:0010600	F:DNA binding; F:DNA-binding transcription factor activity; C:nucleus; C:transcription regulator complex; P:regulation of DNA-templated transcription; P:regulation of DNA-templated transcription; P:circadian rhythm; P:auxin-activated signaling pathway; P:regulation of auxin biosynthetic process	.	.	.	.		AT5G18030.1	SAUR-like auxin-responsive protein family
BraA03g008360.3.5C	996	15.9225	2.5196	0.741877	3.39624	0.000683173	0.0310793	3.42038	4.38475	2.98283	10.1214	35.6315	15.1437	36.1725	21.9892	13.4561	XP_009131641.1_auxin-responsive protein SAUR21 [Brassica rapa] RID68653.1 hypothetical protein BRARA_C00799 [Brassica rapa]	AT5G18030.1_SAUR-like auxin-responsive protein family	IPR003676_Small auxin-up RNA	4	C:GO:0005886; P:GO:0007275; P:GO:0009734; P:GO:0040008	C:plasma membrane; P:multicellular organism development; P:auxin-activated signaling pathway; P:regulation of growth	K14488	SAUR; SAUR family protein	1	A 9130 Environmental Information Processing; B 09132 Signal transduction; C 04075 Plant hormone signal transduction [PATH:ko04075]		AT5G18600.1	Thioredoxin superfamily protein
BraA03g008680.3.5C	702	261.186	3.08546	0.850932	3.62598	0.000287872	0.0176665	11.6293	26.3085	27.8397	468.117	45.0082	43.5382	462.074	596.457	669.702	XP_009131678.1_monothiol glutaredoxin-S2 [Brassica rapa] XP_013680545.1 monothiol glutaredoxin-S2-like [Brassica napus] XP_013730226.1 monothiol glutaredoxin-S2-like [Brassica napus] KAG5403381.1 hypothetical protein IGI04_009500 [Brassica rapa subsp. trilocularis] KAH0931723.1 hypothetical protein HID58_008840 [Brassica napus] RID68691.1 hypothetical protein BRARA_C00834 [Brassica rapa] CAF21202…	AT5G18600.1_Thioredoxin superfamily protein	IPR002109_Glutaredoxin; IPR011905_Glutaredoxin-like, plant II; IPR036249_Thioredoxin-like superfamily; IPR014025_Glutaredoxin subgroup	10	P:GO:0000122; F:GO:0005515; C:GO:0005737; P:GO:0006118; F:GO:0009055; F:GO:0015035; P:GO:0022900; P:GO:0045454; F:GO:0046872; F:GO:0051537	P:negative regulation of transcription by RNA polymerase II; F:protein binding; C:cytoplasm; P:obsolete electron transport; F:electron transfer activity; F:protein-disulfide reductase activity; P:electron transport chain; P:cell redox homeostasis; F:metal ion binding; F:2 iron, 2 sulfur cluster binding	K03676	grxC, GLRX, GLRX2; glutaredoxin 3	0	None		AT5G18670.1	beta-amylase 3, Gene Name = BMY3
BraA03g008750.3.5C	4440	1253.13	2.87965	0.845772	3.40476	0.000662223	0.0303274	153.917	247.738	173.004	3550.1	373.193	305.714	1031.5	2437.14	3005.89	XP_009131684.1_inactive beta-amylase 9 [Brassica rapa]	AT5G18670.1_beta-amylase 3, Gene Name = BMY3	IPR001554_Glycoside hydrolase, family 14; IPR017853_Glycoside hydrolase superfamily	5	P:GO:0000272; P:GO:0005982; P:GO:0005985; F:GO:0016161; F:GO:0102229	P:polysaccharide catabolic process; P:starch metabolic process; P:sucrose metabolic process; F:beta-amylase activity; F:amylopectin maltohydrolase activity	.	.	.	.		AT5G19190.1	hypothetical protein
BraA03g009040.3.5C	898	226.043	3.64273	1.04515	3.48536	0.000491482	0.0253372	1.36815	47.136	26.8454	736.335	136.9	62.4678	520.417	304.184	198.737	XP_009131727.1_uncharacterized protein LOC103856371 [Brassica rapa] RID68731.1 hypothetical protein BRARA_C00873 [Brassica rapa]	AT5G19190.1_hypothetical protein	.	.	.	.	.	.	.	.		AT5G20630.1	germin 3, Gene Name = GER3
BraA03g009730.3.5C	1003	8.06974	6.98171	1.87822	3.7172	0.000201446	0.0136883	0	0	0	0	40.3199	22.7156	3.50056	0.916216	5.17544	XP_009131804.1_germin-like protein subfamily 3 member 3 [Brassica rapa]	AT5G20630.1_germin 3, Gene Name = GER3	IPR011051_RmlC-like cupin domain superfamily; IPR006045_Cupin 1; IPR001929_Germin	9	C:GO:0005618; C:GO:0005634; P:GO:0009409; F:GO:0030145; C:GO:0031012; F:GO:0045735; P:GO:0046487; C:GO:0048046; F:GO:0050162	C:cell wall; C:nucleus; P:response to cold; F:manganese ion binding; C:extracellular matrix; F:nutrient reservoir activity; P:glyoxylate metabolic process; C:apoplast; F:oxalate oxidase activity	.	.	.	.		AT5G20740.1	Plant invertase/pectin methylesterase inhibitor superfamily protein
BraA03g009790.3.5C	1421	23.9454	3.14779	0.637486	4.93782	7.90017e-07	0.000193498	1.36815	9.86568	6.95993	29.0992	61.8863	61.5213	16.336	11.9108	16.5614	KAG5403485.1_hypothetical protein IGI04_009604 [Brassica rapa subsp. trilocularis]	AT5G20740.1_Plant invertase/pectin methylesterase inhibitor superfamily protein	IPR035513_Invertase/pectin methylesterase inhibitor domain superfamily; IPR006501_Pectinesterase inhibitor domain	2	F:GO:0004857; P:GO:0043086	F:enzyme inhibitor activity; P:negative regulation of catalytic activity	.	.	.	.		AT5G22920.1	CHY-type/CTCHY-type/RING-type Zinc finger protein
BraA03g010480.3.5C	2444	886.947	3.52592	0.842578	4.18468	2.85574e-05	0.00334781	9.57705	38.3665	7.9542	451.67	109.708	77.6115	4452.72	1190.17	1644.75	XP_009131897.1_E3 ubiquitin-protein ligase RZFP34 [Brassica rapa] RID68892.1 hypothetical protein BRARA_C01022 [Brassica rapa] CAF2120794.1 unnamed protein product [Brassica napus] CAG7879746.1 unnamed protein product [Brassica rapa] VDC79186.1 unnamed protein product [Brassica rapa]	AT5G22920.1_CHY-type/CTCHY-type/RING-type Zinc finger protein	IPR001841_Zinc finger, RING-type; IPR039512_RCHY1, zinc-ribbon; IPR037275_Zinc finger, CTCHY-type superfamily; IPR008913_Zinc finger, CHY-type; IPR037274_Zinc finger, CHY-type superfamily	6	C:GO:0005634; C:GO:0005783; F:GO:0008270; P:GO:0016567; F:GO:0016740; P:GO:1902456	C:nucleus; C:endoplasmic reticulum; F:zinc ion binding; P:protein ubiquitination; F:transferase activity; P:regulation of stomatal opening	K10144	RCHY1, PIRH2; RING finger and CHY zinc finger domain-containing protein 1 [EC:2.3.2.27]	3	A 9120 Genetic Information Processing; B 09123 Folding, sorting and degradation; C 04120 Ubiquitin mediated proteolysis [PATH:ko04120]|A 9140 Cellular Processes; B 09143 Cell growth and death; C 04115 p53 signaling pathway [PATH:ko04115]|A 9160 Human Diseases; B 09172 Infectious disease: viral; C 05162 Measles [PATH:ko05162]		AT5G59320.1	lipid transfer protein 3, Gene Name = LTP3
BraA03g011400.3.5C	498	26.7097	-5.40833	1.17174	-4.61563	3.91903e-06	0.000680422	21.8904	97.5606	104.399	2.53036	0	2.83945	9.33484	1.83243	0	XP_009132002.1_non-specific lipid-transfer protein 3 [Brassica rapa] XP_013732516.1 non-specific lipid-transfer protein 3 [Brassica napus] KAG5403612.1 hypothetical protein IGI04_009731 [Brassica rapa subsp. trilocularis] RID68968.1 hypothetical protein BRARA_C01093 [Brassica rapa]	AT5G59320.1_lipid transfer protein 3, Gene Name = LTP3	IPR016140_Bifunctional inhibitor/plant lipid transfer protein/seed storage helical domain; IPR000528_Plant non-specific lipid-transfer protein/Par allergen; IPR036312_Bifunctional inhibitor/plant lipid transfer protein/seed storage helical domain superfamily	6	C:GO:0005618; P:GO:0006869; F:GO:0008289; P:GO:0009414; P:GO:0009737; C:GO:0048046	C:cell wall; P:lipid transport; F:lipid binding; P:response to water deprivation; P:response to abscisic acid; C:apoplast	.	.	.	.		AT5G56550.1	oxidative stress 3, Gene Name = OXS3
BraA03g012920.3.5C	1176	374.969	3.58079	1.12205	3.19129	0.0014164	0.0495042	10.9452	50.4246	31.8168	1046.3	35.6315	30.2874	611.432	446.197	1111.68	XP_009132197.1_uncharacterized protein LOC103856812 [Brassica rapa] XP_013740302.1 uncharacterized protein BNAA03G10740D [Brassica napus] KAH0932121.1 hypothetical protein HID58_009238 [Brassica napus] RID69107.1 hypothetical protein BRARA_C01223 [Brassica rapa] CAF2121377.1 unnamed protein product [Brassica napus] CAG7879993.1 unnamed protein product [Brassica rapa]	AT5G56550.1_oxidative stress 3, Gene Name = OXS3	.	.	.	.	.	.	.	.		AT5G54300.1	cotton fiber-like protein (DUF761)
BraA03g014070.3.5C	1213	611.529	3.41507	0.980012	3.48472	0.000492652	0.0253372	59.5145	66.8674	78.5477	2001.52	86.2658	98.4341	702.446	977.603	1432.56	XP_009132443.1_uncharacterized protein LOC103857045 [Brassica rapa]	AT5G54300.1_cotton fiber-like protein (DUF761)	IPR025520_Domain of unknown function DUF4408; IPR008480_Protein of unknown function DUF761, plant	1	C:GO:0016020	C:membrane	.	.	.	.		AT5G59320.1	lipid transfer protein 3, Gene Name = LTP3
BraA03g015430.3.5C	840	37.5606	-4.88246	0.662139	-7.37377	1.65873e-13	2.06829e-10	139.551	85.5026	101.416	1.26518	7.50137	1.89296	0	0.916216	0	XP_009132605.1_non-specific lipid-transfer protein 3 [Brassica rapa] XP_013640544.1 non-specific lipid-transfer protein 3-like [Brassica napus] KAG5403971.1 hypothetical protein IGI04_010090 [Brassica rapa subsp. trilocularis] RID69377.1 hypothetical protein BRARA_C01475 [Brassica rapa] CAF2122016.1 unnamed protein product [Brassica napus]	AT5G59320.1_lipid transfer protein 3, Gene Name = LTP3	IPR016140_Bifunctional inhibitor/plant lipid transfer protein/seed storage helical domain; IPR036312_Bifunctional inhibitor/plant lipid transfer protein/seed storage helical domain superfamily; IPR000528_Plant non-specific lipid-transfer protein/Par allergen	3	P:GO:0006869; F:GO:0008289; C:GO:0016020	P:lipid transport; F:lipid binding; C:membrane	.	.	.	.		AT2G33830.2	Dormancy/auxin associated family protein
BraA03g017850.3.5C	868	4385.45	-2.39762	0.580766	-4.12838	3.6533e-05	0.00405738	14094.7	4451.62	5980.57	624.999	1421.51	2607.56	3091	2942.89	4254.21	RID69638.1_hypothetical protein BRARA_C01720 [Brassica rapa]	AT2G33830.2_Dormancy/auxin associated family protein	IPR008406_Dormancy/auxin associated protein	1	P:GO:0007275	P:multicellular organism development	.	.	.	.		AT2G35230.3	VQ motif-containing protein, Gene Name = IKU1
BraA03g018300.3.5C	1314	110.702	3.32264	0.981963	3.38367	0.000715234	0.0322702	0.684075	9.86568	13.9199	169.534	38.4445	33.1269	498.247	122.773	109.719	XP_009133015.1_protein HAIKU1 isoform X1 [Brassica rapa] XP_013740503.1 protein HAIKU1-like [Brassica napus] KAG5404274.1 hypothetical protein IGI04_010393 [Brassica rapa subsp. trilocularis] KAH0932684.1 hypothetical protein HID58_009801 [Brassica napus]	AT2G35230.3_VQ motif-containing protein, Gene Name = IKU1	IPR008889_VQ	2	P:GO:0009960; P:GO:0080113	P:endosperm development; P:regulation of seed growth	.	.	.	.		AT2G40620.1	Basic-leucine zipper (bZIP) transcription factor family protein
BraA03g021560.3.5C	2253	4.59854	4.85238	1.37328	3.53341	0.00041023	0.02224	0	0	0	5.06072	3.75069	5.67889	9.33484	8.24595	9.31579	XP_009133444.1_bZIP transcription factor 18 [Brassica rapa]	AT2G40620.1_Basic-leucine zipper (bZIP) transcription factor family protein	IPR004827_Basic-leucine zipper domain; IPR044759_RF2-like transcription factor, bZIP domain; IPR046347_Basic-leucine zipper domain superfamily	4	F:GO:0003700; C:GO:0005667; P:GO:0006355; P:GO:0006355	F:DNA-binding transcription factor activity; C:transcription regulator complex; P:regulation of DNA-templated transcription; P:regulation of DNA-templated transcription	.	.	.	.		AT2G45190.1	Plant-specific transcription factor YABBY family protein, Gene Name = AFO
BraA03g023750.3.5C	2436	86.5247	2.81724	0.8836	3.18836	0.00143082	0.0498731	2.05223	28.5009	8.94848	178.391	60.9487	35.0198	263.709	109.03	92.1228	XP_009133711.1_axial regulator YABBY 1 [Brassica rapa] XP_013734797.1 axial regulator YABBY 1 [Brassica napus] KAG5404719.1 hypothetical protein IGI04_010838 [Brassica rapa subsp. trilocularis] RID70253.1 hypothetical protein BRARA_C02288 [Brassica rapa] CAF2124092.1 unnamed protein product [Brassica napus] CAG7881143.1 unnamed protein product [Brassica rapa] VDC80493.1 unnamed protein product [B…	AT2G45190.1_Plant-specific transcription factor YABBY family protein, Gene Name = AFO	IPR006780_YABBY protein; IPR036910_High mobility group box domain superfamily	1	P:GO:0007275	P:multicellular organism development	K25796	YAB; plant-specific transcription factor YABBY family protein	0	None		AT3G09980.1	ankyrin repeat 30A-like protein (DUF662)
BraA03g024570.3.5C	1240	6.68251	6.88519	1.37671	5.00121	5.69719e-07	0.000150274	0	0	0	21.5081	15.0027	22.7156	0	0.916216	0	KAH0882951.1_hypothetical protein HID58_059047 [Brassica napus]	AT3G09980.1_ankyrin repeat 30A-like protein (DUF662)	IPR007033_RAB6-interacting golgin	.	.	.	.	.	.	.		AT4G35890.2	winged-helix DNA-binding transcription factor family protein, Gene Name = LARP1c
BraA03g024580.3.5C	799	4.65141	5.39836	1.58182	3.41276	0.000643085	0.0297991	0	0	0.994275	5.06072	16.8781	18.9296	0	0	0	KAH0870958.1_LOW QUALITY PROTEIN: hypothetical protein HID58_077980 [Brassica napus]	AT4G35890.2_winged-helix DNA-binding transcription factor family protein, Gene Name = LARP1c	IPR036390_Winged helix DNA-binding domain superfamily	1	F:GO:0003723	F:RNA binding	K18757	LARP1; la-related protein 1	0	None		AT2G27510.1	ferredoxin 3, Gene Name = FD3
BraA03g025290.3.5C	465	129.209	2.71833	0.780078	3.48469	0.000492705	0.0253372	41.7286	12.0581	19.8855	375.759	58.1357	55.8424	198.365	147.511	253.597	XP_009133892.1_ferredoxin, root R-B2 [Brassica rapa] XP_013735038.1 ferredoxin, root R-B2 [Brassica napus] XP_033143931.1 ferredoxin, root R-B2 [Brassica rapa] CAF2124450.1 unnamed protein product [Brassica napus]	AT2G27510.1_ferredoxin 3, Gene Name = FD3	IPR001041_2Fe-2S ferredoxin-type iron-sulfur binding domain; IPR036010_2Fe-2S ferredoxin-like superfamily; IPR010241_Ferredoxin [2Fe-2S], plant	6	P:GO:0006118; F:GO:0009055; C:GO:0009507; P:GO:0022900; F:GO:0046872; F:GO:0051537	P:obsolete electron transport; F:electron transfer activity; C:chloroplast; P:electron transport chain; F:metal ion binding; F:2 iron, 2 sulfur cluster binding	K02639	petF; ferredoxin	1	A 9100 Metabolism; B 09102 Energy metabolism; C 00195 Photosynthesis [PATH:ko00195]		.
BraA03g025300.3.5C	1850	4.11036	5.11603	1.54709	3.30688	0.000943426	0.0381404	0	0	0	10.1214	6.5637	0.946482	4.66742	6.41352	8.2807	.	.	.	.	.	.	.	.	.	.		AT4G08040.1	1-aminocyclopropane-1-carboxylate synthase 11, Gene Name = ACS11
BraA03g026700.3.5C	1996	9.45729	5.71892	1.67644	3.41136	0.000646404	0.0298093	0	0	0	24.0384	1.87534	0.946482	18.6697	21.9892	17.5965	XP_009134080.1_1-aminocyclopropane-1-carboxylate synthase 11 [Brassica rapa]	AT4G08040.1_1-aminocyclopropane-1-carboxylate synthase 11, Gene Name = ACS11	IPR004839_Aminotransferase, class I/classII; IPR015424_Pyridoxal phosphate-dependent transferase	4	P:GO:0006520; F:GO:0016847; F:GO:0030170; P:GO:0042218	P:amino acid metabolic process; F:1-aminocyclopropane-1-carboxylate synthase activity; F:pyridoxal phosphate binding; P:1-aminocyclopropane-1-carboxylate biosynthetic process	K01762	ACS; 1-aminocyclopropane-1-carboxylate synthase [EC:4.4.1.14]	1	A 9100 Metabolism; B 09105 Amino acid metabolism; C 00270 Cysteine and methionine metabolism [PATH:ko00270]		AT4G12520.1	Bifunctional inhibitor/lipid-transfer protein/seed storage 2S albumin superfamily protein
BraA03g028290.3.5C	725	121.858	5.35943	0.814907	6.57674	4.80867e-11	3.6642e-08	2.05223	7.67331	2.98283	336.538	118.147	50.1635	297.548	119.108	162.509	XP_009134275.1_lipid transfer protein EARLI 1-like [Brassica rapa] KAG5405093.1 hypothetical protein IGI04_011212 [Brassica rapa subsp. trilocularis] KAH0933503.1 hypothetical protein HID58_010620 [Brassica napus] CAF2125292.1 unnamed protein product [Brassica napus]	AT4G12520.1_Bifunctional inhibitor/lipid-transfer protein/seed storage 2S albumin superfamily protein	IPR036312_Bifunctional inhibitor/plant lipid transfer protein/seed storage helical domain superfamily; IPR027923_Hydrophobic seed protein domain; IPR016140_Bifunctional inhibitor/plant lipid transfer protein/seed storage helical domain	.	.	.	.	.	.	.		AT4G03210.1	xyloglucan endotransglucosylase/hydrolase 9, Gene Name = XTH9
BraA03g029050.3.5C	1513	414.372	2.01107	0.486639	4.13256	3.58747e-05	0.00403326	184.7	132.639	87.4962	216.346	791.395	625.624	620.767	549.73	520.649	XP_009134368.1_xyloglucan endotransglucosylase/hydrolase protein 9 [Brassica rapa] KAG5405140.1 hypothetical protein IGI04_011259 [Brassica rapa subsp. trilocularis]	AT4G03210.1_xyloglucan endotransglucosylase/hydrolase 9, Gene Name = XTH9	IPR010713_Xyloglucan endo-transglycosylase, C-terminal; IPR013320_Concanavalin A-like lectin/glucanase domain superfamily; IPR016455_Xyloglucan endotransglucosylase/hydrolase; IPR000757_Glycoside hydrolase family 16; IPR008264_Beta-glucanase	7	F:GO:0004553; C:GO:0005618; P:GO:0010411; F:GO:0016762; P:GO:0042546; C:GO:0048046; P:GO:0071555	F:hydrolase activity, hydrolyzing O-glycosyl compounds; C:cell wall; P:xyloglucan metabolic process; F:xyloglucan:xyloglucosyl transferase activity; P:cell wall biogenesis; C:apoplast; P:cell wall organization	K08235	E2.4.1.207; xyloglucan:xyloglucosyl transferase [EC:2.4.1.207]	0	None		AT4G01450.2	nodulin MtN21 /EamA-like transporter family protein, Gene Name = UMAMIT30
BraA03g030050.3.5C	2551	66.4979	-2.25212	0.614557	-3.66462	0.000247705	0.0158805	58.1464	181.967	173.998	43.0162	22.5041	21.7691	17.5028	56.8054	22.7719	XP_009134482.1_WAT1-related protein At4g01450 [Brassica rapa] XP_033142075.1 WAT1-related protein At4g01450 [Brassica rapa] KAG5405218.1 hypothetical protein IGI04_011337 [Brassica rapa subsp. trilocularis]	AT4G01450.2_nodulin MtN21 /EamA-like transporter family protein, Gene Name = UMAMIT30	IPR000620_EamA domain	3	C:GO:0016020; F:GO:0022857; P:GO:0055085	C:membrane; F:transmembrane transporter activity; P:transmembrane transport	.	.	.	.		AT4G00520.2	Acyl-CoA thioesterase family protein
BraA03g030530.3.5C	3659	21.2848	-2.75436	0.815099	-3.37917	0.000727051	0.0326959	108.768	13.1542	39.771	5.06072	11.2521	7.57185	1.16685	2.74865	2.07018	XP_009134545.1_acyl-coenzyme A thioesterase 8 isoform X1 [Brassica rapa]	AT4G00520.2_Acyl-CoA thioesterase family protein	IPR000595_Cyclic nucleotide-binding domain; IPR018490_Cyclic nucleotide-binding domain superfamily; IPR003703_Acyl-CoA thioesterase; IPR029069_HotDog domain superfamily	2	P:GO:0006637; F:GO:0047617	P:acyl-CoA metabolic process; F:acyl-CoA hydrolase activity	K01068	ACOT1_2_4; acyl-coenzyme A thioesterase 1/2/4 [EC:3.1.2.2]	3	A 9100 Metabolism; B 09103 Lipid metabolism; C 00062 Fatty acid elongation [PATH:ko00062]|A 9100 Metabolism; B 09103 Lipid metabolism; C 01040 Biosynthesis of unsaturated fatty acids [PATH:ko01040]|A 9150 Organismal Systems; B 09152 Endocrine system; C 04913 Ovarian steroidogenesis [PATH:ko04913]		AT3G02380.1	CONSTANS-like 2, Gene Name = COL2
BraA03g031310.3.5C	958	46.3407	5.07843	0.977304	5.19637	2.03215e-07	5.868e-05	0	3.28856	2.98283	137.905	37.5069	21.7691	94.5152	39.3973	79.7018	XP_009134666.2_zinc finger protein CONSTANS-LIKE 2 [Brassica rapa]	AT3G02380.1_CONSTANS-like 2, Gene Name = COL2	IPR010402_CCT domain	10	F:GO:0003677; F:GO:0003700; F:GO:0005515; C:GO:0005634; C:GO:0005667; P:GO:0006355; P:GO:0006355; F:GO:0008270; P:GO:0009658; P:GO:0009909	F:DNA binding; F:DNA-binding transcription factor activity; F:protein binding; C:nucleus; C:transcription regulator complex; P:regulation of DNA-templated transcription; P:regulation of DNA-templated transcription; F:zinc ion binding; P:chloroplast organization; P:regulation of flower development	.	.	.	.		AT3G02850.1	STELAR K+ outward rectifier, Gene Name = SKOR
BraA03g031580.3.5C	4388	10.6606	4.16382	1.20977	3.44184	0.000577782	0.0279536	0	2.19237	0	6.32591	15.9404	10.4113	17.5028	31.1514	12.4211	XP_009134714.1_potassium channel SKOR [Brassica rapa] XP_013735733.1 potassium channel SKOR [Brassica napus] KAG5374531.1 hypothetical protein IGI04_042145 [Brassica rapa subsp. trilocularis] KAG5405345.1 hypothetical protein IGI04_011464 [Brassica rapa subsp. trilocularis]	AT3G02850.1_STELAR K+ outward rectifier, Gene Name = SKOR	IPR002110_Ankyrin repeat; IPR005821_Ion transport domain; IPR036770_Ankyrin repeat-containing domain superfamily; IPR000595_Cyclic nucleotide-binding domain; IPR018490_Cyclic nucleotide-binding domain superfamily; IPR003938_Potassium channel, voltage-dependent, EAG/ELK/ERG	4	F:GO:0005249; C:GO:0008076; P:GO:0034765; P:GO:0071805	F:voltage-gated potassium channel activity; C:voltage-gated potassium channel complex; P:regulation of ion transmembrane transport; P:potassium ion transmembrane transport	K21867	AKT, KAT, GORK, SKOR; potassium channel	0	None		AT3G05800.1	AtBS1(activation-tagged BRI1 suppressor 1)-interacting factor 1, Gene Name = AIF1
BraA03g032740.3.5C	748	43.2486	4.84919	1.18161	4.10389	4.0626e-05	0.00433639	3.42038	4.38475	0.994275	232.793	9.37672	12.3043	32.6719	22.9054	70.386	XP_033142908.1_transcription factor bHLH150 [Brassica rapa] RID71168.1 hypothetical protein BRARA_C03120 [Brassica rapa] CAF2126392.1 unnamed protein product [Brassica napus] CAG7882099.1 unnamed protein product [Brassica rapa] VDC81387.1 unnamed protein product [Brassica rapa]	AT3G05800.1_AtBS1(activation-tagged BRI1 suppressor 1)-interacting factor 1, Gene Name = AIF1	IPR044549_Transcription factor IBH1-like, bHLH domain	.	.	.	.	.	.	.		AT3G05900.1	neurofilament protein-like protein
BraA03g032790.3.5C	2097	262.278	2.44409	0.610387	4.00417	6.22363e-05	0.00585071	15.0497	61.3865	84.5134	459.261	214.727	197.815	603.264	399.47	325.018	XP_009134858.2_retinitis pigmentosa 1-like 1 protein isoform X1 [Brassica rapa]	AT3G05900.1_neurofilament protein-like protein	.	1	F:GO:0016787	F:hydrolase activity	.	.	.	.		AT3G06035.1	Glycoprotein membrane precursor GPI-anchored
BraA03g032910.3.5C	712	30.2855	2.7893	0.86773	3.21447	0.00130684	0.0475453	0	9.86568	2.98283	49.3421	19.6911	15.1437	61.8433	65.0514	48.6491	XP_013740929.1_uncharacterized GPI-anchored protein At3g06035-like [Brassica napus]	AT3G06035.1_Glycoprotein membrane precursor GPI-anchored	.	1	C:GO:0016020	C:membrane	.	.	.	.		AT3G06770.2	Pectin lyase-like superfamily protein
BraA03g033320.3.5C	2556	81.7928	2.84298	0.600725	4.73258	2.2168e-06	0.000443879	5.4726	9.86568	10.937	102.48	49.6966	34.0733	271.877	142.014	109.719	XP_009134926.1_probable polygalacturonase isoform X1 [Brassica rapa] XP_013681046.1 probable polygalacturonase isoform X1 [Brassica napus]	AT3G06770.2_Pectin lyase-like superfamily protein	IPR011050_Pectin lyase fold/virulence factor; IPR000743_Glycoside hydrolase, family 28	6	F:GO:0004650; C:GO:0005576; P:GO:0005982; P:GO:0005985; F:GO:0016829; P:GO:0071555	F:polygalacturonase activity; C:extracellular region; P:starch metabolic process; P:sucrose metabolic process; F:lyase activity; P:cell wall organization	.	.	.	.		AT3G06880.2	Transducin/WD40 repeat-like superfamily protein
BraA03g033400.3.5C	5219	455.003	2.71773	0.612349	4.4382	9.07133e-06	0.00139019	62.9349	141.408	44.7424	826.163	372.256	437.275	1317.38	370.151	522.719	XP_009134935.1_putative E3 ubiquitin-protein ligase LIN-1 isoform X1 [Brassica rapa]	AT3G06880.2_Transducin/WD40 repeat-like superfamily protein	IPR036322_WD40-repeat-containing domain superfamily; IPR016024_Armadillo-type fold; IPR001680_WD40 repeat	.	.	.	.	.	.	.		AT3G16240.1	delta tonoplast integral protein, Gene Name = DELTA-TIP
BraA03g037930.3.5C	1541	1180.18	5.16081	0.723161	7.13646	9.57619e-13	1.05078e-09	6.84075	69.0598	44.7424	2219.13	1091.45	974.876	3347.71	1192	1675.81	XP_009135480.2_aquaporin TIP2-1 [Brassica rapa] XP_013653350.1 aquaporin TIP2-1 [Brassica napus] KAG5405838.1 hypothetical protein IGI04_011957 [Brassica rapa subsp. trilocularis] KAH0934290.1 hypothetical protein HID58_011407 [Brassica napus] RID71678.1 hypothetical protein BRARA_C03603 [Brassica rapa] CAF2127815.1 unnamed protein product [Brassica napus] CAG7882652.1 unnamed protein product [Br…	AT3G16240.1_delta tonoplast integral protein, Gene Name = DELTA-TIP	IPR000425_Major intrinsic protein; IPR023271_Aquaporin-like	14	C:GO:0000326; C:GO:0005794; C:GO:0005886; P:GO:0006833; C:GO:0009505; C:GO:0009506; C:GO:0009705; C:GO:0009941; F:GO:0015200; F:GO:0015250; C:GO:0016020; F:GO:0042802; C:GO:0042807; P:GO:0072489	C:protein storage vacuole; C:Golgi apparatus; C:plasma membrane; P:water transport; C:plant-type cell wall; C:plasmodesma; C:plant-type vacuole membrane; C:chloroplast envelope; F:methylammonium transmembrane transporter activity; F:water channel activity; C:membrane; F:identical protein binding; C:central vacuole; P:methylammonium transmembrane transport	K09873	TIP; aquaporin TIP	0	None		AT3G19000.1	2-oxoglutarate (2OG) and Fe(II)-dependent oxygenase superfamily protein
BraA03g039080.3.5C	1572	153.524	3.49966	0.844668	4.14323	3.42447e-05	0.00390472	38.3082	14.2504	27.8397	694.584	109.708	109.792	86.3472	50.3919	250.491	XP_009135608.2_protein DMR6-LIKE OXYGENASE 1-like [Brassica rapa] XP_013736458.1 protein DMR6-LIKE OXYGENASE 1-like isoform X1 [Brassica napus] XP_013736460.1 protein DMR6-LIKE OXYGENASE 1-like isoform X3 [Brassica napus] XP_022572173.1 protein DMR6-LIKE OXYGENASE 1-like isoform X2 [Brassica napus] RIA04642.1 hypothetical protein BRARA_K01105 [Brassica rapa] CAF2128086.1 unnamed protein product […	AT3G19000.1_2-oxoglutarate (2OG) and Fe(II)-dependent oxygenase superfamily protein	IPR044861_Isopenicillin N synthase-like, Fe(2+) 2OG dioxygenase domain; IPR026992_Non-haem dioxygenase N-terminal domain	2	F:GO:0016491; F:GO:0046872	F:oxidoreductase activity; F:metal ion binding	.	.	.	.		AT3G20250.2	pumilio 5, Gene Name = PUM5
BraA03g039720.3.5C	4015	48.8122	-2.73618	0.632166	-4.32827	1.50285e-05	0.00201103	147.076	103.042	119.313	3.79554	21.5665	29.3409	8.16798	1.83243	5.17544	XP_009135676.1_pumilio homolog 5 isoform X3 [Brassica rapa]	AT3G20250.2_pumilio 5, Gene Name = PUM5	IPR001313_Pumilio RNA-binding repeat; IPR016024_Armadillo-type fold; IPR033712_Pumilio, RNA binding domain	1	F:GO:0003723	F:RNA binding	K17943	PUM; pumilio RNA-binding family	1	A 9160 Human Diseases; B 09164 Neurodegenerative disease; C 05017 Spinocerebellar ataxia [PATH:ko05017]		AT2G06850.1	xyloglucan endotransglucosylase/hydrolase 4, Gene Name = XTH4
BraA03g042660.3.5C	2225	1809.03	2.06496	0.57435	3.5953	0.000324021	0.0190741	663.553	559.055	434.498	4792.51	1011.75	1131.99	2612.59	2742.24	2333.09	XP_009136186.1_xyloglucan endotransglucosylase/hydrolase [Brassica rapa] XP_013736745.1 xyloglucan endotransglucosylase/hydrolase [Brassica napus] KAG5406506.1 hypothetical protein IGI04_012625 [Brassica rapa subsp. trilocularis] RID72151.1 hypothetical protein BRARA_C04056 [Brassica rapa]	AT2G06850.1_xyloglucan endotransglucosylase/hydrolase 4, Gene Name = XTH4	IPR016455_Xyloglucan endotransglucosylase/hydrolase; IPR010713_Xyloglucan endo-transglycosylase, C-terminal; IPR013320_Concanavalin A-like lectin/glucanase domain superfamily; IPR000757_Glycoside hydrolase family 16; IPR008264_Beta-glucanase	13	F:GO:0004553; C:GO:0005737; C:GO:0009505; C:GO:0009506; P:GO:0009612; P:GO:0009645; P:GO:0009733; P:GO:0009826; P:GO:0010411; F:GO:0016762; P:GO:0042546; C:GO:0048046; P:GO:0071555	F:hydrolase activity, hydrolyzing O-glycosyl compounds; C:cytoplasm; C:plant-type cell wall; C:plasmodesma; P:response to mechanical stimulus; P:response to low light intensity stimulus; P:response to auxin; P:unidimensional cell growth; P:xyloglucan metabolic process; F:xyloglucan:xyloglucosyl transferase activity; P:cell wall biogenesis; C:apoplast; P:cell wall organization	K08235	E2.4.1.207; xyloglucan:xyloglucosyl transferase [EC:2.4.1.207]	0	None		AT2G12400.1	plasma membrane fusion protein
BraA03g042770.3.5C	3659	18.5779	-2.42174	0.714326	-3.39025	0.000698294	0.0317146	23.2586	46.0399	68.605	2.53036	12.1897	10.4113	2.33371	1.83243	0	CAF2128933.1_unnamed protein product [Brassica napus]	AT2G12400.1_plasma membrane fusion protein	.	1	C:GO:0016020	C:membrane	.	.	.	.		AT4G15480.1	UDP-Glycosyltransferase superfamily protein, Gene Name = UGT84A1
BraA03g046820.3.5C	1703	332.414	2.75318	0.808747	3.40425	0.000663469	0.0303338	11.6293	152.37	145.164	1246.2	576.668	257.443	240.372	178.662	183.211	XP_009136698.1_UDP-glycosyltransferase 84A1 [Brassica rapa]	AT4G15480.1_UDP-Glycosyltransferase superfamily protein, Gene Name = UGT84A1	IPR002213_UDP-glucuronosyl/UDP-glucosyltransferase	7	P:GO:0009636; P:GO:0010224; C:GO:0043231; F:GO:0050284; F:GO:0050412; F:GO:0080043; F:GO:0080044	P:response to toxic substance; P:response to UV-B; C:intracellular membrane-bounded organelle; F:sinapate 1-glucosyltransferase activity; F:cinnamate beta-D-glucosyltransferase activity; F:quercetin 3-O-glucosyltransferase activity; F:quercetin 7-O-glucosyltransferase activity	.	.	.	.		AT4G16765.1	2-oxoglutarate (2OG) and Fe(II)-dependent oxygenase superfamily protein
BraA03g047770.3.5C	2914	21.7298	-3.06713	0.725942	-4.22504	2.38897e-05	0.00288697	83.4572	32.8856	57.668	2.53036	13.1274	4.73241	1.16685	0	0	XP_009136808.1_2-oxoglutarate-Fe(II) type oxidoreductase hxnY isoform X1 [Brassica rapa]	AT4G16765.1_2-oxoglutarate (2OG) and Fe(II)-dependent oxygenase superfamily protein	IPR044861_Isopenicillin N synthase-like, Fe(2+) 2OG dioxygenase domain; IPR026992_Non-haem dioxygenase N-terminal domain	2	F:GO:0016491; F:GO:0046872	F:oxidoreductase activity; F:metal ion binding	.	.	.	.		.
BraA03g047800.3.5C	586	7862.3	2.02356	0.61951	3.26639	0.00108927	0.0418981	2165.78	2079.47	1297.53	16100.7	3679.42	2758.05	12759.6	16658.6	13261.5	XP_009137102.2_shematrin-like protein 2 [Brassica rapa] XP_013739667.1 shematrin-like protein 2 [Brassica napus]	.	.	.	.	.	.	.	.	.		AT4G18970.1	GDSL-like Lipase/Acylhydrolase superfamily protein
BraA03g049270.3.5C	1778	99.7034	2.0091	0.34791	5.77475	7.70668e-09	3.30328e-06	24.6267	27.4047	20.8798	127.783	86.2658	80.451	227.537	158.505	143.877	XP_009136981.1_GDSL esterase/lipase At4g18970 [Brassica rapa] KAH0935230.1 hypothetical protein HID58_012347 [Brassica napus] CAG7883873.1 unnamed protein product [Brassica rapa] VDC83036.1 unnamed protein product [Brassica rapa]	AT4G18970.1_GDSL-like Lipase/Acylhydrolase superfamily protein	IPR035669_GDSL lipase/esterase-like, plant; IPR001087_GDSL lipase/esterase	3	C:GO:0005576; P:GO:0016042; F:GO:0016788	C:extracellular region; P:lipid catabolic process; F:hydrolase activity, acting on ester bonds	.	.	.	.		AT4G22490.1	Bifunctional inhibitor/lipid-transfer protein/seed storage 2S albumin superfamily protein
BraA03g051040.3.5C	525	65.5249	6.02532	1.18328	5.09206	3.5419e-07	9.71614e-05	0	3.28856	0	146.761	23.4418	18.9296	130.688	131.019	135.596	XP_009137260.1_14 kDa proline-rich protein DC2.15 [Brassica rapa] KAG5406899.1 hypothetical protein IGI04_013018 [Brassica rapa subsp. trilocularis] RID72735.1 hypothetical protein BRARA_C04614 [Brassica rapa] CAG7884072.1 unnamed protein product [Brassica rapa] VDC83198.1 unnamed protein product [Brassica rapa]	AT4G22490.1_Bifunctional inhibitor/lipid-transfer protein/seed storage 2S albumin superfamily protein	IPR027923_Hydrophobic seed protein domain; IPR036312_Bifunctional inhibitor/plant lipid transfer protein/seed storage helical domain superfamily	.	.	.	.	.	.	.		AT4G23750.1	cytokinin response factor 2, Gene Name = CRF2
BraA03g052300.3.5C	1596	22.3796	2.0514	0.497892	4.12017	3.78599e-05	0.00412081	8.2089	7.67331	9.94275	54.4028	28.1302	25.555	23.3371	26.5703	17.5965	XP_013735062.1_ethylene-responsive transcription factor CRF2 [Brassica napus] XP_033142594.1 ethylene-responsive transcription factor CRF2 [Brassica rapa]	AT4G23750.1_cytokinin response factor 2, Gene Name = CRF2	IPR016177_DNA-binding domain superfamily; IPR001471_AP2/ERF domain	6	F:GO:0003677; F:GO:0003700; C:GO:0005634; C:GO:0005667; P:GO:0006355; P:GO:0006355	F:DNA binding; F:DNA-binding transcription factor activity; C:nucleus; C:transcription regulator complex; P:regulation of DNA-templated transcription; P:regulation of DNA-templated transcription	.	.	.	.		AT4G25050.1	acyl carrier protein 4, Gene Name = ACP4
BraA03g053090.3.5C	1201	1690.35	2.53784	0.756679	3.35392	0.000796766	0.0343543	259.264	528.362	326.122	5161.94	827.027	477.973	2695.43	2363.84	2573.23	XP_009137492.1_acyl carrier protein 4, chloroplastic isoform X1 [Brassica rapa] XP_013705982.1 acyl carrier protein 4, chloroplastic-like [Brassica napus] XP_013705984.1 acyl carrier protein 4, chloroplastic-like [Brassica napus] KAF2554061.1 hypothetical protein F2Q68_00037409 [Brassica cretica] KAH0935527.1 hypothetical protein HID58_012644 [Brassica napus] RIA05750.1 hypothetical protein BRARA…	AT4G25050.1_acyl carrier protein 4, Gene Name = ACP4	IPR003231_Acyl carrier protein (ACP); IPR036736_ACP-like superfamily; IPR009081_Phosphopantetheine binding ACP domain	2	P:GO:0006633; F:GO:0031177	P:fatty acid biosynthetic process; F:phosphopantetheine binding	.	.	.	.		AT4G25990.1	CCT motif family protein, Gene Name = CIL
BraA03g053790.3.5C	2309	34.3104	3.33915	0.78829	4.23594	2.27598e-05	0.00277488	2.7363	1.09619	0	18.9777	9.37672	16.0902	93.3484	67.8	99.3684	XP_009137564.1_protein CHLOROPLAST IMPORT APPARATUS 2 [Brassica rapa]	AT4G25990.1_CCT motif family protein, Gene Name = CIL	IPR010402_CCT domain	2	C:GO:0005634; C:GO:0016020	C:nucleus; C:membrane	.	.	.	.		AT4G27890.1	HSP20-like chaperones superfamily protein
BraA03g054920.3.5C	1005	12.5951	2.64067	0.637406	4.14283	3.43044e-05	0.00390472	2.05223	5.48093	6.95993	39.2206	19.6911	28.3945	4.66742	2.74865	4.14035	XP_009108672.1_protein BOBBER 2 [Brassica rapa]	AT4G27890.1_HSP20-like chaperones superfamily protein	IPR007052_CS domain; IPR008978_HSP20-like chaperone	.	.	.	.	.	.	.		AT4G28190.1	Developmental regulator, ULTRAPETALA, Gene Name = ULT1
BraA03g055220.3.5C	1469	36.7934	4.00728	1.16711	3.43349	0.000595855	0.0284105	2.05223	3.28856	0.994275	92.3582	6.5637	2.83945	85.1804	62.3027	75.5614	RIA05521.1_hypothetical protein BRARA_K00039 [Brassica rapa] CAG7884569.1 unnamed protein product [Brassica rapa] VDC83636.1 unnamed protein product [Brassica rapa]	AT4G28190.1_Developmental regulator, ULTRAPETALA, Gene Name = ULT1	.	1	F:GO:0003677	F:DNA binding	.	.	.	.		.
BraA03g056370.3.5C	654	177.547	4.40882	1.22518	3.59851	0.000320041	0.018921	0	33.9818	5.96565	685.728	105.019	49.2171	238.038	153.924	326.053	.	.	.	.	.	.	.	.	.	.		AT4G30110.1	heavy metal atpase 2, Gene Name = HMA2
BraA03g056480.3.5C	4745	48.2089	3.61142	0.960447	3.76015	0.000169815	0.0121916	4.78853	7.67331	8.94848	223.937	26.2548	10.4113	64.177	42.146	45.5439	XP_033143092.1_cadmium/zinc-transporting ATPase HMA2 [Brassica rapa] RIA04855.1 hypothetical protein BRARA_K00853 [Brassica rapa]	AT4G30110.1_heavy metal atpase 2, Gene Name = HMA2	IPR008250_P-type ATPase, A domain superfamily; IPR036412_HAD-like superfamily; IPR001757_P-type ATPase; IPR044492_P-type ATPase, haloacid dehalogenase domain; IPR023298_P-type ATPase, transmembrane domain superfamily; IPR027256_P-type ATPase, subfamily IB	6	F:GO:0005524; C:GO:0016020; F:GO:0019829; P:GO:0030001; F:GO:0046872; P:GO:0098655	F:ATP binding; C:membrane; F:ATPase-coupled cation transmembrane transporter activity; P:metal ion transport; F:metal ion binding; P:cation transmembrane transport	K01534	zntA; Zn2+/Cd2+-exporting ATPase [EC:7.2.2.12 7.2.2.21]	0	None		AT4G30610.1	alpha/beta-Hydrolases superfamily protein, Gene Name = BRS1
BraA03g057020.3.5C	6594	189.422	2.65531	0.44884	5.91593	3.30006e-09	1.5882e-06	22.5745	54.8093	28.834	330.212	196.911	136.293	292.88	283.111	359.175	XP_009137947.1_serine carboxypeptidase 24 [Brassica rapa] RIA05203.1 hypothetical protein BRARA_K00537 [Brassica rapa]	AT4G30610.1_alpha/beta-Hydrolases superfamily protein, Gene Name = BRS1	IPR001563_Peptidase S10, serine carboxypeptidase; IPR029058_Alpha/Beta hydrolase fold	2	F:GO:0004185; P:GO:0006508	F:serine-type carboxypeptidase activity; P:proteolysis	K16297	SCPL-II; serine carboxypeptidase-like clade II [EC:3.4.16.-]	0	None		.
BraA03g059720.3.5C	807	15.4526	3.33819	0.726557	4.59453	4.33731e-06	0.000739013	6.15668	1.09619	1.98855	20.2429	33.7562	46.3776	10.5017	5.4973	13.4561	KAG5379732.1_hypothetical protein IGI04_027574 [Brassica rapa subsp. trilocularis]	.	.	1	C:GO:0016020	C:membrane	.	.	.	.		AT4G36500.1	hypothetical protein
BraA03g061260.3.5C	562	80.6593	4.24214	1.2785	3.31805	0.000906481	0.0372254	6.15668	8.7695	0.994275	288.461	8.43905	4.73241	72.345	114.527	221.509	XP_009138429.1_uncharacterized protein LOC103862474 [Brassica rapa] XP_013595764.1 PREDICTED: uncharacterized protein LOC106303949 [Brassica oleracea var. oleracea] XP_013639944.1 uncharacterized protein LOC106345265 [Brassica napus] KAF2550745.1 hypothetical protein F2Q68_00037934 [Brassica cretica] CAF2133317.1 unnamed protein product [Brassica napus] CAG7885267.1 unnamed protein product [Brass…	AT4G36500.1_hypothetical protein	.	.	.	.	.	.	.	.		AT4G37540.1	LOB domain-containing protein 39, Gene Name = LBD39
BraA03g062040.3.5C	9770	17.4119	3.75111	1.17021	3.2055	0.0013483	0.0485626	1.36815	3.28856	1.98855	79.7064	4.68836	3.78593	15.1691	22.9054	23.807	XP_009138496.1_LOB domain-containing protein 39 [Brassica rapa] XP_013728972.1 LOB domain-containing protein 39-like [Brassica napus] ATI23641.1 transcription factor LBD39a [Brassica rapa var. rapa] KAH0936258.1 hypothetical protein HID58_013375 [Brassica napus] CAF2133505.1 unnamed protein product [Brassica napus] CAG7885374.1 unnamed protein product [Brassica rapa] VDC84366.1 unnamed protein pr…	AT4G37540.1_LOB domain-containing protein 39, Gene Name = LBD39	IPR004883_Lateral organ boundaries, LOB	.	.	.	.	.	.	.		AT3G63110.1	isopentenyltransferase 3, Gene Name = IPT3
BraA04g000320.3.5C	1221	8.25903	6.98081	1.92555	3.62535	0.000288566	0.0176695	0	0	0	60.7287	0.937672	1.89296	5.83427	1.83243	3.10526	XP_013660318.1_adenylate isopentenyltransferase 3, chloroplastic [Brassica napus] XP_033146721.1 adenylate isopentenyltransferase 3, chloroplastic [Brassica rapa] KAH0928108.1 hypothetical protein HID58_013835 [Brassica napus] RID64780.1 hypothetical protein BRARA_D00029 [Brassica rapa] CAF2263888.1 unnamed protein product [Brassica napus] CAG7905127.1 unnamed protein product [Brassica rapa] VDD1…	AT3G63110.1_isopentenyltransferase 3, Gene Name = IPT3	IPR027417_P-loop containing nucleoside triphosphate hydrolase	1	P:GO:0008033	P:tRNA processing	K10760	IPT; adenylate dimethylallyltransferase (cytokinin synthase) [EC:2.5.1.27 2.5.1.112]	1	A 9100 Metabolism; B 09109 Metabolism of terpenoids and polyketides; C 00908 Zeatin biosynthesis [PATH:ko00908]		AT3G58850.1	phy rapidly regulated 2, Gene Name = PAR2
BraA04g002800.3.5C	8246	89.84	2.48362	0.436954	5.68394	1.31627e-08	5.23304e-06	15.7337	23.0199	16.9027	148.026	102.206	59.6284	182.029	150.26	110.754	KAG5399675.1_hypothetical protein IGI04_014282 [Brassica rapa subsp. trilocularis] KAH0928309.1 hypothetical protein HID58_014036 [Brassica napus]	AT3G58850.1_phy rapidly regulated 2, Gene Name = PAR2	IPR044549_Transcription factor IBH1-like, bHLH domain	.	.	.	.	.	.	.		AT2G39855.2	plant/protein
BraA04g004770.3.5C	1999	92.6678	2.12892	0.602313	3.53457	0.000408445	0.022187	34.2038	28.5009	29.8283	279.605	64.6994	62.4678	126.02	122.773	85.9123	XP_009139144.1_uncharacterized protein LOC103863144 isoform X1 [Brassica rapa] XP_013742361.1 uncharacterized protein BNAA04G03440D isoform X1 [Brassica napus] RID65166.1 hypothetical protein BRARA_D00383 [Brassica rapa]	AT2G39855.2_plant/protein	.	.	.	.	.	.	.	.		AT3G53260.1	phenylalanine ammonia-lyase 2, Gene Name = PAL2
BraA04g006770.3.5C	2856	1278.29	2.17414	0.493662	4.4041	1.06222e-05	0.00154174	162.81	517.4	434.498	2408.9	1483.4	1133.89	1402.56	1485.19	2475.93	XP_033145799.1_phenylalanine ammonia-lyase 2 isoform X1 [Brassica rapa] XP_033145800.1 phenylalanine ammonia-lyase 2 isoform X2 [Brassica rapa]	AT3G53260.1_phenylalanine ammonia-lyase 2, Gene Name = PAL2	IPR001106_Aromatic amino acid lyase; IPR008948_L-Aspartase-like; IPR005922_Phenylalanine ammonia-lyase	6	C:GO:0005737; P:GO:0006559; P:GO:0006570; P:GO:0009800; P:GO:0009821; F:GO:0045548	C:cytoplasm; P:L-phenylalanine catabolic process; P:tyrosine metabolic process; P:cinnamic acid biosynthetic process; P:alkaloid biosynthetic process; F:phenylalanine ammonia-lyase activity	K10775	PAL; phenylalanine ammonia-lyase [EC:4.3.1.24]	2	A 9100 Metabolism; B 09105 Amino acid metabolism; C 00360 Phenylalanine metabolism [PATH:ko00360]|A 9100 Metabolism; B 09110 Biosynthesis of other secondary metabolites; C 00940 Phenylpropanoid biosynthesis [PATH:ko00940]		AT4G13410.2	Nucleotide-diphospho-sugar transferases superfamily protein, Gene Name = ATCSLA15
BraA04g009280.3.5C	3723	17.6546	2.42748	0.533105	4.55347	5.2767e-06	0.000875526	7.52483	5.48093	2.98283	30.3643	30.9432	27.448	14.0023	25.6541	14.4912	XP_009139628.1_probable glucomannan 4-beta-mannosyltransferase 15 isoform X2 [Brassica rapa] XP_013683936.1 probable mannan synthase 15 isoform X2 [Brassica napus]	AT4G13410.2_Nucleotide-diphospho-sugar transferases superfamily protein, Gene Name = ATCSLA15	IPR001173_Glycosyltransferase 2-like; IPR029044_Nucleotide-diphospho-sugar transferases	6	C:GO:0000136; C:GO:0016020; F:GO:0047259; F:GO:0051753; P:GO:0071555; P:GO:0097502	C:mannan polymerase complex; C:membrane; F:glucomannan 4-beta-mannosyltransferase activity; F:mannan synthase activity; P:cell wall organization; P:mannosylation	K13680	CSLA; beta-mannan synthase [EC:2.4.1.32]	0	None		AT4G13410.1	Nucleotide-diphospho-sugar transferases superfamily protein, Gene Name = ATCSLA15
BraA04g009290.3.5C	19768	51.5283	2.69718	0.435818	6.18877	6.0636e-10	3.53908e-07	12.9974	12.0581	15.9084	78.4412	75.0137	111.685	35.0056	43.9784	78.6667	XP_009139629.1_probable glucomannan 4-beta-mannosyltransferase 15 isoform X4 [Brassica rapa] XP_013683937.1 probable mannan synthase 15 isoform X3 [Brassica napus] XP_013683938.1 probable mannan synthase 15 isoform X4 [Brassica napus]	AT4G13410.1_Nucleotide-diphospho-sugar transferases superfamily protein, Gene Name = ATCSLA15	IPR029044_Nucleotide-diphospho-sugar transferases; IPR001173_Glycosyltransferase 2-like	6	C:GO:0000136; C:GO:0016020; F:GO:0047259; F:GO:0051753; P:GO:0071555; P:GO:0097502	C:mannan polymerase complex; C:membrane; F:glucomannan 4-beta-mannosyltransferase activity; F:mannan synthase activity; P:cell wall organization; P:mannosylation	K13680	CSLA; beta-mannan synthase [EC:2.4.1.32]	0	None		.
BraA04g011710.3.5C	1102	29.8499	2.65771	0.503383	5.27969	1.29402e-07	3.90083e-05	9.57705	9.86568	9.94275	44.2813	77.8268	62.4678	19.8365	26.5703	8.2807	KAH0929162.1_hypothetical protein HID58_014889, partial [Brassica napus]	.	.	1	C:GO:0016020	C:membrane	.	.	.	.		AT5G39520.1	hypothetical protein (DUF1997)
BraA04g012690.3.5C	1039	18.0346	7.16139	1.77964	4.02406	5.72028e-05	0.00558429	0	0	0	68.3198	1.87534	1.89296	33.8388	20.1568	36.2281	XP_009124504.1_uncharacterized protein LOC103849504 isoform X1 [Brassica rapa] RID65795.1 hypothetical protein BRARA_D00970 [Brassica rapa] CAG7906447.1 unnamed protein product [Brassica rapa] VDD12293.1 unnamed protein product [Brassica rapa]	AT5G39520.1_hypothetical protein (DUF1997)	IPR018971_Protein of unknown function DUF1997	.	.	.	.	.	.	.		AT5G41080.1	PLC-like phosphodiesterases superfamily protein, Gene Name = GDPD2
BraA04g014570.3.5C	2223	66.5364	4.21789	1.14585	3.68103	0.000232296	0.0152448	0.684075	2.19237	4.97138	127.783	9.37672	5.67889	151.691	92.5379	203.912	XP_009140066.1_glycerophosphodiester phosphodiesterase GDPD2 [Brassica rapa]	AT5G41080.1_PLC-like phosphodiesterases superfamily protein, Gene Name = GDPD2	IPR030395_Glycerophosphodiester phosphodiesterase domain; IPR017946_PLC-like phosphodiesterase, TIM beta/alpha-barrel domain superfamily	2	P:GO:0006629; F:GO:0008081	P:lipid metabolic process; F:phosphoric diester hydrolase activity	K18696	GDE1; glycerophosphodiester phosphodiesterase [EC:3.1.4.46]	1	A 9100 Metabolism; B 09103 Lipid metabolism; C 00564 Glycerophospholipid metabolism [PATH:ko00564]		AT4G39280.1	phenylalanyl-tRNA synthetase, putative / phenylalanine-tRNA ligase
BraA04g016840.3.5C	3268	12.017	3.36518	1.0428	3.22707	0.00125066	0.0461751	0	3.28856	3.9771	18.9777	45.9459	5.67889	5.83427	10.9946	13.4561	XP_009140300.1_phenylalanine--tRNA ligase alpha subunit, cytoplasmic-like [Brassica rapa]	AT4G39280.1_phenylalanyl-tRNA synthetase, putative / phenylalanine-tRNA ligase	IPR045864_Class II Aminoacyl-tRNA synthetase/Biotinyl protein ligase (BPL) and lipoyl protein ligase (LPL); IPR040724_PheRS, DNA binding domain 1; IPR002319_Phenylalanyl-tRNA synthetase; IPR004529_Phenylalanyl-tRNA synthetase, class IIc, alpha subunit; IPR040725_PheRS, DNA binding domain 3	8	F:GO:0000049; P:GO:0000162; F:GO:0004826; F:GO:0005524; P:GO:0006432; P:GO:0006571; P:GO:0009094; C:GO:0009328	F:tRNA binding; P:tryptophan biosynthetic process; F:phenylalanine-tRNA ligase activity; F:ATP binding; P:phenylalanyl-tRNA aminoacylation; P:tyrosine biosynthetic process; P:L-phenylalanine biosynthetic process; C:phenylalanine-tRNA ligase complex	K01889	FARSA, pheS; phenylalanyl-tRNA synthetase alpha chain [EC:6.1.1.20]	1	A 9120 Genetic Information Processing; B 09122 Translation; C 00970 Aminoacyl-tRNA biosynthesis [PATH:ko00970]		AT2G23620.1	methyl esterase 1, Gene Name = MES1
BraA04g018330.3.5C	2540	47.9046	3.90627	1.06112	3.68127	0.000232074	0.0152448	0.684075	4.38475	2.98283	98.6841	5.62603	12.3043	70.0113	108.114	128.351	CAG7907043.1_unnamed protein product, partial [Brassica rapa]	AT2G23620.1_methyl esterase 1, Gene Name = MES1	IPR029058_Alpha/Beta hydrolase fold; IPR000073_Alpha/beta hydrolase fold-1	7	P:GO:0009627; P:GO:0009694; P:GO:0009696; P:GO:0045087; F:GO:0080030; F:GO:0080031; F:GO:0080032	P:systemic acquired resistance; P:jasmonic acid metabolic process; P:salicylic acid metabolic process; P:innate immune response; F:methyl indole-3-acetate esterase activity; F:methyl salicylate esterase activity; F:methyl jasmonate esterase activity	.	.	.	.		AT2G30490.1	cinnamate-4-hydroxylase, Gene Name = C4H
BraA04g022900.3.5C	2226	2122.88	2.18731	0.570057	3.837	0.000124548	0.00978969	212.747	1055.63	896.836	4922.82	2792.39	2141.89	2002.32	2145.78	2935.51	XP_009141068.2_trans-cinnamate 4-monooxygenase [Brassica rapa]	AT2G30490.1_cinnamate-4-hydroxylase, Gene Name = C4H	IPR036396_Cytochrome P450 superfamily; IPR001128_Cytochrome P450; IPR002401_Cytochrome P450, E-class, group I	4	F:GO:0004497; F:GO:0005506; F:GO:0016705; F:GO:0020037	F:monooxygenase activity; F:iron ion binding; F:oxidoreductase activity, acting on paired donors, with incorporation or reduction of molecular oxygen; F:heme binding	K00487	CYP73A; trans-cinnamate 4-monooxygenase [EC:1.14.14.91]	4	A 9100 Metabolism; B 09108 Metabolism of cofactors and vitamins; C 00130 Ubiquinone and other terpenoid-quinone biosynthesis [PATH:ko00130]|A 9100 Metabolism; B 09110 Biosynthesis of other secondary metabolites; C 00940 Phenylpropanoid biosynthesis [PATH:ko00940]|A 9100 Metabolism; B 09110 Biosynthesis of other secondary metabolites; C 00945 Stilbenoid, diarylheptanoid and gingerol biosynthesis […		AT3G44300.1	nitrilase 2, Gene Name = NIT2
BraA04g023350.3.5C	2126	17.1041	-3.52107	0.907353	-3.8806	0.000104199	0.00869688	90.2979	10.9619	34.7996	1.26518	3.75069	6.62537	2.33371	1.83243	2.07018	NP_001288810.1_nitrilase 2-like [Brassica rapa] XP_013643547.1 nitrilase 2-like isoform X2 [Brassica napus] XP_013698556.1 nitrilase 2-like [Brassica napus] XP_022543346.1 nitrilase 2-like isoform X1 [Brassica napus] XP_022543347.1 nitrilase 2-like isoform X3 [Brassica napus] KAG5401777.1 hypothetical protein IGI04_016384 [Brassica rapa subsp. trilocularis] VDD14164.1 unnamed protein product [Bra…	AT3G44300.1_nitrilase 2, Gene Name = NIT2	IPR036526_Carbon-nitrogen hydrolase superfamily; IPR044149_Nitrilase/Cyanide hydratase; IPR003010_Carbon-nitrogen hydrolase	2	P:GO:0006807; F:GO:0016810	P:nitrogen compound metabolic process; F:hydrolase activity, acting on carbon-nitrogen (but not peptide) bonds	K01501	E3.5.5.1; nitrilase [EC:3.5.5.1]	5	A 9100 Metabolism; B 09102 Energy metabolism; C 00910 Nitrogen metabolism [PATH:ko00910]|A 9100 Metabolism; B 09105 Amino acid metabolism; C 00380 Tryptophan metabolism [PATH:ko00380]|A 9100 Metabolism; B 09106 Metabolism of other amino acids; C 00460 Cyanoamino acid metabolism [PATH:ko00460]|A 9100 Metabolism; B 09111 Xenobiotics biodegradation and metabolism; C 00627 Aminobenzoate degradation […		AT2G32960.1	Phosphotyrosine protein phosphatases superfamily protein, Gene Name = PFA-DSP2
BraA04g024860.3.5C	3151	107.664	4.17558	1.15442	3.61703	0.000298004	0.0180063	0	16.4428	8.94848	368.168	51.5719	32.1804	63.0101	214.395	214.263	XP_009141284.1_tyrosine-protein phosphatase DSP2 [Brassica rapa] KAH0930219.1 hypothetical protein HID58_015946 [Brassica napus] RID66886.1 hypothetical protein BRARA_D01998 [Brassica rapa] CAF2288708.1 unnamed protein product [Brassica napus] CAG7907755.1 unnamed protein product [Brassica rapa] CDY19172.1 BnaA04g19120D [Brassica napus]	AT2G32960.1_Phosphotyrosine protein phosphatases superfamily protein, Gene Name = PFA-DSP2	IPR020428_Atypical dual-specificity phosphatase Siw14-like, plant and fungi; IPR004861_Atypical dual-specificity phosphatase Siw14-like; IPR029021_Protein-tyrosine phosphatase-like	3	F:GO:0004725; P:GO:0006570; P:GO:0035335	F:protein tyrosine phosphatase activity; P:tyrosine metabolic process; P:peptidyl-tyrosine dephosphorylation	K18045	SIW14, OCA3; tyrosine-protein phosphatase SIW14 [EC:3.1.3.48]	0	None		AT2G35930.1	plant U-box 23, Gene Name = PUB23
BraA04g026750.3.5C	1726	218.831	3.18338	0.849522	3.74726	0.000178774	0.0125105	45.833	21.9237	12.9256	594.635	63.7617	79.5045	211.201	503.919	435.772	XP_013662085.1_E3 ubiquitin-protein ligase PUB23-like [Brassica napus] XP_013744713.1 E3 ubiquitin-protein ligase PUB23-like [Brassica napus] XP_033146301.1 E3 ubiquitin-protein ligase PUB23 [Brassica rapa] RID67075.1 hypothetical protein BRARA_D02179 [Brassica rapa] CAF2291956.1 unnamed protein product [Brassica napus] CDY40422.1 BnaA04g20950D [Brassica napus]	AT2G35930.1_plant U-box 23, Gene Name = PUB23	IPR003613_U-box domain; IPR045210_PUB protein, U-box domain, plant; IPR016024_Armadillo-type fold	2	F:GO:0004842; P:GO:0016567	F:ubiquitin-protein transferase activity; P:protein ubiquitination	.	.	.	.		AT2G36830.1	gamma tonoplast intrinsic protein, Gene Name = GAMMA-TIP
BraA04g027320.3.5C	1385	4191.61	2.93687	0.786465	3.73427	0.000188263	0.0130745	64.3031	867.084	878.939	8092.1	3070.88	2694.63	9109.63	6573.85	6373.04	XP_009141610.1_aquaporin TIP1-1 [Brassica rapa] XP_013687608.1 aquaporin TIP1-1 [Brassica napus] KAG5402088.1 hypothetical protein IGI04_016695 [Brassica rapa subsp. trilocularis] KAH0855255.1 hypothetical protein HID58_016681 [Brassica napus] KAH0886955.1 hypothetical protein HID58_063051 [Brassica napus] KAH0930407.1 hypothetical protein HID58_016134 [Brassica napus] RID67140.1 hypothetical pro…	AT2G36830.1_gamma tonoplast intrinsic protein, Gene Name = GAMMA-TIP	IPR000425_Major intrinsic protein; IPR023271_Aquaporin-like	10	C:GO:0000326; P:GO:0006833; C:GO:0009705; C:GO:0009941; F:GO:0015204; F:GO:0015250; C:GO:0016020; C:GO:0042807; P:GO:0071918; P:GO:0080170	C:protein storage vacuole; P:water transport; C:plant-type vacuole membrane; C:chloroplast envelope; F:urea transmembrane transporter activity; F:water channel activity; C:membrane; C:central vacuole; P:urea transmembrane transport; P:hydrogen peroxide transmembrane transport	K09873	TIP; aquaporin TIP	0	None		AT2G39310.4	jacalin-related lectin 22, Gene Name = JAL22
BraA04g028810.3.5C	2903	11.7529	3.90803	1.00713	3.88035	0.000104304	0.00869688	0	3.28856	1.98855	45.5465	7.50137	19.8761	9.33484	10.9946	7.24561	XP_033145592.1_jacalin-related lectin 22 isoform X1 [Brassica rapa]	AT2G39310.4_jacalin-related lectin 22, Gene Name = JAL22	IPR001229_Jacalin-like lectin domain; IPR036404_Jacalin-like lectin domain superfamily; IPR033734_Jacalin-like lectin domain, plant	1	F:GO:0030246	F:carbohydrate binding	.	.	.	.		AT2G39800.4	delta1-pyrroline-5-carboxylate synthase 1, Gene Name = P5CS1
BraA04g029140.3.5C	4697	16.5241	-4.92503	1.08505	-4.53898	5.65277e-06	0.000928544	9.57705	52.617	70.5935	3.79554	0	0.946482	3.50056	4.58108	3.10526	XP_009141837.2_delta-1-pyrroline-5-carboxylate synthase A isoform X1 [Brassica rapa]	AT2G39800.4_delta1-pyrroline-5-carboxylate synthase 1, Gene Name = P5CS1	IPR015590_Aldehyde dehydrogenase domain; IPR016161_Aldehyde/histidinol dehydrogenase; IPR041744_Bifunctional delta 1-pyrroline-5-carboxylate synthetase, glutamate-5-kinase domain; IPR000965_GPR domain; IPR001057_Glutamate/acetylglutamate kinase; IPR036393_Acetylglutamate kinase-like superfamily; IPR005766_Delta l-pyrroline-5-carboxylate synthetase; IPR005715_Glutamate 5-kinase/delta-1-pyrroline-5…	8	P:GO:0000051; F:GO:0004349; F:GO:0004350; F:GO:0005524; C:GO:0005737; P:GO:0006537; P:GO:0016310; P:GO:0055129	P:obsolete urea cycle intermediate metabolic process; F:glutamate 5-kinase activity; F:glutamate-5-semialdehyde dehydrogenase activity; F:ATP binding; C:cytoplasm; P:glutamate biosynthetic process; P:phosphorylation; P:L-proline biosynthetic process	K12657	ALDH18A1, P5CS; delta-1-pyrroline-5-carboxylate synthetase [EC:2.7.2.11 1.2.1.41]	1	A 9100 Metabolism; B 09105 Amino acid metabolism; C 00330 Arginine and proline metabolism [PATH:ko00330]		AT2G40080.1	EARLY FLOWERING-like protein (DUF1313), Gene Name = ELF4
BraA04g029310.3.5C	345	10.1993	-6.32213	1.91995	-3.29287	0.000991719	0.0393317	77.9846	1.09619	9.94275	0	0.937672	0	0	1.83243	0	XP_009141860.2_protein EARLY FLOWERING 4 [Brassica rapa] RID67343.1 hypothetical protein BRARA_D02427 [Brassica rapa] CAG7908249.1 unnamed protein product [Brassica rapa] VDD15525.1 unnamed protein product [Brassica rapa]	AT2G40080.1_EARLY FLOWERING-like protein (DUF1313), Gene Name = ELF4	IPR009741_Protein EARLY FLOWERING 4 domain	1	P:GO:0042753	P:positive regulation of circadian rhythm	.	.	.	.		AT2G42840.1	protodermal factor 1, Gene Name = PDF1
BraA04g031210.3.5C	1286	932.516	2.80687	0.487799	5.75416	8.70719e-09	3.61902e-06	204.538	345.299	250.557	740.131	2414.5	2440.98	816.798	448.03	731.807	XP_009142091.1_protodermal factor 1 isoform X1 [Brassica rapa] AJA72728.1 nucleus degradation inhibitor 1 [Brassica rapa] KAG5402418.1 hypothetical protein IGI04_017025 [Brassica rapa subsp. trilocularis]	AT2G42840.1_protodermal factor 1, Gene Name = PDF1	.	1	C:GO:0005576	C:extracellular region	.	.	.	.		AT2G40610.1	expansin A8, Gene Name = EXPA8
BraA05g001810.3.5C	2637	506.723	2.8169	0.780164	3.61065	0.000305425	0.0181745	11.6293	212.66	85.5077	1163.97	540.099	473.241	749.121	722.895	601.386	XP_009142702.1_expansin-A8 [Brassica rapa] XP_013747862.1 expansin-A8 [Brassica napus] CAF2093582.1 unnamed protein product [Brassica napus] CAG7873666.1 unnamed protein product [Brassica rapa] VDC69466.1 unnamed protein product [Brassica rapa]	AT2G40610.1_expansin A8, Gene Name = EXPA8	IPR036908_RlpA-like domain superfamily; IPR007117_Expansin, cellulose-binding-like domain; IPR044730_Ribonuclease H-like domain, plant type; IPR009009_RlpA-like protein, double-psi beta-barrel domain; IPR002963_Expansin; IPR007112_Expansin/pollen allergen, DPBB domain; IPR007118_Expansin/Lol pI; IPR002156_Ribonuclease H domain; IPR036749_Expansin, cellulose-binding-like domain superfamily	5	C:GO:0005576; C:GO:0005618; P:GO:0006949; P:GO:0009664; C:GO:0016020	C:extracellular region; C:cell wall; P:syncytium formation; P:plant-type cell wall organization; C:membrane	.	.	.	.		AT2G40970.1	Homeodomain-like superfamily protein, Gene Name = MYBC1
BraA05g001920.3.5C	4163	24.4754	-2.09159	0.621763	-3.36397	0.000768289	0.0338838	77.9846	41.6551	56.6737	5.06072	17.8158	17.9832	0	0	3.10526	XP_009142716.1_transcription factor MYBC1 [Brassica rapa] KAG5395616.1 hypothetical protein IGI04_017430 [Brassica rapa subsp. trilocularis] KAH0924647.1 hypothetical protein HID58_016903 [Brassica napus]	AT2G40970.1_Homeodomain-like superfamily protein, Gene Name = MYBC1	IPR009057_Homeobox-like domain superfamily; IPR026960_Reverse transcriptase zinc-binding domain; IPR006447_Myb domain, plants	7	F:GO:0003677; F:GO:0003700; C:GO:0005634; C:GO:0005667; P:GO:0006355; P:GO:0006355; P:GO:0009409	F:DNA binding; F:DNA-binding transcription factor activity; C:nucleus; C:transcription regulator complex; P:regulation of DNA-templated transcription; P:regulation of DNA-templated transcription; P:response to cold	.	.	.	.		AT2G43340.1	hypothetical protein (DUF1685)
BraA05g003540.3.5C	886	392.041	2.66463	0.807685	3.29909	0.000969973	0.0386749	10.9452	87.695	130.25	986.841	250.358	211.065	674.442	519.495	657.281	XP_009142927.1_uncharacterized protein LOC103866709 [Brassica rapa] XP_013717391.1 uncharacterized protein LOC106421090 [Brassica napus] KAH0924801.1 hypothetical protein HID58_017057 [Brassica napus]	AT2G43340.1_hypothetical protein (DUF1685)	IPR012881_Protein of unknown function DUF1685	.	.	.	.	.	.	.		AT2G43500.1	Plant regulator RWP-RK family protein
BraA05g003660.3.5C	3431	15.5662	-3.04889	0.941525	-3.23824	0.00120268	0.0447741	12.9974	35.078	72.5821	0	8.43905	5.67889	2.33371	0.916216	2.07018	XP_009142947.1_protein NLP8 isoform X2 [Brassica rapa]	AT2G43500.1_Plant regulator RWP-RK family protein	IPR003035_RWP-RK domain; IPR000270_PB1 domain; IPR034891_Protein NLP, PB1 domain	.	.	.	.	.	.	.		AT2G38310.1	PYR1-like 4, Gene Name = PYL4
BraA05g007160.3.5C	5808	49.2707	2.92006	0.460626	6.33934	2.30753e-10	1.5825e-07	8.89298	12.0581	11.9313	69.585	112.521	63.4143	38.5062	77.8784	48.6491	VDC70025.1_unnamed protein product [Brassica rapa]	AT2G38310.1_PYR1-like 4, Gene Name = PYL4	IPR019587_Polyketide cyclase/dehydrase	10	F:GO:0004864; C:GO:0005634; C:GO:0005737; C:GO:0005886; P:GO:0009738; F:GO:0010427; P:GO:0032515; F:GO:0038023; F:GO:0042803; P:GO:0080163	F:protein phosphatase inhibitor activity; C:nucleus; C:cytoplasm; C:plasma membrane; P:abscisic acid-activated signaling pathway; F:abscisic acid binding; P:negative regulation of phosphoprotein phosphatase activity; F:signaling receptor activity; F:protein homodimerization activity; P:regulation of protein serine/threonine phosphatase activity	K14496	PYL; abscisic acid receptor PYR/PYL family	2	A 9130 Environmental Information Processing; B 09132 Signal transduction; C 04016 MAPK signaling pathway - plant [PATH:ko04016]|A 9130 Environmental Information Processing; B 09132 Signal transduction; C 04075 Plant hormone signal transduction [PATH:ko04075]		AT2G38110.1	glycerol-3-phosphate acyltransferase 6, Gene Name = GPAT6
BraA05g007380.3.5C	3287	6.59255	4.34802	1.24835	3.48302	0.000495797	0.0253744	1.36815	0	0	15.1822	6.5637	13.2507	7.00113	4.58108	11.386	XP_009143424.1_glycerol-3-phosphate 2-O-acyltransferase 6 [Brassica rapa] KAG5396119.1 hypothetical protein IGI04_017933 [Brassica rapa subsp. trilocularis]	AT2G38110.1_glycerol-3-phosphate acyltransferase 6, Gene Name = GPAT6	IPR002123_Phospholipid/glycerol acyltransferase; IPR036412_HAD-like superfamily	2	C:GO:0016020; F:GO:0102419	C:membrane; F:sn-2-glycerol-3-phosphate omega-OH-C22:0-CoA acyl transferase activity	K13508	GPAT; glycerol-3-phosphate acyltransferase [EC:2.3.1.15 2.3.1.198]	2	A 9100 Metabolism; B 09103 Lipid metabolism; C 00561 Glycerolipid metabolism [PATH:ko00561]|A 9100 Metabolism; B 09103 Lipid metabolism; C 00564 Glycerophospholipid metabolism [PATH:ko00564]		AT2G37870.1	Bifunctional inhibitor/lipid-transfer protein/seed storage 2S albumin superfamily protein
BraA05g007550.3.5C	694	28.3727	-5.66477	1.39827	-4.05128	5.09385e-05	0.00515625	2.05223	138.12	108.376	0	0.937672	3.78593	1.16685	0.916216	0	XP_009143445.1_non-specific lipid-transfer protein 1 [Brassica rapa] KAH0925180.1 hypothetical protein HID58_017436 [Brassica napus]	AT2G37870.1_Bifunctional inhibitor/lipid-transfer protein/seed storage 2S albumin superfamily protein	IPR000528_Plant non-specific lipid-transfer protein/Par allergen; IPR036312_Bifunctional inhibitor/plant lipid transfer protein/seed storage helical domain superfamily; IPR016140_Bifunctional inhibitor/plant lipid transfer protein/seed storage helical domain	4	F:GO:0005504; P:GO:0006869; C:GO:0009506; P:GO:0009627	F:fatty acid binding; P:lipid transport; C:plasmodesma; P:systemic acquired resistance	.	.	.	.		AT2G37770.2	NAD(P)-linked oxidoreductase superfamily protein, Gene Name = ChlAKR
BraA05g007630.3.5C	2237	60.9513	-2.56333	0.803239	-3.19124	0.00141662	0.0495042	309.202	71.2522	80.5363	8.85627	26.2548	42.5917	7.00113	1.83243	1.03509	XP_009143450.1_NADPH-dependent aldo-keto reductase, chloroplastic [Brassica rapa] AUN86460.1 ascorbate biosynthesis-related protein [Brassica rapa subsp. pekinensis]	AT2G37770.2_NAD(P)-linked oxidoreductase superfamily protein, Gene Name = ChlAKR	IPR044498_Aldo-keto reductase family 4C; IPR036812_NADP-dependent oxidoreductase domain superfamily; IPR023210_NADP-dependent oxidoreductase domain; IPR020471_Aldo-keto reductase	1	F:GO:0016491	F:oxidoreductase activity	.	.	.	.		AT3G24255.5	RNA-directed DNA polymerase (reverse transcriptase)-related family protein
BraA05g007670.3.5C	6426	101.227	-4.21195	0.511667	-8.23182	1.84396e-16	4.59849e-13	268.157	183.063	217.746	6.32591	17.8158	11.3578	32.6719	79.7108	94.193	XP_033147757.1_uncharacterized protein LOC117134107 [Brassica rapa]	AT3G24255.5_RNA-directed DNA polymerase (reverse transcriptase)-related family protein	IPR043502_DNA/RNA polymerase superfamily; IPR026960_Reverse transcriptase zinc-binding domain; IPR036691_Endonuclease/exonuclease/phosphatase superfamily; IPR000477_Reverse transcriptase domain	.	.	.	.	.	.	.		AT2G36390.1	starch branching enzyme 2.1, Gene Name = SBE2.1
BraA05g008760.3.5C	5553	135.058	-3.10585	0.515659	-6.02308	1.71129e-09	8.8574e-07	515.793	256.508	257.517	15.1822	55.3226	48.2706	29.1714	20.1568	17.5965	XP_009143587.1_1,4-alpha-glucan-branching enzyme 2-1, chloroplastic/amyloplastic [Brassica rapa] XP_033147323.1 1,4-alpha-glucan-branching enzyme 2-1, chloroplastic/amyloplastic [Brassica rapa]	AT2G36390.1_starch branching enzyme 2.1, Gene Name = SBE2.1	IPR006047_Glycosyl hydrolase, family 13, catalytic domain; IPR017853_Glycoside hydrolase superfamily; IPR037439_1,4-alpha-glucan-branching enzyme; IPR006048_Alpha-amylase/branching enzyme, C-terminal all beta; IPR014756_Immunoglobulin E-set; IPR004193_Glycoside hydrolase, family 13, N-terminal	11	F:GO:0003844; F:GO:0004553; P:GO:0005978; P:GO:0005982; P:GO:0005985; C:GO:0009570; F:GO:0043169; P:GO:0071329; P:GO:0071332; P:GO:0071333; P:GO:0071482	F:1,4-alpha-glucan branching enzyme activity; F:hydrolase activity, hydrolyzing O-glycosyl compounds; P:glycogen biosynthetic process; P:starch metabolic process; P:sucrose metabolic process; C:chloroplast stroma; F:cation binding; P:cellular response to sucrose stimulus; P:cellular response to fructose stimulus; P:cellular response to glucose stimulus; P:cellular response to light stimulus	K00700	GBE1, glgB; 1,4-alpha-glucan branching enzyme [EC:2.4.1.18]	1	A 9100 Metabolism; B 09101 Carbohydrate metabolism; C 00500 Starch and sucrose metabolism [PATH:ko00500]		AT4G15110.1	cytochrome P450, family 97, subfamily B, polypeptide 3, Gene Name = CYP97B3
BraA05g009420.3.5C	953	5.70492	-3.62761	1.04784	-3.46198	0.000536223	0.0267065	11.6293	13.1542	12.9256	0	0.937672	1.89296	1.16685	5.4973	4.14035	CAF1938925.1_unnamed protein product [Brassica napus]	AT4G15110.1_cytochrome P450, family 97, subfamily B, polypeptide 3, Gene Name = CYP97B3	IPR001128_Cytochrome P450; IPR036396_Cytochrome P450 superfamily	2	F:GO:0016491; F:GO:0046872	F:oxidoreductase activity; F:metal ion binding	K24543	CYP97B3; cytochrome P450 family 97 subfamily B polypeptide 3	0	None		AT2G34890.1	CTP synthase family protein
BraA05g010140.3.5C	3776	39.9838	-4.4666	0.589844	-7.57251	3.66079e-14	5.57904e-11	166.23	98.6568	72.5821	3.79554	5.62603	5.67889	3.50056	2.74865	1.03509	XP_009143728.1_CTP synthase 1 [Brassica rapa] CDY31647.1 BnaA05g09000D [Brassica napus]	AT2G34890.1_CTP synthase family protein	IPR017456_CTP synthase, N-terminal; IPR029062_Class I glutamine amidotransferase-like; IPR017926_Glutamine amidotransferase; IPR027417_P-loop containing nucleoside triphosphate hydrolase; IPR004468_CTP synthase; IPR033828_CTP synthase GATase domain	7	F:GO:0003883; F:GO:0005524; C:GO:0005829; P:GO:0006206; P:GO:0006541; P:GO:0044210; C:GO:0097268	F:CTP synthase activity; F:ATP binding; C:cytosol; P:pyrimidine nucleobase metabolic process; P:glutamine metabolic process; P:'de novo' CTP biosynthetic process; C:cytoophidium	K01937	pyrG, CTPS; CTP synthase [EC:6.3.4.2]	1	A 9100 Metabolism; B 09104 Nucleotide metabolism; C 00240 Pyrimidine metabolism [PATH:ko00240]		AT5G40170.1	receptor like protein 54, Gene Name = RLP54
BraA05g010680.3.5C	2167	34.3498	4.11387	1.13908	3.61159	0.000304329	0.0181745	2.05223	5.48093	0.994275	122.723	4.68836	17.9832	24.5039	37.5649	93.1579	CAF2095646.1_unnamed protein product [Brassica napus] CAG7874628.1 unnamed protein product [Brassica rapa] CDY17242.1 BnaA05g09460D [Brassica napus] VDC70361.1 unnamed protein product [Brassica rapa]	AT5G40170.1_receptor like protein 54, Gene Name = RLP54	IPR001611_Leucine-rich repeat; IPR003591_Leucine-rich repeat, typical subtype; IPR025875_Leucine rich repeat 4	.	.	.	.	.	.	.		AT2G34180.1	CBL-interacting protein kinase 13, Gene Name = CIPK13
BraA05g010860.3.5C	1856	310.31	8.33922	2.03164	4.10467	4.04899e-05	0.00433639	1.36815	2.19237	0	1143.72	1.87534	4.73241	476.077	363.738	799.088	XP_009143797.1_CBL-interacting serine/threonine-protein kinase 13 [Brassica rapa] XP_022574969.1 CBL-interacting serine/threonine-protein kinase 13 [Brassica napus] RID61896.1 hypothetical protein BRARA_E01004 [Brassica rapa]	AT2G34180.1_CBL-interacting protein kinase 13, Gene Name = CIPK13	IPR011009_Protein kinase-like domain superfamily; IPR004041_NAF domain; IPR000719_Protein kinase domain	5	F:GO:0004674; F:GO:0005524; P:GO:0006468; P:GO:0007165; P:GO:0009069	F:protein serine/threonine kinase activity; F:ATP binding; P:protein phosphorylation; P:signal transduction; P:serine family amino acid metabolic process	.	.	.	.		AT2G34060.1	Peroxidase superfamily protein
BraA05g010970.3.5C	1954	28.5587	4.77339	0.864302	5.52282	3.33601e-08	1.17325e-05	0	5.48093	1.98855	103.745	44.0706	38.8058	29.1714	10.9946	22.7719	XP_009143810.1_peroxidase 19 [Brassica rapa] XP_013752311.2 peroxidase 19 [Brassica napus] KAH0925450.1 hypothetical protein HID58_017706 [Brassica napus] CAG7874664.1 unnamed protein product [Brassica rapa] VDC70393.1 unnamed protein product [Brassica rapa]	AT2G34060.1_Peroxidase superfamily protein	IPR010255_Haem peroxidase superfamily; IPR033905_Secretory peroxidase; IPR002016_Haem peroxidase; IPR000823_Plant peroxidase	10	F:GO:0004601; C:GO:0005576; P:GO:0006804; P:GO:0006979; C:GO:0009505; C:GO:0009506; F:GO:0020037; P:GO:0042744; F:GO:0046872; P:GO:0098869	F:peroxidase activity; C:extracellular region; P:obsolete peroxidase reaction; P:response to oxidative stress; C:plant-type cell wall; C:plasmodesma; F:heme binding; P:hydrogen peroxide catabolic process; F:metal ion binding; P:cellular oxidant detoxification	K00430	E1.11.1.7; peroxidase [EC:1.11.1.7]	1	A 9100 Metabolism; B 09110 Biosynthesis of other secondary metabolites; C 00940 Phenylpropanoid biosynthesis [PATH:ko00940]		AT1G28110.2	serine carboxypeptidase-like 45, Gene Name = SCPL45
BraA05g011330.3.5C	2584	239.665	2.42004	0.668708	3.61898	0.000295771	0.0179504	16.4178	92.0797	53.6909	540.232	174.407	149.544	305.716	343.581	481.316	XP_009143848.1_serine carboxypeptidase-like 46 [Brassica rapa] CAF2095857.1 unnamed protein product [Brassica napus] CDY17183.1 BnaA05g10050D [Brassica napus]	AT1G28110.2_serine carboxypeptidase-like 45, Gene Name = SCPL45	IPR029058_Alpha/Beta hydrolase fold; IPR001563_Peptidase S10, serine carboxypeptidase	6	F:GO:0004185; C:GO:0005576; C:GO:0005773; C:GO:0009505; C:GO:0009506; P:GO:0051603	F:serine-type carboxypeptidase activity; C:extracellular region; C:vacuole; C:plant-type cell wall; C:plasmodesma; P:proteolysis involved in protein catabolic process	K16297	SCPL-II; serine carboxypeptidase-like clade II [EC:3.4.16.-]	0	None		AT2G30010.1	TRICHOME BIREFRINGENCE-LIKE 45, Gene Name = TBL45
BraA05g014500.3.5C	4471	342.569	2.25458	0.398716	5.65461	1.56203e-08	5.8698e-06	127.922	58.0979	61.6451	328.947	386.321	474.187	732.785	508.5	404.719	XP_009144338.1_protein trichome birefringence-like 45 [Brassica rapa] XP_013726036.1 protein trichome birefringence-like 45 [Brassica napus] RID62231.1 hypothetical protein BRARA_E01318 [Brassica rapa]	AT2G30010.1_TRICHOME BIREFRINGENCE-LIKE 45, Gene Name = TBL45	IPR025846_Trichome birefringence-like, N-terminal domain; IPR026057_PC-Esterase	4	C:GO:0005794; C:GO:0016020; F:GO:0016413; P:GO:0042967	C:Golgi apparatus; C:membrane; F:O-acetyltransferase activity; P:obsolete acyl-carrier-protein biosynthetic process	.	.	.	.		AT5G37260.1	Homeodomain-like superfamily protein, Gene Name = RVE2
BraA05g015280.3.5C	2076	208.946	3.71281	1.11704	3.32378	0.000888059	0.0368551	8.2089	32.8856	13.9199	659.159	43.1329	16.0902	138.856	355.492	612.772	XP_009144670.1_protein REVEILLE 2 [Brassica rapa] XP_013748950.1 protein REVEILLE 2 [Brassica napus] KAH0849372.1 hypothetical protein HID58_090339 [Brassica napus] KAH0853839.1 hypothetical protein HID58_092827 [Brassica napus] RID62288.1 hypothetical protein BRARA_E01373 [Brassica rapa] CDY38566.1 BnaA05g12950D [Brassica napus]	AT5G37260.1_Homeodomain-like superfamily protein, Gene Name = RVE2	.	12	F:GO:0003677; C:GO:0005634; P:GO:0007623; P:GO:0009651; P:GO:0009723; P:GO:0009733; P:GO:0009737; P:GO:0009739; P:GO:0009751; P:GO:0009753; P:GO:0009845; P:GO:0009909	F:DNA binding; C:nucleus; P:circadian rhythm; P:response to salt stress; P:response to ethylene; P:response to auxin; P:response to abscisic acid; P:response to gibberellin; P:response to salicylic acid; P:response to jasmonic acid; P:seed germination; P:regulation of flower development	.	.	.	.		AT1G53830.1	pectin methylesterase 2, Gene Name = PME2
BraA05g017060.3.5C	6255	10.4429	2.21122	0.648707	3.40866	0.000652839	0.0300481	3.42038	3.28856	3.9771	16.4474	19.6911	13.2507	17.5028	9.16216	7.24561	KAH0850497.1_hypothetical protein HID58_091238 [Brassica napus]	AT1G53830.1_pectin methylesterase 2, Gene Name = PME2	IPR006501_Pectinesterase inhibitor domain; IPR011050_Pectin lyase fold/virulence factor; IPR035513_Invertase/pectin methylesterase inhibitor domain superfamily; IPR000070_Pectinesterase, catalytic	11	F:GO:0004857; C:GO:0005576; P:GO:0005982; P:GO:0005985; C:GO:0009505; C:GO:0016020; F:GO:0030599; P:GO:0042545; P:GO:0043086; F:GO:0045330; P:GO:0045490	F:enzyme inhibitor activity; C:extracellular region; P:starch metabolic process; P:sucrose metabolic process; C:plant-type cell wall; C:membrane; F:pectinesterase activity; P:cell wall modification; P:negative regulation of catalytic activity; F:aspartyl esterase activity; P:pectin catabolic process	K01051	E3.1.1.11; pectinesterase [EC:3.1.1.11]	2	A 9100 Metabolism; B 09101 Carbohydrate metabolism; C 00040 Pentose and glucuronate interconversions [PATH:ko00040]|A 9130 Environmental Information Processing; B 09132 Signal transduction; C 02020 Two-component system [PATH:ko02020]		AT1G52410.1	TSK-associating protein 1, Gene Name = TSA1
BraA05g018130.3.5C	4387	1016.05	-2.16861	0.470203	-4.61207	3.98687e-06	0.000683549	3648.17	1015.07	2397.2	389.676	471.649	708.915	158.692	207.065	148.018	XP_009144841.2_TSK-associating protein 1 isoform X2 [Brassica rapa] XP_013742778.1 TSK-associating protein 1-like [Brassica napus]	AT1G52410.1_TSK-associating protein 1, Gene Name = TSA1	.	.	.	.	.	.	.	.		AT1G52400.1	beta glucosidase 18, Gene Name = BGLU18
BraA05g018140.3.5C	3006	539.285	-2.55814	0.798049	-3.20549	0.00134832	0.0485626	2624.11	445.052	984.333	46.8117	172.532	468.508	42.0068	41.2297	28.9825	XP_009144844.1_beta-D-glucopyranosyl abscisate beta-glucosidase [Brassica rapa]	AT1G52400.1_beta glucosidase 18, Gene Name = BGLU18	IPR001360_Glycoside hydrolase family 1; IPR017853_Glycoside hydrolase superfamily	2	F:GO:0004553; P:GO:0005975	F:hydrolase activity, hydrolyzing O-glycosyl compounds; P:carbohydrate metabolic process	K15748	BG1; beta-D-glucopyranosyl abscisate beta-glucosidase [EC:3.2.1.175]	1	A 9100 Metabolism; B 09109 Metabolism of terpenoids and polyketides; C 00906 Carotenoid biosynthesis [PATH:ko00906]		AT1G50460.1	hexokinase-like 1, Gene Name = HKL1
BraA05g019500.3.5C	3617	83.645	2.17714	0.566404	3.84379	0.000121149	0.00960512	10.9452	18.6352	9.94275	75.9109	66.5747	35.0198	133.021	302.351	100.404	XP_033148026.1_hexokinase-3 [Brassica rapa] RID62611.1 hypothetical protein BRARA_E01673 [Brassica rapa] CAG7875612.1 unnamed protein product [Brassica rapa] VDC71209.1 unnamed protein product [Brassica rapa]	AT1G50460.1_hexokinase-like 1, Gene Name = HKL1	IPR043129_ATPase, nucleotide binding domain; IPR022672_Hexokinase, N-terminal; IPR022673_Hexokinase, C-terminal	14	P:GO:0001678; F:GO:0004396; F:GO:0005524; F:GO:0005536; P:GO:0005982; P:GO:0005985; P:GO:0006000; P:GO:0006012; P:GO:0006013; P:GO:0006040; P:GO:0006094; P:GO:0006096; P:GO:0019872; P:GO:0046835	P:cellular glucose homeostasis; F:hexokinase activity; F:ATP binding; F:glucose binding; P:starch metabolic process; P:sucrose metabolic process; P:fructose metabolic process; P:galactose metabolic process; P:mannose metabolic process; P:amino sugar metabolic process; P:gluconeogenesis; P:glycolytic process; P:streptomycin biosynthetic process; P:carbohydrate phosphorylation	K00844	HK; hexokinase [EC:2.7.1.1]	13	A 9100 Metabolism; B 09101 Carbohydrate metabolism; C 00010 Glycolysis / Gluconeogenesis [PATH:ko00010]|A 9100 Metabolism; B 09101 Carbohydrate metabolism; C 00051 Fructose and mannose metabolism [PATH:ko00051]|A 9100 Metabolism; B 09101 Carbohydrate metabolism; C 00052 Galactose metabolism [PATH:ko00052]|A 9100 Metabolism; B 09101 Carbohydrate metabolism; C 00500 Starch and sucrose metabolism [P…		AT1G47740.1	PPPDE putative thiol peptidase family protein
BraA05g021130.3.5C	2537	42.7883	2.0063	0.586097	3.42315	0.000619004	0.0291761	4.78853	28.5009	13.9199	77.176	68.45	39.7522	45.5073	44.8946	62.1053	XP_009145030.1_deSI-like protein At4g17486 [Brassica rapa] XP_009145031.1 deSI-like protein At4g17486 [Brassica rapa] RID62755.1 hypothetical protein BRARA_E01805 [Brassica rapa] RID62756.1 hypothetical protein BRARA_E01805 [Brassica rapa] RID62757.1 hypothetical protein BRARA_E01805 [Brassica rapa]	AT1G47740.1_PPPDE putative thiol peptidase family protein	IPR008580_PPPDE peptidase domain	.	.	.	K22763	DESI2, PPPDE1; deubiquitinase DESI2 [EC:3.4.19.12]	0	None		AT4G15350.1	cytochrome P450, family 705, subfamily A, polypeptide 2, Gene Name = CYP705A2
BraA05g028120.3.5C	2636	15.947	-3.86032	0.902726	-4.27629	1.9003e-05	0.0024246	59.5145	12.0581	61.6451	2.53036	1.87534	4.73241	1.16685	0	0	XP_009145683.1_cytochrome P450 705A22 [Brassica rapa] CAF2099919.1 unnamed protein product [Brassica napus] CDY25389.1 BnaA05g18950D [Brassica napus]	AT4G15350.1_cytochrome P450, family 705, subfamily A, polypeptide 2, Gene Name = CYP705A2	IPR001128_Cytochrome P450; IPR036396_Cytochrome P450 superfamily; IPR002401_Cytochrome P450, E-class, group I	4	F:GO:0004497; F:GO:0005506; F:GO:0016705; F:GO:0020037	F:monooxygenase activity; F:iron ion binding; F:oxidoreductase activity, acting on paired donors, with incorporation or reduction of molecular oxygen; F:heme binding	K23814	CYP705A; cytochrome P450 family 705 subfamily A [EC:1.14.-.-]	0	None		AT3G16340.1	pleiotropic drug resistance 1, Gene Name = ABCG29
BraA05g031860.3.5C	9130	11.2108	-3.38692	0.932631	-3.63158	0.00028169	0.0175091	6.15668	41.6551	38.7767	2.53036	1.87534	3.78593	2.33371	2.74865	1.03509	KAG5398510.1_hypothetical protein IGI04_020324 [Brassica rapa subsp. trilocularis]	AT3G16340.1_pleiotropic drug resistance 1, Gene Name = ABCG29	IPR013581_Plant PDR ABC transporter associated; IPR043926_ABC transporter family G domain; IPR003439_ABC transporter-like, ATP-binding domain; IPR027417_P-loop containing nucleoside triphosphate hydrolase; IPR034003_ATP-binding cassette transporter, PDR-like subfamily G, domain 2; IPR013525_ABC-2 type transporter; IPR003593_AAA+ ATPase domain	3	F:GO:0005524; C:GO:0016020; F:GO:0016887	F:ATP binding; C:membrane; F:ATP hydrolysis activity	K08711	PDR, CDR1; ATP-binding cassette, subfamily G (WHITE), member 2, PDR	1	A 9130 Environmental Information Processing; B 09131 Membrane transport; C 02010 ABC transporters [PATH:ko02010]		AT3G16240.1	delta tonoplast integral protein, Gene Name = DELTA-TIP
BraA05g031950.3.5C	1872	1239.14	3.87925	0.507526	7.64345	2.11479e-14	3.62581e-11	34.8878	115.1	62.6393	1689.02	768.891	654.965	2864.63	2282.3	2679.84	XP_009146158.1_aquaporin TIP2-1 [Brassica rapa] KAG5398517.1 hypothetical protein IGI04_020331 [Brassica rapa subsp. trilocularis] RID63530.1 hypothetical protein BRARA_E02531 [Brassica rapa]	AT3G16240.1_delta tonoplast integral protein, Gene Name = DELTA-TIP	IPR023271_Aquaporin-like; IPR000425_Major intrinsic protein	3	F:GO:0015267; C:GO:0016020; P:GO:0055085	F:channel activity; C:membrane; P:transmembrane transport	K09873	TIP; aquaporin TIP	0	None		AT3G15450.2	aluminum induced protein with YGL and LRDR motifs
BraA05g032690.3.5C	1102	9945.89	3.32249	0.854667	3.88747	0.000101293	0.00850085	657.396	375.992	155.107	9648.27	879.536	1366.72	35843.4	14522	26064.5	KAF2545265.1_hypothetical protein F2Q70_00023377 [Brassica cretica]	AT3G15450.2_aluminum induced protein with YGL and LRDR motifs	IPR029055_Nucleophile aminohydrolases, N-terminal; IPR024286_Domain of unknown function DUF3700	.	.	.	.	.	.	.		AT3G14840.2	Leucine-rich repeat transmembrane protein kinase
BraA05g033320.3.5C	10133	600.939	3.33888	0.41064	8.13092	4.2605e-16	8.99031e-13	71.8279	89.8873	133.233	1568.82	730.446	680.52	808.63	724.727	600.351	XP_018514639.2_probable leucine-rich repeat receptor-like serine/threonine-protein kinase At3g14840 isoform X2 [Brassica rapa]	AT3G14840.2_Leucine-rich repeat transmembrane protein kinase	IPR001245_Serine-threonine/tyrosine-protein kinase, catalytic domain; IPR021720_Malectin domain; IPR000719_Protein kinase domain; IPR011009_Protein kinase-like domain superfamily	4	F:GO:0004672; F:GO:0005524; P:GO:0006468; C:GO:0016020	F:protein kinase activity; F:ATP binding; P:protein phosphorylation; C:membrane	.	.	.	.		AT3G14210.1	GDSL-like lipase/acylhydrolase superfamily protein, Gene Name = ESM1
BraA05g033880.3.5C	2082	62.101	3.34628	0.866873	3.86017	0.000113307	0.00915401	6.15668	6.57712	10.937	197.368	15.0027	28.3945	86.3472	119.108	89.0175	NP_001302596.1_GDSL esterase/lipase ESM1-like precursor [Brassica napus] XP_009146395.1 GDSL esterase/lipase ESM1 [Brassica rapa] ACO57703.1 epithiospecifier modifier [Brassica napus] KAH0927266.1 hypothetical protein HID58_019522 [Brassica napus] CAF2101517.1 unnamed protein product [Brassica napus] CAG7877602.1 unnamed protein product [Brassica rapa]	AT3G14210.1_GDSL-like lipase/acylhydrolase superfamily protein, Gene Name = ESM1	IPR001087_GDSL lipase/esterase; IPR035669_GDSL lipase/esterase-like, plant	1	F:GO:0016788	F:hydrolase activity, acting on ester bonds	.	.	.	.		AT3G13750.1	beta galactosidase 1, Gene Name = BGAL1
BraA05g034280.3.5C	11273	15658.5	2.626	0.708893	3.70437	0.000211917	0.0142483	476.116	2773.35	987.315	16986.3	5462.88	3700.74	45109.4	28580.5	36850.2	XP_009146456.3_beta-galactosidase 1 [Brassica rapa]	AT3G13750.1_beta galactosidase 1, Gene Name = BGAL1	IPR001944_Glycoside hydrolase, family 35; IPR017853_Glycoside hydrolase superfamily; IPR031330_Glycoside hydrolase 35, catalytic domain; IPR008979_Galactose-binding-like domain superfamily; IPR041392_Beta-galactosidase, beta-sandwich domain	12	F:GO:0004565; C:GO:0005773; C:GO:0005829; P:GO:0006012; P:GO:0006027; P:GO:0006687; C:GO:0009341; C:GO:0009505; C:GO:0009506; F:GO:0030246; P:GO:0046486; C:GO:0048046	F:beta-galactosidase activity; C:vacuole; C:cytosol; P:galactose metabolic process; P:glycosaminoglycan catabolic process; P:glycosphingolipid metabolic process; C:beta-galactosidase complex; C:plant-type cell wall; C:plasmodesma; F:carbohydrate binding; P:glycerolipid metabolic process; C:apoplast	.	.	.	.		AT3G12150.1	alpha/beta hydrolase family protein
BraA05g035810.3.5C	2595	68.1337	3.29709	0.95699	3.44527	0.000570495	0.0277479	2.05223	8.7695	1.98855	98.6841	16.8781	7.57185	215.868	115.443	145.947	XP_009146636.1_protein ABHD18 [Brassica rapa] RID63902.1 hypothetical protein BRARA_E02865 [Brassica rapa] CAG7877798.1 unnamed protein product [Brassica rapa] VDC72799.1 unnamed protein product [Brassica rapa]	AT3G12150.1_alpha/beta hydrolase family protein	IPR029058_Alpha/Beta hydrolase fold; IPR019149_Alpha/beta hydrolase domain-containing protein 18	.	.	.	.	.	.	.		AT3G06070.1	hypothetical protein
BraA05g040380.3.5C	774	1838.75	3.49731	0.823656	4.24609	2.17537e-05	0.002676	101.243	180.871	59.6565	3169.28	402.261	286.784	3231.02	3761.07	5356.58	XP_009129638.1_uncharacterized protein LOC103854451 [Brassica rapa] CAG7878274.1 unnamed protein product [Brassica rapa]	AT3G06070.1_hypothetical protein	.	.	.	.	.	.	.	.		AT3G05770.2	hypothetical protein
BraA05g040700.3.5C	3497	38.1579	3.69506	0.881725	4.19072	2.78069e-05	0.00327382	0.684075	4.38475	2.98283	72.1153	15.9404	11.3578	70.0113	85.2081	80.7368	KAG5399149.1_hypothetical protein IGI04_020963 [Brassica rapa subsp. trilocularis] KAG5399368.1 hypothetical protein IGI04_021182 [Brassica rapa subsp. trilocularis]	AT3G05770.2_hypothetical protein	.	.	.	.	.	.	.	.		AT3G03480.1	acetyl CoA:(Z)-3-hexen-1-ol acetyltransferase, Gene Name = CHAT
BraA05g043050.3.5C	1853	319.771	-2.38824	0.696283	-3.42998	0.000603616	0.0286902	1288.8	261.989	842.151	50.6072	204.412	201.601	10.5017	13.7432	4.14035	XP_009130369.1_(Z)-3-hexen-1-ol acetyltransferase [Brassica rapa] KAG5399358.1 hypothetical protein IGI04_021172 [Brassica rapa subsp. trilocularis]	AT3G03480.1_acetyl CoA:(Z)-3-hexen-1-ol acetyltransferase, Gene Name = CHAT	.	1	F:GO:0016747	F:acyltransferase activity, transferring groups other than amino-acyl groups	K18858	CHAT; (Z)-3-hexen-1-ol acetyltransferase [EC:2.3.1.195]	1	A 9100 Metabolism; B 09103 Lipid metabolism; C 00592 alpha-Linolenic acid metabolism [PATH:ko00592]		AT3G03520.1	non-specific phospholipase C3, Gene Name = NPC3
BraA05g043070.3.5C	7348	312.071	-2.65959	0.745653	-3.5668	0.000361369	0.0203328	1632.89	195.121	535.914	59.4635	80.6398	233.781	22.1702	23.8216	24.8421	KAH0927976.1_hypothetical protein HID58_020232, partial [Brassica napus]	AT3G03520.1_non-specific phospholipase C3, Gene Name = NPC3	IPR007312_Phosphoesterase; IPR017850_Alkaline-phosphatase-like, core domain superfamily	8	F:GO:0004629; C:GO:0005773; P:GO:0009395; C:GO:0009506; P:GO:0016036; P:GO:0016311; P:GO:0035556; F:GO:0052642	F:phospholipase C activity; C:vacuole; P:phospholipid catabolic process; C:plasmodesma; P:cellular response to phosphate starvation; P:dephosphorylation; P:intracellular signal transduction; F:lysophosphatidic acid phosphatase activity	K23737	NPC3; 2-lysophosphatidate phosphatase [EC:3.1.3.106]	1	A 9100 Metabolism; B 09103 Lipid metabolism; C 00561 Glycerolipid metabolism [PATH:ko00561]		AT3G04010.1	O-Glycosyl hydrolases family 17 protein
BraA05g043380.3.5C	3693	81.7855	2.80995	0.537909	5.22383	1.75262e-07	5.11467e-05	8.2089	12.0581	5.96565	24.0384	90.0165	67.2002	171.528	175.914	181.14	XP_009130411.1_glucan endo-1,3-beta-glucosidase 8 [Brassica rapa] KAG5399239.1 hypothetical protein IGI04_021053 [Brassica rapa subsp. trilocularis]	AT3G04010.1_O-Glycosyl hydrolases family 17 protein	IPR000490_Glycoside hydrolase family 17; IPR012946_X8 domain; IPR000157_Toll/interleukin-1 receptor homology (TIR) domain; IPR035897_Toll/interleukin-1 receptor homology (TIR) domain superfamily; IPR017853_Glycoside hydrolase superfamily	4	F:GO:0004553; P:GO:0005975; C:GO:0016020; C:GO:0046658	F:hydrolase activity, hydrolyzing O-glycosyl compounds; P:carbohydrate metabolic process; C:membrane; C:obsolete anchored component of plasma membrane	.	.	.	.		AT3G04290.1	Li-tolerant lipase 1, Gene Name = LTL1
BraA05g043560.3.5C	3466	105.961	2.38984	0.724147	3.30021	0.00096613	0.0385777	75.2483	20.8276	32.8111	44.2813	275.676	358.717	52.5085	36.6487	56.9298	XP_009124003.1_GDSL esterase/lipase LTL1 [Brassica rapa] XP_013640643.1 GDSL esterase/lipase LTL1-like [Brassica napus] RID64527.1 hypothetical protein BRARA_E03456 [Brassica rapa]	AT3G04290.1_Li-tolerant lipase 1, Gene Name = LTL1	IPR001087_GDSL lipase/esterase; IPR035669_GDSL lipase/esterase-like, plant	7	F:GO:0005515; C:GO:0005576; P:GO:0009751; P:GO:0010226; P:GO:0016042; F:GO:0016788; P:GO:0042538	F:protein binding; C:extracellular region; P:response to salicylic acid; P:response to lithium ion; P:lipid catabolic process; F:hydrolase activity, acting on ester bonds; P:hyperosmotic salinity response	.	.	.	.		AT1G01340.1	cyclic nucleotide gated channel 10, Gene Name = CNGC10
BraA06g000080.3.5C	2835	15.5315	2.21414	0.646784	3.42331	0.000618639	0.0291761	8.89298	0	5.96565	20.2429	30.0055	22.7156	18.6697	14.6595	18.6316	KAG5391291.1_hypothetical protein IGI04_032832 [Brassica rapa subsp. trilocularis]	AT1G01340.1_cyclic nucleotide gated channel 10, Gene Name = CNGC10	.	1	F:GO:0005488	F:binding	K05391	CNGC; cyclic nucleotide gated channel, plant	1	A 9150 Organismal Systems; B 09159 Environmental adaptation; C 04626 Plant-pathogen interaction [PATH:ko04626]		AT3G13520.1	arabinogalactan protein 12, Gene Name = AGP12
BraA06g000620.3.5C	841	304.844	2.51938	0.574789	4.38315	1.16978e-05	0.0016686	39.6764	111.811	71.5878	718.623	391.009	165.634	551.922	368.319	325.018	XP_009147510.1_arabinogalactan protein 21 [Brassica rapa] XP_013646249.1 arabinogalactan peptide 21 [Brassica napus] ABB97032.1 unknown [Brassica rapa] CAF2080811.1 unnamed protein product [Brassica napus] CAG7867801.1 unnamed protein product [Brassica rapa] CDY24040.1 BnaA06g00380D [Brassica napus] VDC64701.1 unnamed protein product [Brassica rapa]	AT3G13520.1_arabinogalactan protein 12, Gene Name = AGP12	.	1	C:GO:0016020	C:membrane	.	.	.	.		.
BraA06g001010.3.5C	7826	7.74868	6.05015	1.7355	3.48611	0.000490091	0.0253372	0	0	0.994275	1.26518	37.5069	25.555	3.50056	0.916216	0	CAF2121438.1_unnamed protein product [Brassica napus]	.	.	.	.	.	.	.	.	.		AT1G53875.1	LURP-one-like protein
BraA06g001110.3.5C	753	36.9683	6.15846	1.43398	4.29467	1.74952e-05	0.00227454	2.05223	0	0	150.557	11.2521	8.51834	79.3461	21.9892	59	XP_013640450.1_protein LURP-one-related 2 [Brassica napus] RID56658.1 hypothetical protein BRARA_F00087 [Brassica rapa] CDY24067.1 BnaA06g00650D [Brassica napus] VDC64765.1 unnamed protein product [Brassica rapa]	AT1G53875.1_LURP-one-like protein	IPR007612_LURP-one-related; IPR025659_Tubby-like, C-terminal	.	.	.	.	.	.	.		AT4G08500.1	MAPK/ERK kinase kinase 1, Gene Name = MEKK1
BraA06g001160.3.5C	2397	43.8256	-2.93296	0.534857	-5.48364	4.1666e-08	1.39388e-05	56.0942	147.985	114.342	10.1214	15.0027	16.0902	7.00113	9.16216	18.6316	XP_009147580.1_mitogen-activated protein kinase kinase kinase 1 isoform X2 [Brassica rapa]	AT4G08500.1_MAPK/ERK kinase kinase 1, Gene Name = MEKK1	IPR000719_Protein kinase domain; IPR011009_Protein kinase-like domain superfamily	3	F:GO:0004672; F:GO:0005524; P:GO:0006468	F:protein kinase activity; F:ATP binding; P:protein phosphorylation	.	.	.	.		AT3G15450.1	aluminum induced protein with YGL and LRDR motifs
BraA06g001720.3.5C	1441	1945.37	5.70358	1.6632	3.42928	0.000605179	0.0286902	12.9974	3.28856	1.98855	943.825	2.81302	16.0902	7188.99	2801.79	6536.58	XP_009147645.1_stem-specific protein TSJT1 [Brassica rapa] XP_018508006.1 stem-specific protein TSJT1 [Brassica rapa]	AT3G15450.1_aluminum induced protein with YGL and LRDR motifs	IPR024286_Domain of unknown function DUF3700; IPR029055_Nucleophile aminohydrolases, N-terminal	.	.	.	.	.	.	.		AT1G52890.1	NAC domain containing protein 19, Gene Name = NAC019
BraA06g001760.3.5C	1969	671.348	-2.70107	0.61931	-4.36142	1.29223e-05	0.00179941	2247.19	1250.75	939.59	182.186	164.093	336.001	82.8467	430.622	408.86	VDC64826.1_unnamed protein product, partial [Brassica rapa]	AT1G52890.1_NAC domain containing protein 19, Gene Name = NAC019	IPR003441_NAC domain; IPR036093_NAC domain superfamily	7	F:GO:0003677; F:GO:0003700; C:GO:0005634; C:GO:0005667; P:GO:0006355; P:GO:0006355; P:GO:0009414	F:DNA binding; F:DNA-binding transcription factor activity; C:nucleus; C:transcription regulator complex; P:regulation of DNA-templated transcription; P:regulation of DNA-templated transcription; P:response to water deprivation	.	.	.	.		AT1G52560.2	HSP20-like chaperones superfamily protein
BraA06g002020.3.5C	1287	11.7135	2.43008	0.697414	3.48441	0.000493221	0.0253372	3.42038	5.48093	1.98855	30.3643	15.0027	13.2507	7.00113	16.4919	12.4211	XP_009147679.2_26.5 kDa heat shock protein, mitochondrial [Brassica rapa] XP_013672134.1 26.5 kDa heat shock protein, mitochondrial [Brassica napus] KAH0920705.1 hypothetical protein HID58_020723 [Brassica napus] CAF2081204.1 unnamed protein product [Brassica napus] CDY66886.1 BnaA06g37470D [Brassica napus]	AT1G52560.2_HSP20-like chaperones superfamily protein	IPR008978_HSP20-like chaperone; IPR002068_Alpha crystallin/Hsp20 domain	.	.	.	K13993	HSP20; HSP20 family protein	1	A 9120 Genetic Information Processing; B 09123 Folding, sorting and degradation; C 04141 Protein processing in endoplasmic reticulum [PATH:ko04141]		AT1G23160.1	Auxin-responsive GH3 family protein
BraA06g004360.3.5C	4033	951.289	6.23703	1.65267	3.7739	0.000160716	0.0117881	0	69.0598	24.8569	6358.8	488.527	220.53	537.92	513.081	348.825	XP_009147947.1_4-substituted benzoates-glutamate ligase GH3.12 [Brassica rapa]	AT1G23160.1_Auxin-responsive GH3 family protein	IPR004993_GH3 family	.	.	.	K14487	GH3; auxin responsive GH3 gene family	1	A 9130 Environmental Information Processing; B 09132 Signal transduction; C 04075 Plant hormone signal transduction [PATH:ko04075]		AT1G48090.4	calcium-dependent lipid-binding family protein
BraA06g004840.3.5C	26033	3919.11	4.0126	0.264993	15.1423	8.52213e-52	2.33779e-47	264.053	342.01	453.39	5349.19	6163.32	5563.42	6994.13	5244.42	4898.04	XP_009147999.2_uncharacterized protein LOC103871498 [Brassica rapa]	AT1G48090.4_calcium-dependent lipid-binding family protein	IPR000008_C2 domain; IPR031642_VPS13, repeated region; IPR031646_Vacuolar protein sorting-associated protein 13, second N-terminal domain; IPR009291_Vacuolar protein sorting-associated protein 62; IPR035892_C2 domain superfamily; IPR009543_Vacuolar protein sorting-associated protein 13, VPS13 adaptor binding domain; IPR026854_Vacuolar protein sorting-associated protein 13-like, N-terminal domain	1	C:GO:0016020	C:membrane	K19525	VPS13A_C; vacuolar protein sorting-associated protein 13A/C	0	None		.
BraA06g004850.3.5C	572	8.07734	5.13287	1.37302	3.73837	0.000185214	0.0129282	0	0	0.994275	7.59109	16.8781	9.46482	21.0034	6.41352	10.3509	KAF3596247.1_hypothetical protein DY000_02027030 [Brassica cretica]	.	IPR002156_Ribonuclease H domain; IPR012337_Ribonuclease H-like superfamily	.	.	.	.	.	.	.		AT1G10640.1	Pectin lyase-like superfamily protein
BraA06g007580.3.5C	2816	374.664	3.31838	0.831313	3.99174	6.55911e-05	0.00614094	6.15668	172.101	60.6508	966.598	666.685	742.042	302.215	142.93	312.597	XP_013645646.1_polygalacturonase At1g48100-like [Brassica napus]	AT1G10640.1_Pectin lyase-like superfamily protein	IPR006626_Parallel beta-helix repeat; IPR000743_Glycoside hydrolase, family 28; IPR011050_Pectin lyase fold/virulence factor	5	F:GO:0004650; C:GO:0005576; P:GO:0005982; P:GO:0005985; P:GO:0071555	F:polygalacturonase activity; C:extracellular region; P:starch metabolic process; P:sucrose metabolic process; P:cell wall organization	.	.	.	.		AT1G11545.1	xyloglucan endotransglucosylase/hydrolase 8, Gene Name = XTH8
BraA06g008280.3.5C	1449	69.6244	2.22731	0.635355	3.50561	0.000455568	0.0242663	56.0942	8.7695	12.9256	135.374	113.458	122.096	46.6742	81.5433	49.6842	XP_009148488.1_probable xyloglucan endotransglucosylase/hydrolase protein 8 [Brassica rapa] XP_013681239.1 probable xyloglucan endotransglucosylase/hydrolase protein 8 [Brassica napus] XP_013681240.1 probable xyloglucan endotransglucosylase/hydrolase protein 8 [Brassica napus] XP_033129281.1 probable xyloglucan endotransglucosylase/hydrolase protein 8 [Brassica rapa] KAG5391856.1 hypothetical pro…	AT1G11545.1_xyloglucan endotransglucosylase/hydrolase 8, Gene Name = XTH8	IPR008264_Beta-glucanase; IPR013320_Concanavalin A-like lectin/glucanase domain superfamily; IPR000757_Glycoside hydrolase family 16; IPR010713_Xyloglucan endo-transglycosylase, C-terminal; IPR016455_Xyloglucan endotransglucosylase/hydrolase	7	F:GO:0004553; C:GO:0005618; P:GO:0010411; F:GO:0016762; P:GO:0042546; C:GO:0048046; P:GO:0071555	F:hydrolase activity, hydrolyzing O-glycosyl compounds; C:cell wall; P:xyloglucan metabolic process; F:xyloglucan:xyloglucosyl transferase activity; P:cell wall biogenesis; C:apoplast; P:cell wall organization	K08235	E2.4.1.207; xyloglucan:xyloglucosyl transferase [EC:2.4.1.207]	0	None		AT1G12090.1	extensin-like protein, Gene Name = ELP
BraA06g009570.3.5C	841	1344.41	3.28837	0.340699	9.65185	4.82787e-22	2.64877e-18	199.75	267.47	221.723	1824.39	2885.22	2014.11	2219.36	1379.82	1087.88	XP_009148613.1_14 kDa proline-rich protein DC2.15 [Brassica rapa] XP_013671765.1 14 kDa proline-rich protein DC2.15-like [Brassica napus] XP_013671766.1 14 kDa proline-rich protein DC2.15-like [Brassica napus] RID57505.1 hypothetical protein BRARA_F00875 [Brassica rapa] CAF2082877.1 unnamed protein product [Brassica napus] CAG7868741.1 unnamed protein product [Brassica rapa] CDY53347.1 BnaA06g382…	AT1G12090.1_extensin-like protein, Gene Name = ELP	IPR027923_Hydrophobic seed protein domain; IPR036312_Bifunctional inhibitor/plant lipid transfer protein/seed storage helical domain superfamily; IPR016140_Bifunctional inhibitor/plant lipid transfer protein/seed storage helical domain	.	.	.	.	.	.	.		AT1G17330.1	Metal-dependent phosphohydrolase
BraA06g013160.3.5C	1997	47.8191	-2.57476	0.792672	-3.24821	0.00116135	0.0435364	62.9349	240.065	18.8912	15.1822	16.8781	21.7691	21.0034	11.9108	21.7368	XP_009149179.1_uncharacterized protein YpgQ isoform X2 [Brassica rapa]	AT1G17330.1_Metal-dependent phosphohydrolase	.	.	.	.	K06950	K06950; uncharacterized protein	0	None		AT1G19050.1	response regulator 7, Gene Name = ARR7
BraA06g014910.3.5C	1547	103.216	2.70648	0.805062	3.36183	0.000774281	0.0340386	56.0942	6.57712	13.9199	346.66	90.0165	70.0397	124.853	117.276	103.509	XP_009149383.1_two-component response regulator ARR7 [Brassica rapa] XP_013657235.2 two-component response regulator ARR7-like [Brassica napus] CAF2084191.1 unnamed protein product [Brassica napus] CDY26701.1 BnaA06g13210D [Brassica napus]	AT1G19050.1_response regulator 7, Gene Name = ARR7	IPR011006_CheY-like superfamily; IPR001789_Signal transduction response regulator, receiver domain	5	P:GO:0000160; C:GO:0005634; P:GO:0009736; P:GO:0010200; P:GO:0019827	P:phosphorelay signal transduction system; C:nucleus; P:cytokinin-activated signaling pathway; P:response to chitin; P:stem cell population maintenance	K14492	ARR-A; two-component response regulator ARR-A family	1	A 9130 Environmental Information Processing; B 09132 Signal transduction; C 04075 Plant hormone signal transduction [PATH:ko04075]		AT1G20470.1	SAUR-like auxin-responsive protein family
BraA06g016340.3.5C	411	7.18851	3.58369	1.06634	3.36074	0.000777327	0.034039	0.684075	0	1.98855	16.4474	5.62603	10.4113	10.5017	12.827	6.21053	XP_033129920.1_auxin-responsive protein SAUR62 [Brassica rapa]	AT1G20470.1_SAUR-like auxin-responsive protein family	IPR003676_Small auxin-up RNA	1	P:GO:0009733	P:response to auxin	.	.	.	.		AT1G20480.1	AMP-dependent synthetase and ligase family protein
BraA06g016350.3.5C	2231	8.0903	2.80047	0.836849	3.34644	0.000818558	0.0347596	2.7363	0	1.98855	11.3866	15.9404	8.51834	14.0023	10.9946	7.24561	XP_009149527.2_4-coumarate--CoA ligase-like 2 [Brassica rapa]	AT1G20480.1_AMP-dependent synthetase and ligase family protein	IPR025110_AMP-binding enzyme, C-terminal domain; IPR000873_AMP-dependent synthetase/ligase	4	F:GO:0005524; C:GO:0005777; C:GO:0016020; F:GO:0016874	F:ATP binding; C:peroxisome; C:membrane; F:ligase activity	K10526	OPCL1; OPC-8:0 CoA ligase 1 [EC:6.2.1.-]	1	A 9100 Metabolism; B 09103 Lipid metabolism; C 00592 alpha-Linolenic acid metabolism [PATH:ko00592]		AT1G21670.1	DPP6 amino-terminal domain protein
BraA06g017620.3.5C	2289	536.222	3.94103	1.12762	3.495	0.00047407	0.0249225	4.10445	0	2.98283	88.5627	15.0027	10.4113	3547.24	435.203	722.491	XP_009149685.1_uncharacterized protein LOC103873008 [Brassica rapa]	AT1G21670.1_DPP6 amino-terminal domain protein	IPR011659_WD40-like beta propeller	1	C:GO:0005618	C:cell wall	.	.	.	.		.
BraA06g019270.3.5C	9447	9.91675	5.03773	1.03643	4.86065	1.16999e-06	0.000263076	1.36815	0	0.994275	32.8947	18.7534	34.0733	1.16685	0	0	XP_013639621.1_PREDICTED: uncharacterized protein LOC106344869 [Brassica oleracea var. oleracea]	.	IPR003656_Zinc finger, BED-type; IPR036236_Zinc finger C2H2 superfamily	.	.	.	.	.	.	.		AT1G50420.1	scarecrow-like 3, Gene Name = SCL3
BraA06g022500.3.5C	6732	4.30517	6.27646	1.5737	3.98834	6.65372e-05	0.00619295	0	0	0	11.3866	9.37672	17.9832	0	0	0	RID58591.1_hypothetical protein BRARA_F01881 [Brassica rapa]	AT1G50420.1_scarecrow-like 3, Gene Name = SCL3	IPR005202_Transcription factor GRAS	.	.	.	.	.	.	.		.
BraA06g022690.3.5C	894	22.7843	5.91609	1.33603	4.42813	9.50556e-06	0.00141716	0	0	0	17.7125	7.50137	5.67889	68.8444	33.9	71.4211	CAG7870163.1_unnamed protein product, partial [Brassica rapa] VDC66798.1 unnamed protein product, partial [Brassica rapa]	.	.	.	.	.	.	.	.	.		ATMG00820.1	Reverse transcriptase (RNA-dependent DNA polymerase), Gene Name = ORF170
BraA06g022790.3.5C	6345	7.37631	3.92424	1.00792	3.8934	9.88489e-05	0.00836921	0	1.09619	1.98855	16.4474	14.0651	11.3578	4.66742	6.41352	10.3509	KAG5393266.1_hypothetical protein IGI04_023229 [Brassica rapa subsp. trilocularis]	ATMG00820.1_Reverse transcriptase (RNA-dependent DNA polymerase), Gene Name = ORF170	.	.	.	.	.	.	.	.		AT3G48100.1	response regulator 5, Gene Name = RR5
BraA06g025260.3.5C	4122	28.5565	2.9992	0.928996	3.22843	0.00124473	0.046018	2.7363	10.9619	6.95993	132.844	14.0651	16.0902	30.3382	27.4865	15.5263	KAH0922691.1_hypothetical protein HID58_022709 [Brassica napus]	AT3G48100.1_response regulator 5, Gene Name = RR5	IPR011006_CheY-like superfamily; IPR001789_Signal transduction response regulator, receiver domain	8	F:GO:0000156; P:GO:0000160; C:GO:0005634; C:GO:0005737; P:GO:0006355; P:GO:0007623; P:GO:0009736; P:GO:0010114	F:phosphorelay response regulator activity; P:phosphorelay signal transduction system; C:nucleus; C:cytoplasm; P:regulation of DNA-templated transcription; P:circadian rhythm; P:cytokinin-activated signaling pathway; P:response to red light	K14492	ARR-A; two-component response regulator ARR-A family	1	A 9130 Environmental Information Processing; B 09132 Signal transduction; C 04075 Plant hormone signal transduction [PATH:ko04075]		AT5G62920.1	response regulator 6, Gene Name = ARR6
BraA06g027610.3.5C	3648	88.8973	4.57949	0.974026	4.7016	2.58125e-06	0.000502191	2.7363	12.0581	3.9771	365.637	52.5096	22.7156	161.026	109.03	70.386	KAH0922894.1_hypothetical protein HID58_022912 [Brassica napus]	AT5G62920.1_response regulator 6, Gene Name = ARR6	IPR011006_CheY-like superfamily; IPR013187_F-box associated domain, type 3; IPR017451_F-box associated interaction domain; IPR001789_Signal transduction response regulator, receiver domain	2	P:GO:0000160; C:GO:0016020	P:phosphorelay signal transduction system; C:membrane	.	.	.	.		AT5G65010.1	asparagine synthetase 2, Gene Name = ASN2
BraA06g029610.3.5C	3272	2054.78	3.43611	0.855808	4.01505	5.94331e-05	0.00570109	151.865	276.239	191.895	5743.92	614.175	351.145	4795.77	3437.64	2930.33	KAF3548405.1_hypothetical protein DY000_02005782 [Brassica cretica]	AT5G65010.1_asparagine synthetase 2, Gene Name = ASN2	IPR033738_Asparagine synthase, N-terminal domain; IPR001962_Asparagine synthase; IPR029055_Nucleophile aminohydrolases, N-terminal; IPR017932_Glutamine amidotransferase type 2 domain	9	F:GO:0004066; F:GO:0005524; C:GO:0005829; P:GO:0006522; P:GO:0006529; P:GO:0006531; P:GO:0006541; C:GO:0009506; P:GO:0042538	F:asparagine synthase (glutamine-hydrolyzing) activity; F:ATP binding; C:cytosol; P:alanine metabolic process; P:asparagine biosynthetic process; P:aspartate metabolic process; P:glutamine metabolic process; C:plasmodesma; P:hyperosmotic salinity response	K01953	asnB, ASNS; asparagine synthase (glutamine-hydrolysing) [EC:6.3.5.4]	1	A 9100 Metabolism; B 09105 Amino acid metabolism; C 00250 Alanine, aspartate and glutamate metabolism [PATH:ko00250]		.
BraA06g029800.3.5C	694	17.3555	7.31924	1.34944	5.42391	5.83097e-08	1.92717e-05	0	0	0.994275	29.0992	76.8891	49.2171	0	0	0	CAF2191099.1_unnamed protein product [Brassica napus]	.	.	.	.	.	.	.	.	.		AT2G18300.2	basic helix-loop-helix (bHLH) DNA-binding superfamily protein, Gene Name = HBI1
BraA06g031010.3.5C	1948	897.19	2.45049	0.617339	3.96943	7.20439e-05	0.00658769	49.2534	306.932	190.901	1441.04	977.054	566.943	1905.47	1597.88	1039.23	XP_009150737.2_transcription factor HBI1 isoform X1 [Brassica rapa]	AT2G18300.2_basic helix-loop-helix (bHLH) DNA-binding superfamily protein, Gene Name = HBI1	IPR036638_Helix-loop-helix DNA-binding domain superfamily; IPR011598_Myc-type, basic helix-loop-helix (bHLH) domain	2	P:GO:0006355; F:GO:0046983	P:regulation of DNA-templated transcription; F:protein dimerization activity	.	.	.	.		AT3G58940.2	F-box/RNI-like superfamily protein
BraA06g031430.3.5C	2367	280.085	2.29666	0.519748	4.41879	9.92545e-06	0.00145602	32.8356	96.4644	78.5477	575.657	237.231	204.44	507.582	364.654	423.351	XP_009150769.2_F-box/LRR-repeat protein At3g58940 isoform X1 [Brassica rapa]	AT3G58940.2_F-box/RNI-like superfamily protein	IPR006566_FBD domain; IPR001810_F-box domain; IPR036047_F-box-like domain superfamily	.	.	.	.	.	.	.		AT1G52950.1	Nucleic acid-binding, OB-fold-like protein
BraA06g032640.3.5C	2335	14.3119	4.1306	0.832564	4.9613	7.00228e-07	0.000177858	3.42038	3.28856	0	43.0162	54.385	23.662	0	0	1.03509	CAG7897399.1_unnamed protein product [Brassica rapa] VDD03455.1 unnamed protein product [Brassica rapa]	AT1G52950.1_Nucleic acid-binding, OB-fold-like protein	IPR003871_Domain of unknown function DUF223; IPR012340_Nucleic acid-binding, OB-fold	.	.	.	.	.	.	.		AT5G24490.1	30S ribosomal protein
BraA06g033160.3.5C	1032	99.2118	4.82324	1.11374	4.33068	1.4865e-05	0.0019989	3.42038	2.19237	0.994275	170.799	10.3144	11.3578	350.056	134.684	209.088	VDC67917.1_unnamed protein product [Brassica rapa]	AT5G24490.1_30S ribosomal protein	IPR003489_Ribosome hibernation promoting factor/RaiA; IPR032528_Sigma 54 modulation/S30EA ribosomal protein, C-terminal; IPR036567_Ribosome hibernation promotion factor-like	7	C:GO:0009534; C:GO:0009570; C:GO:0022627; F:GO:0043022; F:GO:0043024; P:GO:0044238; P:GO:0045900	C:chloroplast thylakoid; C:chloroplast stroma; C:cytosolic small ribosomal subunit; F:ribosome binding; F:ribosomal small subunit binding; P:primary metabolic process; P:negative regulation of translational elongation	.	.	.	.		AT1G70580.2	alanine-2-oxoglutarate aminotransferase 2, Gene Name = AOAT2
BraA06g035270.3.5C	1915	241.466	-6.62099	1.16568	-5.67996	1.3473e-08	5.27988e-06	3.42038	712.522	709.913	5.06072	2.81302	6.62537	290.547	252.876	189.421	CAG7872269.1_unnamed protein product [Brassica rapa] VDC68134.1 unnamed protein product [Brassica rapa]	AT1G70580.2_alanine-2-oxoglutarate aminotransferase 2, Gene Name = AOAT2	IPR015424_Pyridoxal phosphate-dependent transferase	3	F:GO:0003824; P:GO:0009058; F:GO:0030170	F:catalytic activity; P:biosynthetic process; F:pyridoxal phosphate binding	K14272	GGAT; glutamate--glyoxylate aminotransferase [EC:2.6.1.4 2.6.1.2 2.6.1.44]	5	A 9100 Metabolism; B 09101 Carbohydrate metabolism; C 00630 Glyoxylate and dicarboxylate metabolism [PATH:ko00630]|A 9100 Metabolism; B 09102 Energy metabolism; C 00710 Carbon fixation in photosynthetic organisms [PATH:ko00710]|A 9100 Metabolism; B 09105 Amino acid metabolism; C 00250 Alanine, aspartate and glutamate metabolism [PATH:ko00250]|A 9100 Metabolism; B 09105 Amino acid metabolism; C 00…		AT3G04470.1	Ankyrin repeat family protein
BraA06g035910.3.5C	3125	24.4156	3.31245	0.622419	5.32189	1.02694e-07	3.23806e-05	5.4726	2.19237	2.98283	22.7733	37.5069	50.1635	36.1725	21.073	41.4035	KAF2552792.1_hypothetical protein F2Q68_00036585 [Brassica cretica]	AT3G04470.1_Ankyrin repeat family protein	IPR021832_Ankyrin repeat domain-containing protein 13	.	.	.	K21437	ANKRD13; ankyrin repeat domain-containing protein 13	0	None		AT5G49360.1	beta-xylosidase 1, Gene Name = BXL1
BraA06g036130.3.5C	4648	3211.07	4.88556	1.09457	4.46346	8.06455e-06	0.00126415	10.9452	36.1742	17.897	1792.76	74.0761	48.2706	13638.2	5655.8	7625.49	XP_009151303.1_beta-D-xylosidase 1 [Brassica rapa]	AT5G49360.1_beta-xylosidase 1, Gene Name = BXL1	IPR026891_Fibronectin type III-like domain; IPR002772_Glycoside hydrolase family 3 C-terminal domain; IPR001764_Glycoside hydrolase, family 3, N-terminal; IPR017853_Glycoside hydrolase superfamily; IPR036881_Glycoside hydrolase family 3 C-terminal domain superfamily	2	F:GO:0004553; P:GO:0005975	F:hydrolase activity, hydrolyzing O-glycosyl compounds; P:carbohydrate metabolic process	.	.	.	.		AT5G49330.1	myb domain protein 111, Gene Name = MYB111
BraA06g036150.3.5C	5420	83.8626	2.57808	0.395993	6.51041	7.49475e-11	5.41042e-08	23.2586	23.0199	33.8054	129.048	221.291	125.882	44.3405	80.6271	73.4912	XP_009151728.1_transcription factor MYB111 [Brassica rapa] XP_013644079.1 transcription factor MYB111-like [Brassica napus] XP_013644145.1 transcription factor MYB111-like [Brassica napus] CAF2089527.1 unnamed protein product [Brassica napus] CAG7872361.1 unnamed protein product [Brassica rapa] VDC68214.1 unnamed protein product [Brassica rapa]	AT5G49330.1_myb domain protein 111, Gene Name = MYB111	IPR001005_SANT/Myb domain; IPR009057_Homeobox-like domain superfamily	5	F:GO:0003677; C:GO:0005634; P:GO:0010224; P:GO:0051555; P:GO:1900386	F:DNA binding; C:nucleus; P:response to UV-B; P:flavonol biosynthetic process; P:positive regulation of flavonol biosynthetic process	K09422	MYBP; transcription factor MYB, plant	0	None		AT3G29810.1	COBRA-like protein 2 precursor, Gene Name = COBL2
BraA06g037580.3.5C	2641	1264.33	2.17008	0.590139	3.67724	0.000235772	0.0153992	119.029	240.065	153.118	1538.46	409.763	355.877	3418.88	3180.19	1963.56	XP_009151763.1_COBRA-like protein 2 [Brassica rapa] RID59879.1 hypothetical protein BRARA_F03072 [Brassica rapa] CAF2089843.1 unnamed protein product [Brassica napus] CAG7872507.1 unnamed protein product [Brassica rapa] VDC68356.1 unnamed protein product [Brassica rapa]	AT3G29810.1_COBRA-like protein 2 precursor, Gene Name = COBL2	IPR006918_COBRA, plant	6	C:GO:0005794; P:GO:0010215; C:GO:0016020; C:GO:0046658; P:GO:0048354; P:GO:0052324	C:Golgi apparatus; P:cellulose microfibril organization; C:membrane; C:obsolete anchored component of plasma membrane; P:mucilage biosynthetic process involved in seed coat development; P:plant-type cell wall cellulose biosynthetic process	.	.	.	.		AT4G27710.1	cytochrome P450, family 709, subfamily B, polypeptide 3, Gene Name = CYP709B3
BraA06g038930.3.5C	5335	558.477	3.60674	1.12169	3.21545	0.0013024	0.0474658	2.05223	60.2903	47.7252	1166.5	117.209	53.003	1646.43	1064.64	868.439	CAF2090098.1_unnamed protein product [Brassica napus]	AT4G27710.1_cytochrome P450, family 709, subfamily B, polypeptide 3, Gene Name = CYP709B3	IPR019140_Mini-chromosome maintenance complex-binding protein; IPR001128_Cytochrome P450; IPR036396_Cytochrome P450 superfamily; IPR002401_Cytochrome P450, E-class, group I	5	F:GO:0004497; F:GO:0005506; C:GO:0016020; F:GO:0016705; F:GO:0020037	F:monooxygenase activity; F:iron ion binding; C:membrane; F:oxidoreductase activity, acting on paired donors, with incorporation or reduction of molecular oxygen; F:heme binding	K20660	CYP709; cytochrome P450 family 709	0	None		AT2G03980.2	GDSL-like Lipase/Acylhydrolase superfamily protein
BraA06g040380.3.5C	2407	121.857	6.80022	1.78015	3.82002	0.00013344	0.0103697	0	1.09619	0	106.275	1.87534	0.946482	302.215	437.951	246.351	XP_009152137.1_GDSL esterase/lipase At2g03980 [Brassica rapa] RID60168.1 hypothetical protein BRARA_F03347 [Brassica rapa]	AT2G03980.2_GDSL-like Lipase/Acylhydrolase superfamily protein	IPR001087_GDSL lipase/esterase; IPR035669_GDSL lipase/esterase-like, plant	1	F:GO:0016788	F:hydrolase activity, acting on ester bonds	.	.	.	.		AT2G03090.1	expansin A15, Gene Name = EXPA15
BraA06g040860.3.5C	1657	45.0805	2.18942	0.614622	3.56222	0.000367731	0.020587	19.8382	24.1161	21.8741	79.7064	91.8918	127.775	29.1714	8.24595	3.10526	XP_013593473.1_PREDICTED: expansin-A15-like [Brassica oleracea var. oleracea]	AT2G03090.1_expansin A15, Gene Name = EXPA15	IPR036749_Expansin, cellulose-binding-like domain superfamily; IPR007112_Expansin/pollen allergen, DPBB domain; IPR002963_Expansin; IPR007118_Expansin/Lol pI; IPR036908_RlpA-like domain superfamily; IPR007117_Expansin, cellulose-binding-like domain; IPR009009_RlpA-like protein, double-psi beta-barrel domain	4	C:GO:0005576; C:GO:0005618; P:GO:0009664; C:GO:0016020	C:extracellular region; C:cell wall; P:plant-type cell wall organization; C:membrane	.	.	.	.		AT2G01830.2	CHASE domain containing histidine kinase protein, Gene Name = WOL
BraA06g041510.3.5C	5424	136.733	5.86215	0.80007	7.32705	2.3527e-13	2.80605e-10	4.78853	1.09619	3.9771	408.654	128.461	57.7354	221.702	235.468	168.719	XP_009101304.2_histidine kinase 4 isoform X1 [Brassica rapa]	AT2G01830.2_CHASE domain containing histidine kinase protein, Gene Name = WOL	IPR036097_Signal transduction histidine kinase, dimerisation/phosphoacceptor domain superfamily; IPR003594_Histidine kinase/HSP90-like ATPase; IPR011006_CheY-like superfamily; IPR003661_Signal transduction histidine kinase, dimerisation/phosphoacceptor domain; IPR000836_Phosphoribosyltransferase domain; IPR004358_Signal transduction histidine kinase-related protein, C-terminal; IPR036890_Histidin…	23	F:GO:0000155; P:GO:0000160; F:GO:0004721; C:GO:0005783; P:GO:0006470; P:GO:0007231; P:GO:0008272; P:GO:0009116; C:GO:0009365; P:GO:0009414; P:GO:0009736; F:GO:0009885; P:GO:0010029; P:GO:0010086; C:GO:0016020; P:GO:0016036; P:GO:0018106; P:GO:0033500; P:GO:0042742; F:GO:0043424; P:GO:0048509; P:GO:0048831; P:GO:0071329	F:phosphorelay sensor kinase activity; P:phosphorelay signal transduction system; F:phosphoprotein phosphatase activity; C:endoplasmic reticulum; P:protein dephosphorylation; P:osmosensory signaling pathway; P:sulfate transport; P:nucleoside metabolic process; C:protein histidine kinase complex; P:response to water deprivation; P:cytokinin-activated signaling pathway; F:transmembrane histidine ki…	K14489	AHK2_3_4; arabidopsis histidine kinase 2/3/4 (cytokinin receptor) [EC:2.7.13.3]	1	A 9130 Environmental Information Processing; B 09132 Signal transduction; C 04075 Plant hormone signal transduction [PATH:ko04075]		AT2G01600.1	ENTH/ANTH/VHS superfamily protein
BraA06g041830.3.5C	3901	642.621	-4.65611	0.994437	-4.68216	2.83874e-06	0.000524015	10.9452	937.24	1022.12	21.5081	26.2548	30.2874	1152.85	1237.81	1344.58	XP_009101331.1_putative clathrin assembly protein At2g01600 [Brassica rapa] KAG5395056.1 hypothetical protein IGI04_025019 [Brassica rapa subsp. trilocularis]	AT2G01600.1_ENTH/ANTH/VHS superfamily protein	IPR008942_ENTH/VHS; IPR013809_ENTH domain; IPR011417_AP180 N-terminal homology (ANTH) domain	4	F:GO:0005545; C:GO:0030136; F:GO:0030276; P:GO:0048268	F:1-phosphatidylinositol binding; C:clathrin-coated vesicle; F:clathrin binding; P:clathrin coat assembly	.	.	.	.		AT5G47770.1	farnesyl diphosphate synthase 1, Gene Name = FPS1
BraA06g042330.3.5C	2156	43.0701	-2.26643	0.490654	-4.61921	3.85206e-06	0.00067737	22.5745	44.9437	45.7367	3.79554	9.37672	9.46482	94.5152	80.6271	76.5965	XP_009101386.2_LOW QUALITY PROTEIN: farnesyl pyrophosphate synthase 2 [Brassica rapa]	AT5G47770.1_farnesyl diphosphate synthase 1, Gene Name = FPS1	IPR000092_Polyprenyl synthetase; IPR008949_Isoprenoid synthase domain superfamily	5	F:GO:0004161; F:GO:0004337; P:GO:0006694; P:GO:0033384; P:GO:0045337	F:dimethylallyltranstransferase activity; F:geranyltranstransferase activity; P:steroid biosynthetic process; P:geranyl diphosphate biosynthetic process; P:farnesyl diphosphate biosynthetic process	K00787	FDPS; farnesyl diphosphate synthase [EC:2.5.1.1 2.5.1.10]	3	A 9100 Metabolism; B 09109 Metabolism of terpenoids and polyketides; C 00900 Terpenoid backbone biosynthesis [PATH:ko00900]|A 9160 Human Diseases; B 09172 Infectious disease: viral; C 05166 Human T-cell leukemia virus 1 infection [PATH:ko05166]|A 9160 Human Diseases; B 09172 Infectious disease: viral; C 05164 Influenza A [PATH:ko05164]		AT5G47500.1	Pectin lyase-like superfamily protein, Gene Name = PME5
BraA06g042550.3.5C	1754	60.8807	3.65827	0.617519	5.92414	3.13927e-09	1.53779e-06	8.89298	12.0581	9.94275	51.8724	113.458	221.477	66.5107	27.4865	36.2281	XP_009101416.1_probable pectinesterase 68 [Brassica rapa] KAG5395113.1 hypothetical protein IGI04_025076 [Brassica rapa subsp. trilocularis]	AT5G47500.1_Pectin lyase-like superfamily protein, Gene Name = PME5	IPR011050_Pectin lyase fold/virulence factor; IPR000070_Pectinesterase, catalytic	7	P:GO:0005982; P:GO:0005985; C:GO:0016020; F:GO:0030599; P:GO:0042545; F:GO:0045330; P:GO:0045490	P:starch metabolic process; P:sucrose metabolic process; C:membrane; F:pectinesterase activity; P:cell wall modification; F:aspartyl esterase activity; P:pectin catabolic process	.	.	.	.		AT5G47230.1	ethylene responsive element binding factor 5, Gene Name = ERF5
BraA06g042690.3.5C	1193	141.765	4.06137	1.11227	3.65143	0.000260781	0.0165339	8.2089	13.1542	21.8741	680.667	17.8158	21.7691	131.855	170.416	210.123	XP_033128312.1_ethylene-responsive transcription factor 5 isoform X1 [Brassica rapa]	AT5G47230.1_ethylene responsive element binding factor 5, Gene Name = ERF5	IPR001471_AP2/ERF domain; IPR016177_DNA-binding domain superfamily	6	F:GO:0003677; F:GO:0003700; C:GO:0005634; C:GO:0005667; P:GO:0006355; P:GO:0006355	F:DNA binding; F:DNA-binding transcription factor activity; C:nucleus; C:transcription regulator complex; P:regulation of DNA-templated transcription; P:regulation of DNA-templated transcription	K09286	EREBP; EREBP-like factor	0	None		AT5G46160.2	Ribosomal protein L14p/L23e family protein
BraA06g043500.3.5C	1354	264.298	-2.44645	0.701911	-3.48541	0.000491379	0.0253372	40.3604	411.07	390.75	35.4251	65.637	53.003	578.76	411.381	392.298	XP_009101541.1_50S ribosomal protein HLP, mitochondrial isoform X1 [Brassica rapa] XP_013692970.1 50S ribosomal protein HLP, mitochondrial-like isoform X1 [Brassica napus] XP_022543743.1 50S ribosomal protein HLP, mitochondrial-like isoform X1 [Brassica napus] KAG5395188.1 hypothetical protein IGI04_025151 [Brassica rapa subsp. trilocularis] KAH0924205.1 hypothetical protein HID58_024223 [Brassic…	AT5G46160.2_Ribosomal protein L14p/L23e family protein	IPR000218_Ribosomal protein L14P; IPR005745_Ribosomal protein L14P, bacterial-type; IPR036853_Ribosomal protein L14 superfamily	4	F:GO:0003735; P:GO:0006412; C:GO:0015934; P:GO:0042254	F:structural constituent of ribosome; P:translation; C:large ribosomal subunit; P:ribosome biogenesis	K02874	RP-L14, MRPL14, rplN; large subunit ribosomal protein L14	1	A 9120 Genetic Information Processing; B 09122 Translation; C 03010 Ribosome [PATH:ko03010]		AT4G39210.1	Glucose-1-phosphate adenylyltransferase family protein, Gene Name = APL3
BraA06g045860.3.5C	3549	2696.76	-3.03902	0.442511	-6.86767	6.526e-12	5.59442e-09	6405	6081.65	7671.83	344.129	1183.34	923.766	715.282	440.7	505.123	XP_009101892.1_glucose-1-phosphate adenylyltransferase large subunit 3, chloroplastic isoform X2 [Brassica rapa]	AT4G39210.1_Glucose-1-phosphate adenylyltransferase family protein, Gene Name = APL3	IPR029044_Nucleotide-diphospho-sugar transferases; IPR005835_Nucleotidyl transferase domain; IPR011831_Glucose-1-phosphate adenylyltransferase; IPR011004_Trimeric LpxA-like superfamily	6	F:GO:0005524; P:GO:0005978; P:GO:0005985; F:GO:0008878; C:GO:0009507; P:GO:0019252	F:ATP binding; P:glycogen biosynthetic process; P:sucrose metabolic process; F:glucose-1-phosphate adenylyltransferase activity; C:chloroplast; P:starch biosynthetic process	K00975	glgC; glucose-1-phosphate adenylyltransferase [EC:2.7.7.27]	3	A 9100 Metabolism; B 09101 Carbohydrate metabolism; C 00500 Starch and sucrose metabolism [PATH:ko00500]|A 9100 Metabolism; B 09101 Carbohydrate metabolism; C 00520 Amino sugar and nucleotide sugar metabolism [PATH:ko00520]|A 9140 Cellular Processes; B 09145 Cellular community - prokaryotes; C 02026 Biofilm formation - Escherichia coli [PATH:ko02026]		AT4G38620.1	myb domain protein 4, Gene Name = MYB4
BraA06g046190.3.5C	1381	15.12	3.11539	0.653019	4.77074	1.83547e-06	0.000378575	2.7363	5.48093	3.9771	18.9777	38.4445	44.4846	3.50056	9.16216	9.31579	XP_009101934.1_transcription repressor MYB4 [Brassica rapa] XP_013644896.1 transcription repressor MYB4 isoform X1 [Brassica napus] XP_013644897.1 transcription repressor MYB4 isoform X2 [Brassica napus] ABQ81932.1 transcription factor MYB4 [Brassica rapa subsp. chinensis] ADZ98868.1 MYB domain protein 12 [Brassica rapa subsp. rapa] AMP42981.1 MYB transcription factor 4-3 [Brassica napus] KAH0924…	AT4G38620.1_myb domain protein 4, Gene Name = MYB4	IPR001005_SANT/Myb domain; IPR009057_Homeobox-like domain superfamily	2	F:GO:0003677; C:GO:0005634	F:DNA binding; C:nucleus	K09422	MYBP; transcription factor MYB, plant	0	None		AT2G17820.1	histidine kinase 1, Gene Name = HK1
BraA07g003080.3.5C	5636	95.0341	3.65121	0.970128	3.76364	0.00016746	0.0120572	2.7363	8.7695	1.98855	140.435	16.8781	9.46482	250.874	217.143	207.018	XP_009121074.1_histidine kinase 1 [Brassica rapa]	AT2G17820.1_histidine kinase 1, Gene Name = HK1	IPR003661_Signal transduction histidine kinase, dimerisation/phosphoacceptor domain; IPR036097_Signal transduction histidine kinase, dimerisation/phosphoacceptor domain superfamily; IPR001789_Signal transduction response regulator, receiver domain; IPR004358_Signal transduction histidine kinase-related protein, C-terminal; IPR003594_Histidine kinase/HSP90-like ATPase; IPR036890_Histidine kinase/H…	11	F:GO:0000155; P:GO:0000160; F:GO:0005034; P:GO:0006468; P:GO:0006970; C:GO:0009365; P:GO:0009414; F:GO:0009927; P:GO:0010375; P:GO:0010431; C:GO:0016020	F:phosphorelay sensor kinase activity; P:phosphorelay signal transduction system; F:osmosensor activity; P:protein phosphorylation; P:response to osmotic stress; C:protein histidine kinase complex; P:response to water deprivation; F:histidine phosphotransfer kinase activity; P:stomatal complex patterning; P:seed maturation; C:membrane	.	.	.	.		AT3G24255.5	RNA-directed DNA polymerase (reverse transcriptase)-related family protein
BraA07g006580.3.5C	19532	64.1606	-2.46068	0.603628	-4.07649	4.57205e-05	0.00473285	171.703	87.695	141.187	13.917	21.5665	36.9128	11.6685	58.6379	34.1579	KAG2258545.1_hypothetical protein Bca52824_077839 [Brassica carinata]	AT3G24255.5_RNA-directed DNA polymerase (reverse transcriptase)-related family protein	IPR026960_Reverse transcriptase zinc-binding domain; IPR000477_Reverse transcriptase domain	.	.	.	.	.	.	.		AT2G05380.1	glycine-rich protein 3 short isoform, Gene Name = GRP3S
BraA07g006830.3.5C	1539	32.7669	-2.06703	0.533526	-3.87428	0.000106942	0.00883621	95.7705	59.1941	48.7195	12.6518	10.3144	25.555	8.16798	21.073	13.4561	XP_033130781.1_glycine-rich protein 3 isoform X1 [Brassica rapa]	AT2G05380.1_glycine-rich protein 3 short isoform, Gene Name = GRP3S	IPR010800_Glycine rich protein	2	F:GO:0005515; C:GO:0005576	F:protein binding; C:extracellular region	.	.	.	.		AT3G24750.2	hypothetical protein
BraA07g008420.3.5C	1409	33.5979	6.02692	1.35837	4.43687	9.12757e-06	0.00139104	0	2.19237	1.98855	228.998	19.6911	8.51834	5.83427	8.24595	26.9123	XP_009102470.1_uncharacterized protein LOC103828607 [Brassica rapa] XP_013726553.1 uncharacterized protein LOC106430313 [Brassica napus]	AT3G24750.2_hypothetical protein	.	.	.	.	.	.	.	.		AT3G23750.1	Leucine-rich repeat protein kinase family protein
BraA07g009570.3.5C	5059	266.061	3.62177	0.819147	4.42139	9.8068e-06	0.00144634	21.2063	9.86568	6.95993	316.295	90.9542	67.2002	1306.88	321.592	253.597	XP_009102585.1_receptor-like kinase TMK4 [Brassica rapa]	AT3G23750.1_Leucine-rich repeat protein kinase family protein	IPR001611_Leucine-rich repeat; IPR013210_Leucine-rich repeat-containing N-terminal, plant-type; IPR003591_Leucine-rich repeat, typical subtype	8	F:GO:0004674; F:GO:0005524; C:GO:0005794; C:GO:0005886; P:GO:0006468; P:GO:0009069; C:GO:0009506; C:GO:0016020	F:protein serine/threonine kinase activity; F:ATP binding; C:Golgi apparatus; C:plasma membrane; P:protein phosphorylation; P:serine family amino acid metabolic process; C:plasmodesma; C:membrane	.	.	.	.		AT3G23730.1	xyloglucan endotransglucosylase/hydrolase 16, Gene Name = XTH16
BraA07g009590.3.5C	1488	521.973	2.02368	0.260007	7.78317	7.073e-15	1.29351e-11	70.4597	58.0979	59.6565	236.589	331.936	199.708	1295.21	1211.24	1234.86	KAG5378568.1_hypothetical protein IGI04_026410 [Brassica rapa subsp. trilocularis]	AT3G23730.1_xyloglucan endotransglucosylase/hydrolase 16, Gene Name = XTH16	IPR013320_Concanavalin A-like lectin/glucanase domain superfamily; IPR000757_Glycoside hydrolase family 16; IPR010713_Xyloglucan endo-transglycosylase, C-terminal	7	F:GO:0004553; C:GO:0005618; P:GO:0010411; F:GO:0016762; P:GO:0042546; C:GO:0048046; P:GO:0071555	F:hydrolase activity, hydrolyzing O-glycosyl compounds; C:cell wall; P:xyloglucan metabolic process; F:xyloglucan:xyloglucosyl transferase activity; P:cell wall biogenesis; C:apoplast; P:cell wall organization	K08235	E2.4.1.207; xyloglucan:xyloglucosyl transferase [EC:2.4.1.207]	0	None		AT1G27300.1	transmembrane protein
BraA07g012710.3.5C	1098	11.7005	-2.32128	0.723888	-3.20669	0.00134271	0.0485626	10.2611	24.1161	12.9256	3.79554	2.81302	2.83945	12.8354	11.9108	23.807	XP_009102991.1_uncharacterized protein LOC103829075 [Brassica rapa]	AT1G27300.1_transmembrane protein	.	1	C:GO:0016020	C:membrane	.	.	.	.		AT1G24260.2	K-box region and MADS-box transcription factor family protein, Gene Name = SEP3
BraA07g012730.3.5C	2162	24.3634	-3.14271	0.729666	-4.30704	1.65451e-05	0.00216126	84.1412	32.8856	66.6164	2.53036	9.37672	8.51834	10.5017	3.66487	1.03509	XP_013653280.1_agamous-like MADS-box protein AGL9 homolog isoform X3 [Brassica napus] XP_013653281.1 agamous-like MADS-box protein AGL9 homolog isoform X4 [Brassica napus] CAG7901744.1 unnamed protein product [Brassica rapa] VDC97359.1 unnamed protein product [Brassica rapa]	AT1G24260.2_K-box region and MADS-box transcription factor family protein, Gene Name = SEP3	IPR002100_Transcription factor, MADS-box; IPR033896_MADS MEF2-like; IPR036879_Transcription factor, MADS-box superfamily; IPR002487_Transcription factor, K-box	7	F:GO:0000977; F:GO:0003700; C:GO:0005634; C:GO:0005667; P:GO:0006355; P:GO:0045944; F:GO:0046983	F:RNA polymerase II transcription regulatory region sequence-specific DNA binding; F:DNA-binding transcription factor activity; C:nucleus; C:transcription regulator complex; P:regulation of DNA-templated transcription; P:positive regulation of transcription by RNA polymerase II; F:protein dimerization activity	.	.	.	.		AT1G25550.1	myb-like transcription factor family protein
BraA07g013290.3.5C	1914	198.44	4.29449	1.13937	3.76919	0.000163778	0.0118856	8.2089	24.1161	11.9313	800.86	29.0678	35.0198	70.0113	284.027	522.719	XP_033130124.1_transcription factor HHO3 [Brassica rapa]	AT1G25550.1_myb-like transcription factor family protein	IPR006447_Myb domain, plants; IPR001005_SANT/Myb domain; IPR009057_Homeobox-like domain superfamily	6	F:GO:0003677; F:GO:0003700; C:GO:0005634; C:GO:0005667; P:GO:0006355; P:GO:0006355	F:DNA binding; F:DNA-binding transcription factor activity; C:nucleus; C:transcription regulator complex; P:regulation of DNA-templated transcription; P:regulation of DNA-templated transcription	.	.	.	.		AT1G23205.1	Plant invertase/pectin methylesterase inhibitor superfamily protein
BraA07g014690.3.5C	882	64.0413	3.58982	0.737944	4.86462	1.14678e-06	0.000262154	2.7363	12.0581	10.937	207.49	48.7589	47.3241	65.3439	107.197	74.5263	XP_009103189.1_21 kDa protein [Brassica rapa]	AT1G23205.1_Plant invertase/pectin methylesterase inhibitor superfamily protein	IPR006501_Pectinesterase inhibitor domain; IPR035513_Invertase/pectin methylesterase inhibitor domain superfamily	3	F:GO:0004857; C:GO:0016020; P:GO:0043086	F:enzyme inhibitor activity; C:membrane; P:negative regulation of catalytic activity	.	.	.	.		AT1G23030.1	ARM repeat superfamily protein
BraA07g014810.3.5C	2636	287.374	2.29281	0.607839	3.77207	0.000161896	0.0118227	29.4152	78.9255	78.5477	593.37	180.971	139.133	620.767	431.538	433.702	XP_009103205.1_U-box domain-containing protein 11 [Brassica rapa]	AT1G23030.1_ARM repeat superfamily protein	IPR003613_U-box domain; IPR016024_Armadillo-type fold; IPR045210_PUB protein, U-box domain, plant; IPR000225_Armadillo	3	F:GO:0004842; P:GO:0010200; P:GO:0051865	F:ubiquitin-protein transferase activity; P:response to chitin; P:protein autoubiquitination	.	.	.	.		.
BraA07g015210.3.5C	984	7.22336	-2.73158	0.792458	-3.44697	0.000566914	0.0276227	15.0497	10.9619	21.8741	2.53036	2.81302	1.89296	1.16685	4.58108	4.14035	KAH0897594.1_hypothetical protein HID58_047162 [Brassica napus]	.	.	.	.	.	.	.	.	.		AT1G21100.1	O-methyltransferase family protein, Gene Name = IGMT1
BraA07g015810.3.5C	1492	66.8656	3.02896	0.933136	3.246	0.00117038	0.0438007	10.9452	15.3466	6.95993	234.059	16.8781	20.8226	108.517	56.8054	131.456	XP_009103307.2_indole glucosinolate O-methyltransferase 1 [Brassica rapa] CAF2162573.1 unnamed protein product [Brassica napus] CAG7902063.1 unnamed protein product [Brassica rapa]	AT1G21100.1_O-methyltransferase family protein, Gene Name = IGMT1	IPR001077_O-methyltransferase domain; IPR036390_Winged helix DNA-binding domain superfamily; IPR016461_O-methyltransferase COMT-type; IPR012967_Plant methyltransferase dimerisation; IPR029063_S-adenosyl-L-methionine-dependent methyltransferase superfamily	3	F:GO:0008171; P:GO:0032259; F:GO:0046983	F:O-methyltransferase activity; P:methylation; F:protein dimerization activity	K22703	IGMT; hydroxy-3-indolylmethylglucosinolate O-methyltransferase [EC:2.1.1.-]	0	None		AT5G67260.1	CYCLIN D3;2, Gene Name = CYCD3;2
BraA07g017190.3.5C	2099	42.7234	2.153	0.475572	4.52718	5.97746e-06	0.000976034	19.8382	20.8276	7.9542	60.7287	90.9542	65.3072	53.6753	23.8216	41.4035	XP_009103438.1_cyclin-D3-2 [Brassica rapa]	AT5G67260.1_CYCLIN D3;2, Gene Name = CYCD3;2	IPR013763_Cyclin-like; IPR036915_Cyclin-like superfamily; IPR006671_Cyclin, N-terminal; IPR004367_Cyclin, C-terminal domain	1	C:GO:0005634	C:nucleus	K14505	CYCD3; cyclin D3, plant	1	A 9130 Environmental Information Processing; B 09132 Signal transduction; C 04075 Plant hormone signal transduction [PATH:ko04075]		AT2G28680.1	RmlC-like cupins superfamily protein
BraA07g019700.3.5C	1302	47.4069	6.17776	1.64846	3.74759	0.000178542	0.0125105	0	1.09619	0	64.5242	2.81302	3.78593	226.37	65.9676	62.1053	XP_009103705.1_glutelin type-D 1 [Brassica rapa] XP_013651816.1 glutelin type-D 1 [Brassica napus]	AT2G28680.1_RmlC-like cupins superfamily protein	IPR011051_RmlC-like cupin domain superfamily; IPR006045_Cupin 1; IPR006044_11-S seed storage protein, plant	1	F:GO:0045735	F:nutrient reservoir activity	.	.	.	.		AT3G58120.1	Basic-leucine zipper (bZIP) transcription factor family protein, Gene Name = BZIP61
BraA07g024030.3.5C	2426	156.531	4.63621	0.426568	10.8686	1.62635e-27	1.48713e-23	4.10445	6.57712	5.96565	105.01	164.093	130.614	301.048	343.581	347.789	XP_009104108.1_basic leucine zipper 61 [Brassica rapa] KAH0918902.1 hypothetical protein HID58_026562 [Brassica napus]	AT3G58120.1_Basic-leucine zipper (bZIP) transcription factor family protein, Gene Name = BZIP61	IPR004827_Basic-leucine zipper domain; IPR046347_Basic-leucine zipper domain superfamily; IPR044759_RF2-like transcription factor, bZIP domain	4	F:GO:0003700; C:GO:0005667; P:GO:0006355; P:GO:0006355	F:DNA-binding transcription factor activity; C:transcription regulator complex; P:regulation of DNA-templated transcription; P:regulation of DNA-templated transcription	.	.	.	.		AT1G76890.2	Duplicated homeodomain-like superfamily protein, Gene Name = GT2
BraA07g028270.3.5C	1735	18.086	2.43494	0.728253	3.34353	0.000827199	0.0350181	0.684075	5.48093	6.95993	32.8947	18.7534	16.0902	38.5062	16.4919	26.9123	XP_009104653.1_LOW QUALITY PROTEIN: trihelix transcription factor GT-2 [Brassica rapa]	AT1G76890.2_Duplicated homeodomain-like superfamily protein, Gene Name = GT2	IPR001005_SANT/Myb domain; IPR044822_Myb/SANT-like DNA-binding domain 4; IPR009057_Homeobox-like domain superfamily	.	.	.	.	.	.	.		AT1G74430.1	myb domain protein 95, Gene Name = MYB95
BraA07g029290.3.5C	3889	152.47	-2.71669	0.833214	-3.2605	0.00111218	0.0422565	939.235	124.965	86.502	31.6295	60.9487	82.3439	21.0034	10.0784	15.5263	XP_009104762.1_transcription factor MYB106 [Brassica rapa]	AT1G74430.1_myb domain protein 95, Gene Name = MYB95	IPR001005_SANT/Myb domain; IPR009057_Homeobox-like domain superfamily	2	F:GO:0003677; C:GO:0005634	F:DNA binding; C:nucleus	K09422	MYBP; transcription factor MYB, plant	0	None		AT1G70260.1	nodulin MtN21 /EamA-like transporter family protein, Gene Name = UMAMIT36
BraA07g031020.3.5C	1003	20.1429	3.03435	0.903381	3.35888	0.000782578	0.0340478	0	5.48093	7.9542	26.5688	58.1357	20.8226	35.0056	12.827	14.4912	XP_033130548.1_WAT1-related protein At1g70260-like [Brassica rapa] RIA04661.1 hypothetical protein BRARA_K01080 [Brassica rapa]	AT1G70260.1_nodulin MtN21 /EamA-like transporter family protein, Gene Name = UMAMIT36	IPR000620_EamA domain	3	C:GO:0016020; F:GO:0022857; P:GO:0055085	C:membrane; F:transmembrane transporter activity; P:transmembrane transport	.	.	.	.		.
BraA07g031180.3.5C	979	16.3795	-7.06244	1.7882	-3.94947	7.83248e-05	0.00693098	0	47.136	29.8283	0	0	0	19.8365	24.7378	25.8772	XP_033130538.1_uncharacterized protein LOC103830906 [Brassica rapa]	.	IPR044730_Ribonuclease H-like domain, plant type; IPR002156_Ribonuclease H domain; IPR026960_Reverse transcriptase zinc-binding domain; IPR012337_Ribonuclease H-like superfamily	.	.	.	.	.	.	.		AT1G68750.1	phosphoenolpyruvate carboxylase 4, Gene Name = PPC4
BraA07g031600.3.5C	5439	7.26681	4.39298	1.18809	3.69752	0.000217719	0.0145316	0.684075	1.09619	0.994275	40.4858	10.3144	6.62537	2.33371	1.83243	1.03509	XP_009105021.1_phosphoenolpyruvate carboxylase 4 isoform X1 [Brassica rapa] RID55224.1 hypothetical protein BRARA_G02500 [Brassica rapa] CAG7903753.1 unnamed protein product [Brassica rapa] VDD01002.1 unnamed protein product [Brassica rapa]	AT1G68750.1_phosphoenolpyruvate carboxylase 4, Gene Name = PPC4	IPR021135_Phosphoenolpyruvate carboxylase; IPR015813_Pyruvate/Phosphoenolpyruvate kinase-like domain superfamily	4	P:GO:0006094; F:GO:0008964; P:GO:0015977; P:GO:0019643	P:gluconeogenesis; F:phosphoenolpyruvate carboxylase activity; P:carbon fixation; P:reductive tricarboxylic acid cycle	K01595	ppc; phosphoenolpyruvate carboxylase [EC:4.1.1.31]	4	A 9100 Metabolism; B 09101 Carbohydrate metabolism; C 00620 Pyruvate metabolism [PATH:ko00620]|A 9100 Metabolism; B 09102 Energy metabolism; C 00710 Carbon fixation in photosynthetic organisms [PATH:ko00710]|A 9100 Metabolism; B 09102 Energy metabolism; C 00720 Carbon fixation pathways in prokaryotes [PATH:ko00720]|A 9100 Metabolism; B 09102 Energy metabolism; C 00680 Methane metabolism [PATH:ko0…		AT3G45140.1	lipoxygenase 2, Gene Name = LOX2
BraA07g032000.3.5C	6054	478.848	-3.94074	1.2167	-3.23888	0.0012	0.0447741	1501.54	367.223	2173.49	3.79554	17.8158	241.353	3.50056	0.916216	0	XP_033131672.1_lipoxygenase 2, chloroplastic [Brassica rapa] CAF2186584.1 unnamed protein product [Brassica napus] CAG7903799.1 unnamed protein product [Brassica rapa]	AT3G45140.1_lipoxygenase 2, Gene Name = LOX2	IPR001024_PLAT/LH2 domain; IPR013819_Lipoxygenase, C-terminal; IPR036392_PLAT/LH2 domain superfamily; IPR001246_Lipoxygenase, plant; IPR042057_Plant lipoxygenase, PLAT/LH2 domain; IPR036226_Lipoxigenase, C-terminal domain superfamily	4	P:GO:0006633; F:GO:0016702; P:GO:0031408; F:GO:0046872	P:fatty acid biosynthetic process; F:oxidoreductase activity, acting on single donors with incorporation of molecular oxygen, incorporation of two atoms of oxygen; P:oxylipin biosynthetic process; F:metal ion binding	K00454	LOX2S; lipoxygenase [EC:1.13.11.12]	2	A 9100 Metabolism; B 09103 Lipid metabolism; C 00591 Linoleic acid metabolism [PATH:ko00591]|A 9100 Metabolism; B 09103 Lipid metabolism; C 00592 alpha-Linolenic acid metabolism [PATH:ko00592]		AT1G65960.2	glutamate decarboxylase 2, Gene Name = GAD2
BraA07g032850.3.5C	11448	3789.96	-2.02633	0.566036	-3.57987	0.000343766	0.0195647	16191.4	4491.08	4374.81	1131.07	2668.61	2351.06	861.139	1186.5	853.947	KAH0919593.1_hypothetical protein HID58_027253, partial [Brassica napus]	AT1G65960.2_glutamate decarboxylase 2, Gene Name = GAD2	IPR010107_Glutamate decarboxylase; IPR015424_Pyridoxal phosphate-dependent transferase; IPR002129_Pyridoxal phosphate-dependent decarboxylase	7	F:GO:0004351; P:GO:0006522; P:GO:0006531; P:GO:0006536; P:GO:0019482; P:GO:0019530; F:GO:0030170	F:glutamate decarboxylase activity; P:alanine metabolic process; P:aspartate metabolic process; P:glutamate metabolic process; P:beta-alanine metabolic process; P:taurine metabolic process; F:pyridoxal phosphate binding	K01580	E4.1.1.15, gadB, gadA, GAD; glutamate decarboxylase [EC:4.1.1.15]	7	A 9100 Metabolism; B 09101 Carbohydrate metabolism; C 00650 Butanoate metabolism [PATH:ko00650]|A 9100 Metabolism; B 09105 Amino acid metabolism; C 00250 Alanine, aspartate and glutamate metabolism [PATH:ko00250]|A 9100 Metabolism; B 09106 Metabolism of other amino acids; C 00410 beta-Alanine metabolism [PATH:ko00410]|A 9100 Metabolism; B 09106 Metabolism of other amino acids; C 00430 Taurine and…		AT1G69040.2	ACT domain repeat 4, Gene Name = ACR4
BraA07g035100.3.5C	2800	146.201	3.06738	0.528481	5.80415	6.46934e-09	2.86237e-06	17.786	14.2504	6.95993	178.391	67.5124	86.1298	436.404	238.216	270.158	XP_009105454.1_ACT domain-containing protein ACR4 isoform X1 [Brassica rapa] KAG5380633.1 hypothetical protein IGI04_028475 [Brassica rapa subsp. trilocularis]	AT1G69040.2_ACT domain repeat 4, Gene Name = ACR4	IPR045865_ACT-like domain; IPR002912_ACT domain	.	.	.	.	.	.	.		AT1G69490.1	NAC-like, activated by AP3/PI, Gene Name = NAP
BraA07g035410.3.5C	1180	103.207	-2.09183	0.562773	-3.71701	0.000201592	0.0136883	355.035	201.698	153.118	30.3643	60.011	75.7185	11.6685	9.16216	32.0877	NP_001302976.1_NAC transcription factor 29-like [Brassica napus] XP_009105493.1 NAC transcription factor 29 [Brassica rapa] AHN60138.1 NAC transcription factor 29 [Brassica napus] KAH0919804.1 hypothetical protein HID58_027464 [Brassica napus] CAF2192426.1 unnamed protein product [Brassica napus]	AT1G69490.1_NAC-like, activated by AP3/PI, Gene Name = NAP	IPR003441_NAC domain; IPR036093_NAC domain superfamily	3	F:GO:0003677; C:GO:0005634; P:GO:0006355	F:DNA binding; C:nucleus; P:regulation of DNA-templated transcription	.	.	.	.		AT1G69530.4	expansin A1, Gene Name = EXPA1
BraA07g035490.3.5C	1665	291.282	4.02204	0.674289	5.96486	2.44851e-09	1.22123e-06	28.0471	29.597	44.7424	1113.36	294.429	254.604	460.908	275.781	120.07	NP_001288866.1_expansin-A1 precursor [Brassica rapa] XP_013649381.1 expansin-A1-like [Brassica napus] KAG5380666.1 hypothetical protein IGI04_028508 [Brassica rapa subsp. trilocularis] AGM16343.1 alpha-expansin protein 1 [Brassica rapa] RID55638.1 hypothetical protein BRARA_G02887 [Brassica rapa] CAF2192559.1 unnamed protein product [Brassica napus] CAG7904182.1 unnamed protein product [Brassica …	AT1G69530.4_expansin A1, Gene Name = EXPA1	IPR007117_Expansin, cellulose-binding-like domain; IPR007112_Expansin/pollen allergen, DPBB domain; IPR009009_RlpA-like protein, double-psi beta-barrel domain; IPR007118_Expansin/Lol pI; IPR002963_Expansin; IPR036908_RlpA-like domain superfamily	4	C:GO:0005576; C:GO:0005618; P:GO:0009664; C:GO:0016020	C:extracellular region; C:cell wall; P:plant-type cell wall organization; C:membrane	.	.	.	.		AT1G69930.1	glutathione S-transferase TAU 11, Gene Name = GSTU11
BraA07g035910.3.5C	1212	1303.46	2.06692	0.644109	3.20895	0.00133219	0.0483396	207.275	425.321	191.895	2336.79	484.776	632.25	1432.9	3463.3	2556.67	XP_009105670.1_glutathione S-transferase U11 [Brassica rapa] XP_013678041.1 glutathione S-transferase U11-like [Brassica napus] XP_013678042.1 glutathione S-transferase U11-like [Brassica napus] RID55680.1 hypothetical protein BRARA_G02927 [Brassica rapa] CAF2193405.1 unnamed protein product [Brassica napus] CDY38775.1 BnaA07g28470D [Brassica napus]	AT1G69930.1_glutathione S-transferase TAU 11, Gene Name = GSTU11	IPR045074_Glutathione S-transferases Tau, C-terminal alpha helical domain, plant; IPR045073_Glutathione S-transferase Omega/Tau-like; IPR036282_Glutathione S-transferase, C-terminal domain superfamily; IPR040079_Glutathione transferase family; IPR036249_Thioredoxin-like superfamily; IPR004045_Glutathione S-transferase, N-terminal	.	.	.	K00799	GST, gst; glutathione S-transferase [EC:2.5.1.18]	12	A 9100 Metabolism; B 09106 Metabolism of other amino acids; C 00480 Glutathione metabolism [PATH:ko00480]|A 9100 Metabolism; B 09111 Xenobiotics biodegradation and metabolism; C 00980 Metabolism of xenobiotics by cytochrome P450 [PATH:ko00980]|A 9100 Metabolism; B 09111 Xenobiotics biodegradation and metabolism; C 00982 Drug metabolism - cytochrome P450 [PATH:ko00982]|A 9100 Metabolism; B 09111 X…		AT1G70430.3	Protein kinase superfamily protein
BraA07g036260.3.5C	3814	88.6033	2.66275	0.6812	3.90891	9.27119e-05	0.00799771	21.2063	18.6352	12.9256	244.18	55.3226	36.9128	161.026	120.941	126.281	XP_033130222.1_serine/threonine-protein kinase BLUS1 isoform X4 [Brassica rapa]	AT1G70430.3_Protein kinase superfamily protein	IPR000719_Protein kinase domain; IPR011009_Protein kinase-like domain superfamily	3	F:GO:0004672; F:GO:0005524; P:GO:0006468	F:protein kinase activity; F:ATP binding; P:protein phosphorylation	K08835	OXSR1, STK39; serine/threonine-protein kinase OSR1/STK39 [EC:2.7.11.1]	0	None		AT1G73120.1	F-box/RNI superfamily protein
BraA07g038360.3.5C	433	4.00186	5.5441	1.47038	3.77052	0.000162906	0.0118537	0	0	0	6.32591	12.1897	4.73241	2.33371	7.32973	3.10526	KAG5380909.1_hypothetical protein IGI04_028751 [Brassica rapa subsp. trilocularis]	AT1G73120.1_F-box/RNI superfamily protein	.	1	P:GO:0006979	P:response to oxidative stress	.	.	.	.		AT1G73830.1	BR enhanced expression 3, Gene Name = BEE3
BraA07g038880.3.5C	1555	48.6602	2.72073	0.826284	3.29273	0.000992181	0.0393317	2.05223	14.2504	1.98855	70.8501	25.3171	20.8226	159.859	64.1352	78.6667	XP_009106040.1_transcription factor BEE 3 isoform X1 [Brassica rapa] KAG5380947.1 hypothetical protein IGI04_028789 [Brassica rapa subsp. trilocularis] CAA8286855.1 Unknown [Brassica rapa] CAA8287822.1 Unknown [Brassica rapa] CAA8392439.1 Unknown [Brassica rapa] CAA8404116.1 Unknown [Brassica rapa]	AT1G73830.1_BR enhanced expression 3, Gene Name = BEE3	IPR036638_Helix-loop-helix DNA-binding domain superfamily; IPR011598_Myc-type, basic helix-loop-helix (bHLH) domain	7	F:GO:0003700; C:GO:0005634; C:GO:0005667; P:GO:0006355; P:GO:0006355; F:GO:0043565; F:GO:0046983	F:DNA-binding transcription factor activity; C:nucleus; C:transcription regulator complex; P:regulation of DNA-templated transcription; P:regulation of DNA-templated transcription; F:sequence-specific DNA binding; F:protein dimerization activity	.	.	.	.		AT1G75050.1	Pathogenesis-related thaumatin superfamily protein
BraA07g039810.3.5C	7211	188.691	3.94779	0.931898	4.23629	2.27246e-05	0.00277488	84.1412	3.28856	14.9141	688.259	552.289	352.091	1.16685	0	2.07018	XP_009106159.1_glucan endo-1,3-beta-glucosidase-like isoform X1 [Brassica rapa]	AT1G75050.1_Pathogenesis-related thaumatin superfamily protein	IPR001938_Thaumatin family; IPR037176_Osmotin/thaumatin-like superfamily	.	.	.	.	.	.	.		AT3G57260.1	beta-1,3-glucanase 2, Gene Name = BGL2
BraA07g039820.3.5C	1603	366.222	3.73338	1.1665	3.20049	0.00137194	0.0486306	207.275	3.28856	18.8912	1482.79	919.856	657.805	0	0.916216	5.17544	XP_033130976.1_glucan endo-1,3-beta-glucosidase-like isoform X3 [Brassica rapa]	AT3G57260.1_beta-1,3-glucanase 2, Gene Name = BGL2	IPR017853_Glycoside hydrolase superfamily; IPR000490_Glycoside hydrolase family 17	2	F:GO:0004553; P:GO:0005975	F:hydrolase activity, hydrolyzing O-glycosyl compounds; P:carbohydrate metabolic process	.	.	.	.		AT1G77990.1	STAS domain / Sulfate transporter family, Gene Name = AST56
BraA07g042110.3.5C	7442	578.018	2.86992	0.798859	3.59252	0.000327496	0.0191554	20.5223	206.083	140.193	1856.02	467.898	353.038	791.127	590.96	776.316	KAG2322750.1_hypothetical protein Bca52824_015963 [Brassica carinata]	AT1G77990.1_STAS domain / Sulfate transporter family, Gene Name = AST56	IPR011547_SLC26A/SulP transporter domain; IPR036513_STAS domain superfamily; IPR002645_STAS domain; IPR001902_SLC26A/SulP transporter	3	F:GO:0008271; C:GO:0016020; P:GO:1902358	F:secondary active sulfate transmembrane transporter activity; C:membrane; P:sulfate transmembrane transport	K17469	SULTR2; sulfate transporter 2, low-affinity	0	None		AT1G78830.1	Curculin-like (mannose-binding) lectin family protein
BraA07g042830.3.5C	1879	2693.38	4.03595	1.08796	3.70965	0.000207543	0.0139885	51.3056	109.619	37.7825	3027.58	96.5802	133.454	12534.4	3206.76	5042.95	XP_009106596.1_EP1-like glycoprotein 2 [Brassica rapa] KAG5381253.1 hypothetical protein IGI04_029095 [Brassica rapa subsp. trilocularis] RID56413.1 hypothetical protein BRARA_G03613 [Brassica rapa] CAG7904948.1 unnamed protein product [Brassica rapa] VDD02434.1 unnamed protein product [Brassica rapa]	AT1G78830.1_Curculin-like (mannose-binding) lectin family protein	IPR001480_Bulb-type lectin domain; IPR035446_S-locus-specific glycoprotein/EP1; IPR036426_Bulb-type lectin domain superfamily	7	C:GO:0005794; C:GO:0005829; C:GO:0005886; C:GO:0009505; C:GO:0009506; F:GO:0030246; C:GO:0048046	C:Golgi apparatus; C:cytosol; C:plasma membrane; C:plant-type cell wall; C:plasmodesma; F:carbohydrate binding; C:apoplast	.	.	.	.		AT1G80460.1	Actin-like ATPase superfamily protein, Gene Name = NHO1
BraA07g043960.3.5C	2418	73.7412	4.67342	0.900491	5.18986	2.10454e-07	6.01372e-05	4.10445	5.48093	3.9771	251.771	51.5719	41.6452	24.5039	110.862	169.754	XP_009106746.1_glycerol kinase [Brassica rapa] KAH0920506.1 hypothetical protein HID58_028166 [Brassica napus]	AT1G80460.1_Actin-like ATPase superfamily protein, Gene Name = NHO1	IPR018484_Carbohydrate kinase, FGGY, N-terminal; IPR043129_ATPase, nucleotide binding domain; IPR000577_Carbohydrate kinase, FGGY; IPR005999_Glycerol kinase; IPR018485_Carbohydrate kinase, FGGY, C-terminal	5	F:GO:0004370; P:GO:0005975; P:GO:0006072; P:GO:0016310; P:GO:0046486	F:glycerol kinase activity; P:carbohydrate metabolic process; P:glycerol-3-phosphate metabolic process; P:phosphorylation; P:glycerolipid metabolic process	K00864	glpK, GK; glycerol kinase [EC:2.7.1.30]	3	A 9100 Metabolism; B 09103 Lipid metabolism; C 00561 Glycerolipid metabolism [PATH:ko00561]|A 9150 Organismal Systems; B 09152 Endocrine system; C 03320 PPAR signaling pathway [PATH:ko03320]|A 9150 Organismal Systems; B 09159 Environmental adaptation; C 04626 Plant-pathogen interaction [PATH:ko04626]		AT1G55740.1	seed imbibition 1, Gene Name = SIP1
BraA08g000390.3.5C	3637	195.813	2.90315	0.602803	4.81608	1.46405e-06	0.000313765	9.57705	4.38475	7.9542	40.4858	54.385	71.9326	934.65	284.943	354	XP_009106830.1_probable galactinol--sucrose galactosyltransferase 1 [Brassica rapa]	AT1G55740.1_seed imbibition 1, Gene Name = SIP1	IPR008811_Glycosyl hydrolases 36; IPR017853_Glycoside hydrolase superfamily	1	F:GO:0003824	F:catalytic activity	K06617	E2.4.1.82; raffinose synthase [EC:2.4.1.82]	1	A 9100 Metabolism; B 09101 Carbohydrate metabolism; C 00052 Galactose metabolism [PATH:ko00052]		AT1G52700.2	alpha/beta-Hydrolases superfamily protein
BraA08g002010.3.5C	2212	55.5502	3.29159	0.98177	3.35271	0.000800247	0.0343543	0.684075	10.9619	5.96565	135.374	16.8781	16.0902	117.852	123.689	72.4561	XP_009107020.1_acyl-protein thioesterase 1 homolog 1 isoform X1 [Brassica rapa] XP_022546476.1 acyl-protein thioesterase 1 homolog 1-like [Brassica napus]	AT1G52700.2_alpha/beta-Hydrolases superfamily protein	IPR029058_Alpha/Beta hydrolase fold; IPR003140_Phospholipase/carboxylesterase/thioesterase	1	F:GO:0016787	F:hydrolase activity	K06130	LYPLA2; lysophospholipase II [EC:3.1.1.5]	1	A 9100 Metabolism; B 09103 Lipid metabolism; C 00564 Glycerophospholipid metabolism [PATH:ko00564]		AT1G52230.1	photosystem I subunit H2, Gene Name = PSAH2
BraA08g002250.3.5C	594	555.36	4.32318	0.521559	8.28895	1.14257e-16	3.13429e-13	58.1464	71.2522	96.4447	2384.87	1025.81	1104.54	44.3405	66.8838	145.947	XP_009107145.1_photosystem I reaction center subunit VI, chloroplastic-like [Brassica rapa] XP_013625996.1 PREDICTED: photosystem I reaction center subunit VI, chloroplastic [Brassica oleracea var. oleracea] KAF3507993.1 hypothetical protein F2Q69_00009975 [Brassica cretica] KAF3550250.1 hypothetical protein DY000_02010371 [Brassica cretica] RID49374.1 hypothetical protein BRARA_H00177 [Brassica …	AT1G52230.1_photosystem I subunit H2, Gene Name = PSAH2	IPR004928_Photosystem I PsaH, reaction centre subunit VI	4	C:GO:0009535; C:GO:0009538; P:GO:0015979; C:GO:0016020	C:chloroplast thylakoid membrane; C:photosystem I reaction center; P:photosynthesis; C:membrane	K02695	psaH; photosystem I subunit VI	1	A 9100 Metabolism; B 09102 Energy metabolism; C 00195 Photosynthesis [PATH:ko00195]		AT1G49210.1	RING/U-box superfamily protein
BraA08g004000.3.5C	1097	22.4345	2.8567	0.892933	3.19923	0.00137795	0.0486486	1.36815	6.57712	5.96565	72.1153	12.1897	14.1972	47.841	21.9892	19.6667	XP_009107314.1_E3 ubiquitin-protein ligase ATL76 [Brassica rapa]	AT1G49210.1_RING/U-box superfamily protein	IPR001841_Zinc finger, RING-type	1	C:GO:0016020	C:membrane	K19040	ATL76S; E3 ubiquitin-protein ligase ATL10/75/76/77/78 [EC:2.3.2.27]	0	None		.
BraA08g008940.3.5C	652	18.3947	2.93692	0.780011	3.76524	0.000166392	0.0120117	2.05223	4.38475	5.96565	63.2591	15.9404	14.1972	17.5028	17.4081	24.8421	CDY71482.1_BnaAnng37630D [Brassica napus]	.	.	.	.	.	.	.	.	.		AT4G15970.1	Nucleotide-diphospho-sugar transferase family protein
BraA08g010660.3.5C	2082	104.032	2.14016	0.450853	4.74691	2.06552e-06	0.000419714	37.6241	41.6551	34.7996	288.461	107.832	107.899	123.687	89.7892	104.544	CAF2229458.1_unnamed protein product [Brassica napus] CAG7897560.1 unnamed protein product [Brassica rapa] CDY27168.1 BnaA08g08060D [Brassica napus] VDD03598.1 unnamed protein product [Brassica rapa]	AT4G15970.1_Nucleotide-diphospho-sugar transferase family protein	IPR005069_Nucleotide-diphospho-sugar transferase	1	C:GO:0016020	C:membrane	.	.	.	.		AT4G14455.1	Target SNARE coiled-coil domain protein, Gene Name = ATBET12
BraA08g013170.3.5C	2871	27.7551	-4.17805	0.786987	-5.30892	1.10279e-07	3.40412e-05	80.0368	71.2522	50.708	2.53036	4.68836	3.78593	8.16798	2.74865	25.8772	KAH0914990.1_hypothetical protein HID58_029436, partial [Brassica napus]	AT4G14455.1_Target SNARE coiled-coil domain protein, Gene Name = ATBET12	.	1	C:GO:0016020	C:membrane	K08504	BET1; blocked early in transport 1	1	A 9120 Genetic Information Processing; B 09123 Folding, sorting and degradation; C 04130 SNARE interactions in vesicular transport [PATH:ko04130]		AT4G19110.3	Protein kinase superfamily protein
BraA08g013320.3.5C	1707	9.60396	3.21966	0.898998	3.58139	0.000341775	0.0195325	1.36815	2.19237	2.98283	10.1214	39.3822	9.46482	9.33484	6.41352	5.17544	CAF2144313.1_unnamed protein product [Brassica napus]	AT4G19110.3_Protein kinase superfamily protein	IPR000719_Protein kinase domain; IPR011009_Protein kinase-like domain superfamily	3	F:GO:0000166; F:GO:0004672; P:GO:0016310	F:nucleotide binding; F:protein kinase activity; P:phosphorylation	.	.	.	.		AT4G18210.1	purine permease 10, Gene Name = PUP10
BraA08g013350.3.5C	1844	628.758	-2.3107	0.665557	-3.47183	0.000516919	0.0261144	2037.86	967.933	1386.02	99.9493	394.76	389.95	248.54	69.6325	64.1754	XP_009123729.1_purine permease 21 isoform X1 [Brassica rapa]	AT4G18210.1_purine permease 10, Gene Name = PUP10	.	3	F:GO:0015211; P:GO:0015860; C:GO:0016020	F:purine nucleoside transmembrane transporter activity; P:purine nucleoside transmembrane transport; C:membrane	.	.	.	.		AT4G20970.1	basic helix-loop-helix (bHLH) DNA-binding superfamily protein
BraA08g015050.3.5C	1062	8.2747	-5.12464	1.48443	-3.45227	0.000555893	0.0272506	54.726	8.7695	5.96565	0	0	1.89296	1.16685	0.916216	1.03509	XP_009108520.1_transcription factor bHLH162 [Brassica rapa]	AT4G20970.1_basic helix-loop-helix (bHLH) DNA-binding superfamily protein	.	3	F:GO:0003677; P:GO:0006357; F:GO:0046983	F:DNA binding; P:regulation of transcription by RNA polymerase II; F:protein dimerization activity	.	.	.	.		AT4G22060.1	F-box protein (DUF295)
BraA08g015230.3.5C	1185	27.659	4.40103	1.14774	3.8345	0.000125818	0.00986126	0	5.48093	1.98855	125.253	11.2521	13.2507	26.8377	26.5703	38.2982	XP_009108543.1_probable F-box protein At4g22060 [Brassica rapa] RID50364.1 hypothetical protein BRARA_H01099 [Brassica rapa] CAG7898085.1 unnamed protein product [Brassica rapa] VDD04406.1 unnamed protein product [Brassica rapa]	AT4G22060.1_F-box protein (DUF295)	IPR001810_F-box domain; IPR036047_F-box-like domain superfamily; IPR005174_Domain unknown function DUF295	.	.	.	.	.	.	.		AT4G05530.1	indole-3-butyric acid response 1, Gene Name = IBR1
BraA08g015300.3.5C	1845	13.6708	-4.32725	1.11805	-3.87035	0.000108681	0.00889952	63.619	12.0581	5.96565	1.26518	0.937672	1.89296	14.0023	11.9108	11.386	XP_009108555.1_short-chain dehydrogenase/reductase SDRA [Brassica rapa]	AT4G05530.1_indole-3-butyric acid response 1, Gene Name = IBR1	IPR002347_Short-chain dehydrogenase/reductase SDR; IPR036291_NAD(P)-binding domain superfamily	1	F:GO:0016491	F:oxidoreductase activity	K11147	DHRS4; dehydrogenase/reductase SDR family member 4 [EC:1.1.-.-]	2	A 9100 Metabolism; B 09108 Metabolism of cofactors and vitamins; C 00830 Retinol metabolism [PATH:ko00830]|A 9140 Cellular Processes; B 09141 Transport and catabolism; C 04146 Peroxisome [PATH:ko04146]		AT4G31290.1	ChaC-like family protein
BraA08g018090.3.5C	2258	179.348	3.74523	0.797735	4.69484	2.66821e-06	0.000505013	9.57705	16.4428	15.9084	441.548	80.6398	37.8593	451.573	266.619	293.965	XP_009108936.2_gamma-glutamylcyclotransferase 2-2 [Brassica rapa] XP_009108937.2 gamma-glutamylcyclotransferase 2-2 [Brassica rapa] XP_013720301.1 gamma-glutamylcyclotransferase 2-2-like [Brassica napus] XP_013720302.1 gamma-glutamylcyclotransferase 2-2-like [Brassica napus] XP_013720303.1 gamma-glutamylcyclotransferase 2-2-like [Brassica napus] XP_013720304.1 gamma-glutamylcyclotransferase 2-2-l…	AT4G31290.1_ChaC-like family protein	IPR013024_Gamma-glutamyl cyclotransferase-like; IPR006840_Glutathione-specific gamma-glutamylcyclotransferase	2	F:GO:0003839; P:GO:0006751	F:gamma-glutamylcyclotransferase activity; P:glutathione catabolic process	K22596	GGCT; gamma-glutamylcyclotransferase, plant [EC:4.3.2.9]	1	A 9100 Metabolism; B 09106 Metabolism of other amino acids; C 00480 Glutathione metabolism [PATH:ko00480]		.
BraA08g019060.3.5C	640	154.199	6.13078	0.751018	8.1633	3.25993e-16	7.45219e-13	0.684075	5.48093	13.9199	536.437	394.76	434.435	0	0	2.07018	KAH0915509.1_hypothetical protein HID58_029955 [Brassica napus]	.	.	.	.	.	.	.	.	.		AT2G02710.2	PAS/LOV protein B, Gene Name = PLPB
BraA08g019220.3.5C	5551	44.2595	-3.88446	0.995578	-3.90172	9.5512e-05	0.00821343	3.42038	100.849	92.4676	3.79554	2.81302	6.62537	89.8478	38.4811	60.0351	CAF2173222.1_unnamed protein product [Brassica napus]	AT2G02710.2_PAS/LOV protein B, Gene Name = PLPB	.	.	.	.	.	.	.	.		AT2G18328.1	RAD-like 4, Gene Name = RL4
BraA08g021550.3.5C	903	95.2354	2.29333	0.671397	3.41575	0.000636065	0.0295738	18.47	29.597	38.7767	288.461	67.5124	69.0932	56.009	148.427	140.772	KAG5390147.1_hypothetical protein IGI04_031688 [Brassica rapa subsp. trilocularis]	AT2G18328.1_RAD-like 4, Gene Name = RL4	IPR009057_Homeobox-like domain superfamily; IPR001005_SANT/Myb domain	2	F:GO:0003677; C:GO:0005634	F:DNA binding; C:nucleus	.	.	.	.		AT1G27450.1	adenine phosphoribosyl transferase 1, Gene Name = APT1
BraA08g025400.3.5C	2126	127.729	-2.51106	0.735069	-3.41609	0.000635274	0.0295738	658.08	104.138	132.239	26.5688	48.7589	81.3974	21.0034	33.9	43.4737	XP_009109803.1_adenine phosphoribosyltransferase 1 isoform X2 [Brassica rapa]	AT1G27450.1_adenine phosphoribosyl transferase 1, Gene Name = APT1	IPR029057_Phosphoribosyltransferase-like; IPR005764_Adenine phosphoribosyl transferase; IPR000836_Phosphoribosyltransferase domain	4	F:GO:0003999; C:GO:0005737; P:GO:0006168; P:GO:0009116	F:adenine phosphoribosyltransferase activity; C:cytoplasm; P:adenine salvage; P:nucleoside metabolic process	K00759	APRT, apt; adenine phosphoribosyltransferase [EC:2.4.2.7]	1	A 9100 Metabolism; B 09104 Nucleotide metabolism; C 00230 Purine metabolism [PATH:ko00230]		AT1G19715.1	Mannose-binding lectin superfamily protein
BraA08g028750.3.5C	2833	130.759	3.74822	0.526168	7.12363	1.05121e-12	1.10911e-09	39.6764	5.48093	26.8454	331.477	266.299	387.111	42.0068	37.5649	40.3684	XP_009110261.1_jacalin-related lectin 3 [Brassica rapa]	AT1G19715.1_Mannose-binding lectin superfamily protein	IPR036404_Jacalin-like lectin domain superfamily; IPR033734_Jacalin-like lectin domain, plant; IPR001229_Jacalin-like lectin domain	1	F:GO:0030246	F:carbohydrate binding	.	.	.	.		AT1G18710.1	myb domain protein 47, Gene Name = MYB47
BraA08g029220.3.5C	1826	11.9387	-3.24141	0.773316	-4.19157	2.77032e-05	0.00327382	15.7337	27.4047	45.7367	3.79554	1.87534	3.78593	3.50056	4.58108	1.03509	XP_009110324.1_transcription factor MYB8 [Brassica rapa] XP_013655213.1 transcription factor MYB8-like [Brassica napus] RID51764.1 hypothetical protein BRARA_H02407 [Brassica rapa]	AT1G18710.1_myb domain protein 47, Gene Name = MYB47	IPR009057_Homeobox-like domain superfamily; IPR001005_SANT/Myb domain	2	F:GO:0003677; C:GO:0005634	F:DNA binding; C:nucleus	K09422	MYBP; transcription factor MYB, plant	0	None		AT1G10470.1	response regulator 4, Gene Name = ARR4
BraA08g032700.3.5C	1369	143.39	2.3082	0.530953	4.34727	1.3784e-05	0.00189062	15.0497	65.7712	72.5821	339.069	224.104	191.189	120.186	138.349	124.211	XP_009144440.1_two-component response regulator ARR4 [Brassica rapa] XP_013657760.1 two-component response regulator ARR4-like [Brassica napus] RID52141.1 hypothetical protein BRARA_H02762 [Brassica rapa] VDD07955.1 unnamed protein product [Brassica rapa]	AT1G10470.1_response regulator 4, Gene Name = ARR4	IPR001789_Signal transduction response regulator, receiver domain; IPR011006_CheY-like superfamily	1	P:GO:0000160	P:phosphorelay signal transduction system	K14492	ARR-A; two-component response regulator ARR-A family	1	A 9130 Environmental Information Processing; B 09132 Signal transduction; C 04075 Plant hormone signal transduction [PATH:ko04075]		AT1G10070.2	branched-chain amino acid transaminase 2, Gene Name = BCAT-2
BraA08g032900.3.5C	2226	31.6301	-6.04118	1.5256	-3.95987	7.49916e-05	0.00674481	192.225	1.09619	11.9313	1.26518	0	1.89296	23.3371	22.9054	30.0175	XP_033132304.1_branched-chain-amino-acid aminotransferase 2, chloroplastic [Brassica rapa] RID52163.1 hypothetical protein BRARA_H02783 [Brassica rapa]	AT1G10070.2_branched-chain amino acid transaminase 2, Gene Name = BCAT-2	IPR001544_Aminotransferase class IV; IPR036038_Aminotransferase-like, PLP-dependent enzymes; IPR005786_Branched-chain amino acid aminotransferase II; IPR033939_Branched-chain aminotransferase	5	P:GO:0008652; P:GO:0009082; F:GO:0052654; F:GO:0052655; F:GO:0052656	P:amino acid biosynthetic process; P:branched-chain amino acid biosynthetic process; F:L-leucine transaminase activity; F:L-valine transaminase activity; F:L-isoleucine transaminase activity	K00826	E2.6.1.42, ilvE; branched-chain amino acid aminotransferase [EC:2.6.1.42]	5	A 9100 Metabolism; B 09105 Amino acid metabolism; C 00270 Cysteine and methionine metabolism [PATH:ko00270]|A 9100 Metabolism; B 09105 Amino acid metabolism; C 00280 Valine, leucine and isoleucine degradation [PATH:ko00280]|A 9100 Metabolism; B 09105 Amino acid metabolism; C 00290 Valine, leucine and isoleucine biosynthesis [PATH:ko00290]|A 9100 Metabolism; B 09108 Metabolism of cofactors and vit…		AT1G09750.1	Eukaryotic aspartyl protease family protein
BraA08g033080.3.5C	1797	344.531	2.15249	0.355015	6.06308	1.33536e-09	7.18266e-07	65.6712	143.6	118.319	525.05	555.102	369.128	528.585	348.162	447.158	XP_009110804.1_aspartyl protease AED3 [Brassica rapa]	AT1G09750.1_Eukaryotic aspartyl protease family protein	IPR032861_Xylanase inhibitor, N-terminal; IPR032799_Xylanase inhibitor, C-terminal; IPR021109_Aspartic peptidase domain superfamily	9	F:GO:0000166; F:GO:0004190; C:GO:0005618; P:GO:0006508; P:GO:0009627; C:GO:0016020; P:GO:0030163; P:GO:0043067; C:GO:0048046	F:nucleotide binding; F:aspartic-type endopeptidase activity; C:cell wall; P:proteolysis; P:systemic acquired resistance; C:membrane; P:protein catabolic process; P:regulation of programmed cell death; C:apoplast	.	.	.	.		AT4G00050.3	basic helix-loop-helix (bHLH) DNA-binding superfamily protein, Gene Name = UNE10
BraA09g000840.3.5C	5242	43.2785	3.27685	0.880769	3.72044	0.000198879	0.0136051	0	9.86568	17.897	141.7	65.637	56.7889	39.6731	32.0676	25.8772	CDY35697.1_BnaC02g09630D [Brassica napus]	AT4G00050.3_basic helix-loop-helix (bHLH) DNA-binding superfamily protein, Gene Name = UNE10	.	1	F:GO:0046983	F:protein dimerization activity	.	.	.	.		AT3G27830.1	ribosomal protein L12-A, Gene Name = RPL12-A
BraA09g003520.3.5C	750	327.013	2.28787	0.621428	3.68163	0.000231745	0.0152448	33.5197	147.985	113.347	812.246	376.944	247.032	571.759	266.619	373.667	CAF2035463.1_unnamed protein product [Brassica napus]	AT3G27830.1_ribosomal protein L12-A, Gene Name = RPL12-A	IPR008932_Ribosomal protein L7/L12, oligomerisation; IPR000206_Ribosomal protein L7/L12; IPR036235_Ribosomal protein L7/L12, oligomerisation domain superfamily; IPR013823_Ribosomal protein L7/L12, C-terminal; IPR014719_Ribosomal protein L7/L12, C-terminal/adaptor protein ClpS-like	4	F:GO:0003735; C:GO:0005840; P:GO:0006412; P:GO:0042254	F:structural constituent of ribosome; C:ribosome; P:translation; P:ribosome biogenesis	K02935	RP-L7, MRPL12, rplL; large subunit ribosomal protein L7/L12	1	A 9120 Genetic Information Processing; B 09122 Translation; C 03010 Ribosome [PATH:ko03010]		AT3G29240.2	PPR containing protein (DUF179)
BraA09g003990.3.5C	1237	468.438	2.95374	0.871908	3.38767	0.000704886	0.0319083	19.8382	69.0598	22.8683	707.236	84.3905	71.9326	1592.76	654.179	993.684	XP_009111787.1_UPF0301 protein Plut_0637 [Brassica rapa]	AT3G29240.2_PPR containing protein (DUF179)	IPR003774_Protein of unknown function UPF0301	1	C:GO:0009507	C:chloroplast	K07735	algH; putative transcriptional regulator	0	None		AT5G26220.1	ChaC-like family protein
BraA09g005760.3.5C	6207	145.464	3.3975	0.989607	3.43318	0.000596545	0.0284105	7.52483	12.0581	14.9141	321.356	32.8185	8.51834	333.72	273.949	304.316	XP_009111692.1_gamma-glutamylcyclotransferase 2-1 [Brassica rapa] CAF2036347.1 unnamed protein product [Brassica napus] CDY19779.1 BnaA09g04320D [Brassica napus]	AT5G26220.1_ChaC-like family protein	IPR006840_Glutathione-specific gamma-glutamylcyclotransferase; IPR013024_Gamma-glutamyl cyclotransferase-like	5	F:GO:0003839; C:GO:0005737; P:GO:0006751; P:GO:0010288; P:GO:0046686	F:gamma-glutamylcyclotransferase activity; C:cytoplasm; P:glutathione catabolic process; P:response to lead ion; P:response to cadmium ion	K22596	GGCT; gamma-glutamylcyclotransferase, plant [EC:4.3.2.9]	1	A 9100 Metabolism; B 09106 Metabolism of other amino acids; C 00480 Glutathione metabolism [PATH:ko00480]		AT5G25610.1	BURP domain-containing protein, Gene Name = RD22
BraA09g005970.3.5C	2240	84.3773	-2.53469	0.722023	-3.51054	0.0004472	0.024007	271.578	142.504	218.741	7.59109	24.3795	76.665	9.33484	5.4973	3.10526	XP_009111670.2_BURP domain protein RD22 [Brassica rapa] RID43689.1 hypothetical protein BRARA_I00536 [Brassica rapa] CAF2036421.1 unnamed protein product [Brassica napus] CDY19799.1 BnaA09g04520D [Brassica napus]	AT5G25610.1_BURP domain-containing protein, Gene Name = RD22	IPR004873_BURP domain	.	.	.	.	.	.	.		AT5G63860.1	Regulator of chromosome condensation (RCC1) family protein, Gene Name = UVR8
BraA09g008170.3.5C	3590	237.301	-2.04963	0.642152	-3.19181	0.00141384	0.0495042	1028.16	215.949	263.483	63.2591	130.336	170.367	63.0101	85.2081	115.93	XP_009112108.1_ultraviolet-B receptor UVR8 [Brassica rapa]	AT5G63860.1_Regulator of chromosome condensation (RCC1) family protein, Gene Name = UVR8	IPR009091_Regulator of chromosome condensation 1/beta-lactamase-inhibitor protein II; IPR000408_Regulator of chromosome condensation, RCC1	4	P:GO:0007165; F:GO:0009881; P:GO:0010224; F:GO:0042803	P:signal transduction; F:photoreceptor activity; P:response to UV-B; F:protein homodimerization activity	.	.	.	.		AT5G64860.1	disproportionating enzyme, Gene Name = DPE1
BraA09g008670.3.5C	4073	249.697	-2.18941	0.603392	-3.62851	0.000285063	0.0176015	1147.19	243.353	282.374	78.4412	149.09	139.133	71.1781	56.8054	79.7018	XP_009112164.2_4-alpha-glucanotransferase DPE1, chloroplastic/amyloplastic [Brassica rapa]	AT5G64860.1_disproportionating enzyme, Gene Name = DPE1	IPR003385_Glycoside hydrolase, family 77; IPR017853_Glycoside hydrolase superfamily	8	P:GO:0000025; F:GO:0004134; P:GO:0005977; P:GO:0005983; P:GO:0005985; P:GO:0006006; C:GO:0009507; F:GO:0102500	P:maltose catabolic process; F:4-alpha-glucanotransferase activity; P:glycogen metabolic process; P:starch catabolic process; P:sucrose metabolic process; P:glucose metabolic process; C:chloroplast; F:beta-maltose 4-alpha-glucanotransferase activity	K00705	malQ; 4-alpha-glucanotransferase [EC:2.4.1.25]	1	A 9100 Metabolism; B 09101 Carbohydrate metabolism; C 00500 Starch and sucrose metabolism [PATH:ko00500]		AT5G66700.1	homeobox 53, Gene Name = HB53
BraA09g009700.3.5C	1119	10.8177	-2.8696	0.895252	-3.20535	0.00134896	0.0485626	6.15668	33.9818	38.7767	6.32591	1.87534	2.83945	3.50056	1.83243	2.07018	XP_009112326.2_homeobox-leucine zipper protein ATHB-53 [Brassica rapa] XP_013659236.1 homeobox-leucine zipper protein ATHB-53-like [Brassica napus] XP_013659238.1 homeobox-leucine zipper protein ATHB-53-like [Brassica napus] KAH0909039.1 hypothetical protein HID58_032360 [Brassica napus] RID44070.1 hypothetical protein BRARA_I00890 [Brassica rapa] CDY57132.1 BnaA09g52670D [Brassica napus]	AT5G66700.1_homeobox 53, Gene Name = HB53	IPR009057_Homeobox-like domain superfamily; IPR000047_Helix-turn-helix motif; IPR001356_Homeobox domain	4	C:GO:0005634; P:GO:0006355; P:GO:0009733; F:GO:0043565	C:nucleus; P:regulation of DNA-templated transcription; P:response to auxin; F:sequence-specific DNA binding	K09338	HD-ZIP; homeobox-leucine zipper protein	0	None		AT5G66400.2	Dehydrin family protein, Gene Name = RAB18
BraA09g009960.3.5C	1006	604.847	-3.17005	0.419408	-7.55838	4.08106e-14	5.89219e-11	551.365	1402.02	1300.51	88.5627	149.09	123.043	681.443	704.57	443.018	XP_009112289.1_dehydrin Rab18 [Brassica rapa]	AT5G66400.2_Dehydrin family protein, Gene Name = RAB18	IPR000167_Dehydrin	1	P:GO:0009415	P:response to water	.	.	.	.		AT2G10940.1	Bifunctional inhibitor/lipid-transfer protein/seed storage 2S albumin superfamily protein
BraA09g010160.3.5C	1391	13998.7	3.26071	0.446659	7.30021	2.87309e-13	3.28394e-10	1116.41	3272.12	1672.37	26768.7	16807.8	14502	25789.8	16398.4	19660.5	XP_009112260.2_36.4 kDa proline-rich protein [Brassica rapa] KAG5382333.1 hypothetical protein IGI04_033803 [Brassica rapa subsp. trilocularis] KAH0909080.1 hypothetical protein HID58_032401 [Brassica napus] CAG7860602.1 unnamed protein product [Brassica rapa] VDC59060.1 unnamed protein product [Brassica rapa]	AT2G10940.1_Bifunctional inhibitor/lipid-transfer protein/seed storage 2S albumin superfamily protein	IPR036312_Bifunctional inhibitor/plant lipid transfer protein/seed storage helical domain superfamily; IPR027923_Hydrophobic seed protein domain; IPR016140_Bifunctional inhibitor/plant lipid transfer protein/seed storage helical domain	3	C:GO:0009506; C:GO:0009535; C:GO:0048046	C:plasmodesma; C:chloroplast thylakoid membrane; C:apoplast	.	.	.	.		AT2G17500.2	Auxin efflux carrier family protein
BraA09g011300.3.5C	3929	30.9997	-2.40064	0.621952	-3.85985	0.000113457	0.00915401	97.8227	59.1941	71.5878	5.06072	20.6288	17.0367	5.83427	1.83243	0	XP_009112433.1_protein PIN-LIKES 5 [Brassica rapa] XP_009112434.1 protein PIN-LIKES 5 [Brassica rapa] XP_018509651.1 protein PIN-LIKES 5 [Brassica rapa] XP_033136321.1 protein PIN-LIKES 5 [Brassica rapa] XP_033136322.1 protein PIN-LIKES 5 [Brassica rapa] CAF2038295.1 unnamed protein product [Brassica napus] CAG7860717.1 unnamed protein product [Brassica rapa] CDY30361.1 BnaA09g09160D [Brassica na…	AT2G17500.2_Auxin efflux carrier family protein	IPR004776_Membrane transport protein	2	C:GO:0016020; P:GO:0055085	C:membrane; P:transmembrane transport	K24139	PILS, ECM3; auxin efflux carrier family protein	0	None		AT2G18969.1	transcription factor/transcription regulator
BraA09g012120.3.5C	489	34.548	4.67264	0.719127	6.49766	8.15767e-11	5.73798e-08	2.05223	4.38475	2.98283	34.1599	135.025	62.4678	24.5039	17.4081	27.9474	XP_033136933.1_transcription factor bHLH146 [Brassica rapa]	AT2G18969.1_transcription factor/transcription regulator	.	1	F:GO:0046983	F:protein dimerization activity	.	.	.	.		AT1G62510.1	Bifunctional inhibitor/lipid-transfer protein/seed storage 2S albumin superfamily protein
BraA09g016300.3.5C	743	494.007	4.36437	0.78745	5.54241	2.98343e-08	1.07686e-05	20.5223	31.7894	16.9027	1096.91	105.957	220.53	505.248	1394.48	1053.72	XP_013644397.1_lipid transfer protein EARLI 1 [Brassica napus] XP_033134785.1 lipid transfer protein EARLI 1 [Brassica rapa] XP_033134786.1 lipid transfer protein EARLI 1 [Brassica rapa] RID44668.1 hypothetical protein BRARA_I01448 [Brassica rapa] CAF2040017.1 unnamed protein product [Brassica napus] CAG7861280.1 unnamed protein product [Brassica rapa] CDY12952.1 BnaA09g13220D [Brassica napus] CD…	AT1G62510.1_Bifunctional inhibitor/lipid-transfer protein/seed storage 2S albumin superfamily protein	IPR036312_Bifunctional inhibitor/plant lipid transfer protein/seed storage helical domain superfamily; IPR016140_Bifunctional inhibitor/plant lipid transfer protein/seed storage helical domain; IPR027923_Hydrophobic seed protein domain	.	.	.	.	.	.	.		AT1G57750.1	cytochrome P450, family 96, subfamily A, polypeptide 15, Gene Name = CYP96A15
BraA09g019210.3.5C	1704	25.878	4.09291	0.701536	5.83422	5.40435e-09	2.43036e-06	4.78853	1.09619	0.994275	39.2206	41.2576	49.2171	50.1747	19.2405	26.9123	XP_033134635.1_alkane hydroxylase MAH1-like [Brassica rapa]	AT1G57750.1_cytochrome P450, family 96, subfamily A, polypeptide 15, Gene Name = CYP96A15	IPR001128_Cytochrome P450; IPR036396_Cytochrome P450 superfamily; IPR002401_Cytochrome P450, E-class, group I	5	F:GO:0004497; F:GO:0005506; C:GO:0016020; F:GO:0016705; F:GO:0020037	F:monooxygenase activity; F:iron ion binding; C:membrane; F:oxidoreductase activity, acting on paired donors, with incorporation or reduction of molecular oxygen; F:heme binding	K15405	MAH1, CYP96A15; midchain alkane hydroxylase	1	A 9100 Metabolism; B 09103 Lipid metabolism; C 00073 Cutin, suberine and wax biosynthesis [PATH:ko00073]		AT5G42860.1	late embryogenesis abundant protein, group 2
BraA09g020400.3.5C	1703	26.4373	-2.07702	0.514169	-4.03956	5.35506e-05	0.00532246	70.4597	33.9818	79.542	11.3866	13.1274	18.9296	3.50056	1.83243	5.17544	XP_009114032.1_uncharacterized protein LOC103839276 [Brassica rapa] XP_013608930.1 PREDICTED: uncharacterized protein LOC106315676 [Brassica oleracea var. oleracea] KAG2276880.1 hypothetical protein Bca52824_059435 [Brassica carinata] KAH0909972.1 hypothetical protein HID58_033293 [Brassica napus] CAF2041192.1 unnamed protein product [Brassica napus] CDY52375.1 BnaA09g15740D [Brassica napus]	AT5G42860.1_late embryogenesis abundant protein, group 2	.	3	C:GO:0005802; C:GO:0005886; C:GO:0016020	C:trans-Golgi network; C:plasma membrane; C:membrane	.	.	.	.		AT1G34410.1	auxin response factor 21, Gene Name = ARF21
BraA09g025660.3.5C	2880	11.3321	4.95762	1.35202	3.66683	0.00024558	0.0158805	0	0	0.994275	17.7125	5.62603	7.57185	23.3371	14.6595	32.0877	CAG7862265.1_unnamed protein product [Brassica rapa]	AT1G34410.1_auxin response factor 21, Gene Name = ARF21	IPR010525_Auxin response factor domain	4	F:GO:0003677; C:GO:0005634; P:GO:0006355; P:GO:0009734	F:DNA binding; C:nucleus; P:regulation of DNA-templated transcription; P:auxin-activated signaling pathway	K14486	K14486, ARF; auxin response factor	1	A 9130 Environmental Information Processing; B 09132 Signal transduction; C 04075 Plant hormone signal transduction [PATH:ko04075]		AT4G11530.1	cysteine-rich RLK (RECEPTOR-like protein kinase) 34, Gene Name = CRK34
BraA09g028080.3.5C	2676	151.794	2.64809	0.736309	3.59644	0.000322607	0.0190317	35.5719	12.0581	4.97138	203.694	43.1329	88.9693	241.539	293.189	443.018	KAG5384001.1_hypothetical protein IGI04_035471, partial [Brassica rapa subsp. trilocularis]	AT4G11530.1_cysteine-rich RLK (RECEPTOR-like protein kinase) 34, Gene Name = CRK34	IPR002902_Gnk2-homologous domain	4	F:GO:0004672; F:GO:0005524; P:GO:0006468; C:GO:0016020	F:protein kinase activity; F:ATP binding; P:protein phosphorylation; C:membrane	.	.	.	.		AT1G33590.1	Leucine-rich repeat (LRR) family protein
BraA09g032930.3.5C	1850	1880.97	3.43237	0.880439	3.89848	9.67995e-05	0.00822106	216.168	209.372	120.307	5156.88	364.754	372.914	3662.76	2687.26	4138.28	XP_009114790.1_leucine-rich repeat receptor-like serine/threonine-protein kinase BAM1 [Brassica rapa]	AT1G33590.1_Leucine-rich repeat (LRR) family protein	IPR013210_Leucine-rich repeat-containing N-terminal, plant-type; IPR003591_Leucine-rich repeat, typical subtype; IPR001611_Leucine-rich repeat	.	.	.	.	.	.	.		AT1G28010.1	P-glycoprotein 14, Gene Name = ABCB14
BraA09g038330.3.5C	12015	289.62	2.45884	0.371931	6.61103	3.81661e-11	2.99135e-08	48.5693	76.7331	72.5821	542.763	275.676	265.961	368.726	501.17	454.404	KAH0911355.1_hypothetical protein HID58_034676 [Brassica napus]	AT1G28010.1_P-glycoprotein 14, Gene Name = ABCB14	IPR027417_P-loop containing nucleoside triphosphate hydrolase; IPR003439_ABC transporter-like, ATP-binding domain; IPR011527_ABC transporter type 1, transmembrane domain; IPR036640_ABC transporter type 1, transmembrane domain superfamily; IPR003593_AAA+ ATPase domain	5	F:GO:0005524; C:GO:0016020; F:GO:0016887; F:GO:0042626; P:GO:0055085	F:ATP binding; C:membrane; F:ATP hydrolysis activity; F:ATPase-coupled transmembrane transporter activity; P:transmembrane transport	K05658	ABCB1, CD243; ATP-binding cassette, subfamily B (MDR/TAP), member 1 [EC:7.6.2.2]	4	A 9130 Environmental Information Processing; B 09131 Membrane transport; C 02010 ABC transporters [PATH:ko02010]|A 9150 Organismal Systems; B 09154 Digestive system; C 04976 Bile secretion [PATH:ko04976]|A 9160 Human Diseases; B 09161 Cancer: overview; C 05206 MicroRNAs in cancer [PATH:ko05206]|A 9160 Human Diseases; B 09162 Cancer: specific types; C 05226 Gastric cancer [PATH:ko05226]		AT1G26770.1	expansin A10, Gene Name = EXPA10
BraA09g040330.3.5C	1816	65.2197	3.39039	0.822774	4.12068	3.77762e-05	0.00412081	9.57705	8.7695	15.9084	287.196	48.7589	23.662	61.8433	73.2973	57.9649	XP_009115411.1_expansin-A10 isoform X2 [Brassica rapa] XP_013614495.1 PREDICTED: expansin-A10 isoform X2 [Brassica oleracea var. oleracea] XP_022546724.1 expansin-A10 isoform X2 [Brassica napus] KAG2269302.1 hypothetical protein Bca52824_063857 [Brassica carinata] KAG5385510.1 hypothetical protein IGI04_036980 [Brassica rapa subsp. trilocularis] KAH0911520.1 hypothetical protein HID58_034841 [Bra…	AT1G26770.1_expansin A10, Gene Name = EXPA10	IPR007118_Expansin/Lol pI; IPR007112_Expansin/pollen allergen, DPBB domain; IPR036908_RlpA-like domain superfamily; IPR009009_RlpA-like protein, double-psi beta-barrel domain; IPR007117_Expansin, cellulose-binding-like domain; IPR002963_Expansin; IPR036749_Expansin, cellulose-binding-like domain superfamily	7	F:GO:0005199; C:GO:0005576; P:GO:0006949; C:GO:0009505; P:GO:0009828; C:GO:0016020; P:GO:0042546	F:structural constituent of cell wall; C:extracellular region; P:syncytium formation; C:plant-type cell wall; P:plant-type cell wall loosening; C:membrane; P:cell wall biogenesis	.	.	.	.		AT1G26945.1	basic helix-loop-helix (bHLH) DNA-binding superfamily protein, Gene Name = KDR
BraA09g040540.3.5C	1162	55.3365	2.54287	0.614984	4.13485	3.55183e-05	0.00400962	4.10445	25.2123	7.9542	93.6234	57.198	60.5748	115.519	61.3865	72.4561	XP_009115425.1_transcription factor PRE6 [Brassica rapa] XP_013741990.1 transcription factor PRE6 [Brassica napus] KAH0911534.1 hypothetical protein HID58_034855 [Brassica napus] RID46501.1 hypothetical protein BRARA_I03156 [Brassica rapa] CAA8286903.1 Unknown [Brassica rapa] CAA8287524.1 Unknown [Brassica napus] CAA8287870.1 Unknown [Brassica rapa]	AT1G26945.1_basic helix-loop-helix (bHLH) DNA-binding superfamily protein, Gene Name = KDR	IPR036638_Helix-loop-helix DNA-binding domain superfamily; IPR011598_Myc-type, basic helix-loop-helix (bHLH) domain	5	C:GO:0005634; C:GO:0005737; P:GO:0009416; P:GO:0040008; F:GO:0046983	C:nucleus; C:cytoplasm; P:response to light stimulus; P:regulation of growth; F:protein dimerization activity	.	.	.	.		AT3G50560.1	NAD(P)-binding Rossmann-fold superfamily protein
BraA09g043520.3.5C	3321	153.334	2.49855	0.443581	5.63268	1.77432e-08	6.57744e-06	23.2586	33.9818	52.6966	285.931	206.288	125.882	170.361	284.943	196.667	XP_009115722.1_3-oxoacyl-[acyl-carrier-protein] reductase FabG [Brassica rapa] XP_013701638.1 uncharacterized protein LOC106405659 [Brassica napus] KAG5385760.1 hypothetical protein IGI04_037230 [Brassica rapa subsp. trilocularis] VDD56952.1 unnamed protein product [Brassica oleracea] KAH0911779.1 hypothetical protein HID58_035100 [Brassica napus] RID46758.1 hypothetical protein BRARA_I03400 [Bra…	AT3G50560.1_NAD(P)-binding Rossmann-fold superfamily protein	IPR036291_NAD(P)-binding domain superfamily; IPR002347_Short-chain dehydrogenase/reductase SDR	.	.	.	.	.	.	.		AT3G52180.4	dual specificity protein phosphatase (DsPTP1) family protein, Gene Name = SEX4
BraA09g045300.3.5C	2751	8.78181	-4.58227	1.12247	-4.08229	4.45943e-05	0.00468701	38.9923	10.9619	23.8626	1.26518	0.937672	0.946482	0	0	2.07018	CAG7865286.1_unnamed protein product [Brassica rapa]	AT3G52180.4_dual specificity protein phosphatase (DsPTP1) family protein, Gene Name = SEX4	IPR032640_AMP-activated protein kinase, glycogen-binding domain; IPR014756_Immunoglobulin E-set	8	P:GO:0005983; P:GO:0006470; P:GO:0007623; F:GO:0008138; C:GO:0009570; F:GO:0019203; F:GO:0030247; F:GO:2001066	P:starch catabolic process; P:protein dephosphorylation; P:circadian rhythm; F:protein tyrosine/serine/threonine phosphatase activity; C:chloroplast stroma; F:carbohydrate phosphatase activity; F:polysaccharide binding; F:amylopectin binding	.	.	.	.		AT3G52180.1	dual specificity protein phosphatase (DsPTP1) family protein, Gene Name = SEX4
BraA09g045350.3.5C	3417	755.176	-2.7508	0.846388	-3.25004	0.00115388	0.0434799	4095.56	713.618	1011.18	40.4858	361.941	461.883	51.3416	35.7324	24.8421	XP_009115921.1_phosphoglucan phosphatase DSP4, chloroplastic isoform X1 [Brassica rapa] XP_013698799.1 phosphoglucan phosphatase DSP4, chloroplastic isoform X1 [Brassica napus]	AT3G52180.1_dual specificity protein phosphatase (DsPTP1) family protein, Gene Name = SEX4	IPR029021_Protein-tyrosine phosphatase-like; IPR032640_AMP-activated protein kinase, glycogen-binding domain; IPR000340_Dual specificity phosphatase, catalytic domain; IPR045204_Laforin-like, dual specificity phosphatase domain; IPR014756_Immunoglobulin E-set	8	P:GO:0005983; P:GO:0006470; P:GO:0007623; F:GO:0008138; C:GO:0009570; F:GO:0019203; F:GO:0030247; F:GO:2001066	P:starch catabolic process; P:protein dephosphorylation; P:circadian rhythm; F:protein tyrosine/serine/threonine phosphatase activity; C:chloroplast stroma; F:carbohydrate phosphatase activity; F:polysaccharide binding; F:amylopectin binding	.	.	.	.		AT3G53235.1	hypothetical protein
BraA09g046200.3.5C	1307	10.3109	-4.44549	1.19118	-3.732	0.000189964	0.0131593	6.15668	24.1161	56.6737	0	1.87534	1.89296	1.16685	0.916216	0	XP_009116018.1_uncharacterized protein LOC103841248 [Brassica rapa] XP_022573530.1 uncharacterized protein LOC111214957 [Brassica napus] CAF2047202.1 unnamed protein product [Brassica napus] CAG7865404.1 unnamed protein product [Brassica rapa] VDC62477.1 unnamed protein product [Brassica rapa]	AT3G53235.1_hypothetical protein	.	.	.	.	.	.	.	.		AT1G15190.1	Fasciclin-like arabinogalactan family protein
BraA09g047610.3.5C	2419	40.403	7.65448	1.08476	7.05637	1.70907e-12	1.73641e-09	0	1.09619	0.994275	98.6841	129.399	133.454	0	0	0	XP_013675580.1_fasciclin-like arabinogalactan protein 19 [Brassica napus] CAG7899760.1 unnamed protein product [Brassica rapa] VDD07517.1 unnamed protein product [Brassica rapa]	AT1G15190.1_Fasciclin-like arabinogalactan family protein	.	.	.	.	.	.	.	.		AT3G56220.1	transcription regulator
BraA09g048820.3.5C	1491	40.5842	3.49703	0.802482	4.35777	1.31394e-05	0.00182041	4.78853	14.2504	4.97138	25.3036	70.3254	170.367	10.5017	27.4865	37.2632	XP_009116320.1_transcription factor bHLH93 [Brassica rapa] XP_022546880.1 transcription factor bHLH93-like [Brassica napus] CDY27232.1 BnaA09g35700D [Brassica napus] VDC62762.1 unnamed protein product [Brassica rapa]	AT3G56220.1_transcription regulator	IPR036638_Helix-loop-helix DNA-binding domain superfamily	1	F:GO:0046983	F:protein dimerization activity	.	.	.	.		AT3G60130.1	beta glucosidase 16, Gene Name = BGLU16
BraA09g051860.3.5C	3961	315.444	2.16364	0.576877	3.75061	0.000176403	0.0124398	51.9897	88.7911	57.668	602.226	133.149	153.33	606.764	564.389	580.684	XP_009116689.1_beta-glucosidase 16 isoform X1 [Brassica rapa] XP_013663817.1 beta-glucosidase 16 isoform X1 [Brassica napus]	AT3G60130.1_beta glucosidase 16, Gene Name = BGLU16	IPR017853_Glycoside hydrolase superfamily; IPR001360_Glycoside hydrolase family 1	2	F:GO:0004553; P:GO:0005975	F:hydrolase activity, hydrolyzing O-glycosyl compounds; P:carbohydrate metabolic process	K01188	E3.2.1.21; beta-glucosidase [EC:3.2.1.21]	3	A 9100 Metabolism; B 09101 Carbohydrate metabolism; C 00500 Starch and sucrose metabolism [PATH:ko00500]|A 9100 Metabolism; B 09106 Metabolism of other amino acids; C 00460 Cyanoamino acid metabolism [PATH:ko00460]|A 9100 Metabolism; B 09110 Biosynthesis of other secondary metabolites; C 00999 Biosynthesis of various plant secondary metabolites [PATH:ko00999]		AT2G25410.1	RING/U-box superfamily protein
BraA09g053110.3.5C	6509	71.3738	6.18227	1.02819	6.01278	1.82365e-09	9.26416e-07	0	0	8.94848	182.186	242.857	205.387	0	0.916216	2.07018	XP_033136370.1_RING-H2 finger protein ATL22 [Brassica rapa]	AT2G25410.1_RING/U-box superfamily protein	IPR025287_Wall-associated receptor kinase, galacturonan-binding domain	1	F:GO:0030247	F:polysaccharide binding	.	.	.	.		AT2G46630.1	serine/arginine repetitive matrix protein
BraA09g053200.3.5C	690	3.9508	-4.92947	1.42927	-3.44894	0.000562799	0.027471	6.84075	6.57712	3.9771	0	0	0	8.16798	2.74865	7.24561	XP_009117214.1_ENHANCER OF AG-4 protein 2 [Brassica rapa] XP_013658822.1 ENHANCER OF AG-4 protein 2 [Brassica napus] RID47695.1 hypothetical protein BRARA_I04270 [Brassica rapa] CAF2049074.1 unnamed protein product [Brassica napus] CDY57872.1 BnaA09g55540D [Brassica napus]	AT2G46630.1_serine/arginine repetitive matrix protein	.	.	.	.	.	.	.	.		AT3G62190.1	Chaperone DnaJ-domain superfamily protein
BraA09g053500.3.5C	1063	122.293	3.70199	0.718296	5.15385	2.55187e-07	7.14315e-05	2.7363	42.7513	27.8397	325.152	297.242	319.911	37.3393	15.5757	32.0877	CAF2049129.1_unnamed protein product [Brassica napus] CAG7866220.1 unnamed protein product [Brassica rapa]	AT3G62190.1_Chaperone DnaJ-domain superfamily protein	IPR036869_Chaperone J-domain superfamily	1	C:GO:0016020	C:membrane	.	.	.	.		.
BraA09g053740.3.5C	153	4.33675	6.28165	1.56597	4.01134	6.03757e-05	0.00576239	0	0	0	16.4474	14.0651	8.51834	0	0	0	CAG7901048.1_unnamed protein product, partial [Brassica rapa]	.	.	.	.	.	.	.	.	.		AT3G62810.1	complex 1 family protein / LVR family protein
BraA09g053890.3.5C	644	4.89786	-5.02861	1.36772	-3.67662	0.000236343	0.0153999	8.89298	5.48093	3.9771	0	0	0	8.16798	8.24595	9.31579	XP_009116943.1_mitochondrial zinc maintenance protein 1, mitochondrial [Brassica rapa]	AT3G62810.1_complex 1 family protein / LVR family protein	IPR045298_LYRM7, LYR domain; IPR008011_Complex 1 LYR protein domain	.	.	.	K18170	LYRM7, MZM1; complex III assembly factor LYRM7	0	None		.
BraA09g053970.3.5C	1829	131.872	-7.59591	0.877417	-8.65712	4.83818e-18	1.47468e-14	233.954	188.544	180.958	3.79554	0	0	208.867	150.26	220.474	XP_009116957.1_uncharacterized protein LOC103842095 [Brassica rapa]	.	.	.	.	.	.	.	.	.		AT3G63190.1	ribosome recycling factor, chloroplast precursor, Gene Name = RRF
BraA09g054210.3.5C	1876	134.028	2.06537	0.444225	4.64938	3.32934e-06	0.000593056	29.4152	84.4064	65.6222	236.589	266.299	242.299	135.355	61.3865	84.8772	XP_033136335.1_ribosome-recycling factor, chloroplastic isoform X4 [Brassica rapa]	AT3G63190.1_ribosome recycling factor, chloroplast precursor, Gene Name = RRF	IPR023584_Ribosome recycling factor domain; IPR036191_RRF superfamily; IPR002661_Ribosome recycling factor	1	P:GO:0006412	P:translation	K02838	frr, MRRF, RRF; ribosome recycling factor	0	None		AT2G21660.1	cold, circadian rhythm, and rna binding 2, Gene Name = GRP7
BraA09g057020.3.5C	1067	1635.65	-3.2584	0.956113	-3.40797	0.000654488	0.0300735	11624.5	588.652	992.287	282.135	520.408	577.354	81.6798	23.8216	30.0175	XP_009117376.1_glycine-rich RNA-binding protein GRP1A isoform X2 [Brassica rapa] XP_013660941.1 glycine-rich RNA-binding protein GRP1A isoform X2 [Brassica napus] XP_013707061.1 glycine-rich RNA-binding protein GRP1A isoform X2 [Brassica napus]	AT2G21660.1_cold, circadian rhythm, and rna binding 2, Gene Name = GRP7	IPR000504_RNA recognition motif domain; IPR035979_RNA-binding domain superfamily	23	P:GO:0000380; F:GO:0003690; F:GO:0003697; F:GO:0003729; F:GO:0005515; C:GO:0005634; C:GO:0005777; C:GO:0005829; P:GO:0006406; P:GO:0007623; P:GO:0009409; P:GO:0009414; C:GO:0009506; C:GO:0009507; P:GO:0009651; P:GO:0010043; P:GO:0010119; P:GO:0010228; P:GO:0010501; P:GO:0032508; P:GO:0045087; P:GO:0046686; C:GO:1990904	P:alternative mRNA splicing, via spliceosome; F:double-stranded DNA binding; F:single-stranded DNA binding; F:mRNA binding; F:protein binding; C:nucleus; C:peroxisome; C:cytosol; P:mRNA export from nucleus; P:circadian rhythm; P:response to cold; P:response to water deprivation; C:plasmodesma; C:chloroplast; P:response to salt stress; P:response to zinc ion; P:regulation of stomatal movement; P:v…	.	.	.	.		AT1G18710.1	myb domain protein 47, Gene Name = MYB47
BraA09g058750.3.5C	1613	30.198	-2.71026	0.488471	-5.54845	2.88206e-08	1.05414e-05	90.982	61.3865	62.6393	3.79554	13.1274	15.1437	9.33484	9.16216	6.21053	CDY71219.1_BnaAnng36570D [Brassica napus]	AT1G18710.1_myb domain protein 47, Gene Name = MYB47	IPR001005_SANT/Myb domain; IPR009057_Homeobox-like domain superfamily	2	F:GO:0003677; C:GO:0005634	F:DNA binding; C:nucleus	K09422	MYBP; transcription factor MYB, plant	0	None		AT1G18460.1	alpha/beta-Hydrolases superfamily protein
BraA09g058880.3.5C	3445	717.17	3.45084	0.836727	4.12421	3.72007e-05	0.00409817	16.4178	71.2522	25.8512	960.272	113.458	162.795	2541.41	963.86	1599.21	XP_009117613.1_uncharacterized protein LOC103842701 [Brassica rapa] RID48263.1 hypothetical protein BRARA_I04787 [Brassica rapa] CAF2050281.1 unnamed protein product [Brassica napus] CAG7866784.1 unnamed protein product [Brassica rapa] CDY21706.1 BnaA09g44570D [Brassica napus]	AT1G18460.1_alpha/beta-Hydrolases superfamily protein	IPR006693_Partial AB-hydrolase lipase domain; IPR029058_Alpha/Beta hydrolase fold	2	P:GO:0006629; C:GO:0016020	P:lipid metabolic process; C:membrane	.	.	.	.		AT1G17710.1	Pyridoxal phosphate phosphatase-related protein, Gene Name = PEPC1
BraA09g059190.3.5C	1365	71.6886	4.98013	1.26402	3.93992	8.15074e-05	0.00718943	0	3.28856	2.98283	173.33	9.37672	6.62537	96.8489	161.254	191.491	XP_009117646.1_inorganic pyrophosphatase 2 [Brassica rapa]	AT1G17710.1_Pyridoxal phosphate phosphatase-related protein, Gene Name = PEPC1	IPR016965_Phosphatase PHOSPHO-type; IPR006384_HAD hydrolase, subfamily IA, Pyridoxal phosphate phosphatase-like; IPR036412_HAD-like superfamily	3	P:GO:0016311; F:GO:0016791; F:GO:0046872	P:dephosphorylation; F:phosphatase activity; F:metal ion binding	K13248	PHOSPHO2; pyridoxal phosphate phosphatase PHOSPHO2 [EC:3.1.3.74]	1	A 9100 Metabolism; B 09108 Metabolism of cofactors and vitamins; C 00750 Vitamin B6 metabolism [PATH:ko00750]		AT1G15700.1	ATPase, F1 complex, gamma subunit protein, Gene Name = ATPC2
BraA09g060330.3.5C	486	18.6607	3.33191	0.941796	3.53783	0.000403437	0.0220022	1.36815	4.38475	2.98283	67.0546	11.2521	7.57185	21.0034	27.4865	24.8421	CAA7026075.1_unnamed protein product [Microthlaspi erraticum]	AT1G15700.1_ATPase, F1 complex, gamma subunit protein, Gene Name = ATPC2	IPR035968_ATP synthase, F1 complex, gamma subunit superfamily	5	C:GO:0009544; P:GO:0015986; F:GO:0030234; C:GO:0045261; P:GO:2000067	C:chloroplast ATP synthase complex; P:proton motive force-driven ATP synthesis; F:enzyme regulator activity; C:proton-transporting ATP synthase complex, catalytic core F(1); P:regulation of root morphogenesis	K02115	ATPF1G, atpG; F-type H+-transporting ATPase subunit gamma	2	A 9100 Metabolism; B 09102 Energy metabolism; C 00190 Oxidative phosphorylation [PATH:ko00190]|A 9100 Metabolism; B 09102 Energy metabolism; C 00195 Photosynthesis [PATH:ko00195]		AT1G10640.1	Pectin lyase-like superfamily protein
BraA09g063610.3.5C	2849	59.2544	3.03979	0.857877	3.54339	0.000395016	0.0216721	3.42038	37.2704	2.98283	96.1538	153.778	103.167	32.6719	29.3189	74.5263	XP_009118238.2_polygalacturonase At1g48100 [Brassica rapa] XP_013716186.1 polygalacturonase At1g48100-like [Brassica napus] CAF2051457.1 unnamed protein product [Brassica napus]	AT1G10640.1_Pectin lyase-like superfamily protein	IPR006626_Parallel beta-helix repeat; IPR000743_Glycoside hydrolase, family 28; IPR011050_Pectin lyase fold/virulence factor	5	F:GO:0004650; C:GO:0005576; P:GO:0005982; P:GO:0005985; P:GO:0071555	F:polygalacturonase activity; C:extracellular region; P:starch metabolic process; P:sucrose metabolic process; P:cell wall organization	.	.	.	.		AT2G17420.2	NADPH-dependent thioredoxin reductase A, Gene Name = NTRA
BraA09g064040.3.5C	1463	53.1446	4.62314	0.451242	10.2454	1.24164e-24	8.51515e-21	5.4726	5.48093	6.95993	122.723	164.093	151.437	7.00113	10.9946	4.14035	KAH0869823.1_hypothetical protein HID58_076845 [Brassica napus]	AT2G17420.2_NADPH-dependent thioredoxin reductase A, Gene Name = NTRA	IPR023753_FAD/NAD(P)-binding domain; IPR036188_FAD/NAD(P)-binding domain superfamily	.	.	.	K00384	trxB, TRR; thioredoxin reductase (NADPH) [EC:1.8.1.9]	1	A 9100 Metabolism; B 09106 Metabolism of other amino acids; C 00450 Selenocompound metabolism [PATH:ko00450]		AT1G03220.1	Eukaryotic aspartyl protease family protein
BraA09g067040.3.5C	1483	37.9595	3.84406	1.12364	3.42108	0.00062372	0.0292477	4.78853	0	0.994275	74.6457	5.62603	10.4113	110.851	57.7216	76.5965	XP_009118711.1_probable aspartic proteinase GIP2 [Brassica rapa] RID49073.1 hypothetical protein BRARA_I05538 [Brassica rapa]	AT1G03220.1_Eukaryotic aspartyl protease family protein	IPR032799_Xylanase inhibitor, C-terminal; IPR021109_Aspartic peptidase domain superfamily; IPR032861_Xylanase inhibitor, N-terminal; IPR033868_Xylanase inhibitor I-like	8	F:GO:0004190; C:GO:0005618; C:GO:0005794; C:GO:0005829; C:GO:0005886; P:GO:0006508; C:GO:0009506; P:GO:0030163	F:aspartic-type endopeptidase activity; C:cell wall; C:Golgi apparatus; C:cytosol; C:plasma membrane; P:proteolysis; C:plasmodesma; P:protein catabolic process	.	.	.	.		AT1G02580.1	SET domain-containing protein, Gene Name = MEA
BraA09g067420.3.5C	4218	53.4352	2.27573	0.486749	4.67537	2.93423e-06	0.000536613	4.78853	13.1542	6.95993	51.8724	36.5692	28.3945	143.523	103.532	92.1228	CAF2052306.1_unnamed protein product [Brassica napus]	AT1G02580.1_SET domain-containing protein, Gene Name = MEA	IPR041355_Pre-SET CXC domain; IPR001214_SET domain; IPR046341_SET domain superfamily; IPR033467_Tesmin/TSO1-like CXC domain	.	.	.	.	.	.	.		AT1G02460.1	Pectin lyase-like superfamily protein
BraA09g067470.3.5C	2246	27.2507	2.4833	0.63166	3.93139	8.44571e-05	0.00737843	5.4726	4.38475	1.98855	27.834	16.8781	23.662	28.0045	68.7162	68.3158	XP_009118766.1_polygalacturonase At1g48100 [Brassica rapa]	AT1G02460.1_Pectin lyase-like superfamily protein	IPR011050_Pectin lyase fold/virulence factor; IPR006626_Parallel beta-helix repeat; IPR000743_Glycoside hydrolase, family 28	5	F:GO:0004650; C:GO:0005576; P:GO:0005982; P:GO:0005985; P:GO:0071555	F:polygalacturonase activity; C:extracellular region; P:starch metabolic process; P:sucrose metabolic process; P:cell wall organization	.	.	.	.		AT1G01620.1	plasma membrane intrinsic protein 1C, Gene Name = PIP1C
BraA09g067920.3.5C	1368	733.156	2.57856	0.728658	3.53878	0.000401987	0.0219668	49.9375	117.292	78.5477	1113.36	172.532	180.778	2403.72	1203.91	1278.33	XP_009118823.1_aquaporin PIP1-3 isoform X2 [Brassica rapa]	AT1G01620.1_plasma membrane intrinsic protein 1C, Gene Name = PIP1C	IPR000425_Major intrinsic protein; IPR023271_Aquaporin-like	3	F:GO:0015267; C:GO:0016020; P:GO:0055085	F:channel activity; C:membrane; P:transmembrane transport	K09872	PIP; aquaporin PIP	0	None		AT1G02205.2	Fatty acid hydroxylase superfamily, Gene Name = CER1
BraA09g068200.3.5C	4901	153.858	-2.9679	0.821736	-3.61174	0.000304145	0.0181745	100.559	452.725	535.914	46.8117	44.0706	48.2706	122.52	18.3243	15.5263	AUY62026.1_CER1 [Brassica rapa subsp. chinensis] UFQ21637.1 WAX2 [Brassica rapa subsp. pekinensis]	AT1G02205.2_Fatty acid hydroxylase superfamily, Gene Name = CER1	IPR006694_Fatty acid hydroxylase; IPR021940_Uncharacterised domain Wax2, C-terminal	4	F:GO:0005506; P:GO:0008610; C:GO:0016020; F:GO:0016491	F:iron ion binding; P:lipid biosynthetic process; C:membrane; F:oxidoreductase activity	K15404	K15404, CER1; aldehyde decarbonylase [EC:4.1.99.5]	1	A 9100 Metabolism; B 09103 Lipid metabolism; C 00073 Cutin, suberine and wax biosynthesis [PATH:ko00073]		AT1G01580.2	ferric reduction oxidase 2, Gene Name = FRO2
BraA10g000400.3.5C	3521	215.731	3.29865	1.01954	3.23543	0.00121462	0.0451481	17.786	44.9437	27.8397	754.048	80.6398	54.8959	728.117	92.5379	140.772	XP_009119709.1_ferric reduction oxidase 2 [Brassica rapa]	AT1G01580.2_ferric reduction oxidase 2, Gene Name = FRO2	IPR039261_Ferredoxin-NADP reductase (FNR), nucleotide-binding domain; IPR013121_Ferric reductase, NAD binding domain; IPR017938_Riboflavin synthase-like beta-barrel; IPR013112_FAD-binding 8; IPR013130_Ferric reductase transmembrane component-like domain	2	C:GO:0016020; F:GO:0016491	C:membrane; F:oxidoreductase activity	K00521	E1.16.1.7; ferric-chelate reductase [EC:1.16.1.7]	0	None		AT1G05250.1	Peroxidase superfamily protein
BraA10g003800.3.5C	1575	379.586	2.55404	0.293871	8.69102	3.59185e-18	1.23164e-14	141.604	132.639	119.313	536.437	831.715	943.642	291.714	191.489	227.719	XP_009119175.1_peroxidase 1 [Brassica rapa] XP_013665650.1 peroxidase 2-like [Brassica napus] XP_022570856.1 peroxidase 2-like [Brassica napus] RID40287.1 hypothetical protein BRARA_J00344 [Brassica rapa] VDD16938.1 unnamed protein product [Brassica rapa]	AT1G05250.1_Peroxidase superfamily protein	IPR002016_Haem peroxidase; IPR010255_Haem peroxidase superfamily; IPR033905_Secretory peroxidase; IPR000823_Plant peroxidase	8	F:GO:0004601; C:GO:0005576; P:GO:0006804; P:GO:0006979; F:GO:0020037; P:GO:0042744; F:GO:0046872; P:GO:0098869	F:peroxidase activity; C:extracellular region; P:obsolete peroxidase reaction; P:response to oxidative stress; F:heme binding; P:hydrogen peroxide catabolic process; F:metal ion binding; P:cellular oxidant detoxification	K00430	E1.11.1.7; peroxidase [EC:1.11.1.7]	1	A 9100 Metabolism; B 09110 Biosynthesis of other secondary metabolites; C 00940 Phenylpropanoid biosynthesis [PATH:ko00940]		AT1G06170.2	basic helix-loop-helix (bHLH) DNA-binding superfamily protein
BraA10g004820.3.5C	1449	12.2471	5.79631	1.46286	3.96233	7.42232e-05	0.00672947	0	0	1.98855	83.502	13.1274	7.57185	1.16685	1.83243	1.03509	XP_009119085.1_transcription factor bHLH89 [Brassica rapa] CAA8286853.1 Unknown [Brassica rapa] CAA8287820.1 Unknown [Brassica rapa] CAA8392437.1 Unknown [Brassica rapa] CAA8404114.1 Unknown [Brassica rapa]	AT1G06170.2_basic helix-loop-helix (bHLH) DNA-binding superfamily protein	IPR011598_Myc-type, basic helix-loop-helix (bHLH) domain; IPR045896_Transcription factor MYC1-like, bHLH domain; IPR036638_Helix-loop-helix DNA-binding domain superfamily	10	F:GO:0003677; F:GO:0003700; C:GO:0005634; C:GO:0005667; P:GO:0006355; P:GO:0006355; P:GO:0009555; F:GO:0046983; P:GO:0048658; P:GO:0052543	F:DNA binding; F:DNA-binding transcription factor activity; C:nucleus; C:transcription regulator complex; P:regulation of DNA-templated transcription; P:regulation of DNA-templated transcription; P:pollen development; F:protein dimerization activity; P:anther wall tapetum development; P:callose deposition in cell wall	.	.	.	.		AT1G07430.1	highly ABA-induced PP2C protein 2, Gene Name = HAI2
BraA10g006150.3.5C	2294	79.7035	-2.60637	0.683767	-3.81178	0.00013797	0.0105782	43.7808	283.912	195.872	30.3643	35.6315	19.8761	16.336	52.2243	39.3333	KAH0905867.1_hypothetical protein HID58_037694 [Brassica napus]	AT1G07430.1_highly ABA-induced PP2C protein 2, Gene Name = HAI2	IPR001932_PPM-type phosphatase-like domain; IPR036457_PPM-type phosphatase-like domain superfamily	4	F:GO:0004722; P:GO:0006470; C:GO:0008287; F:GO:0046872	F:protein serine/threonine phosphatase activity; P:protein dephosphorylation; C:protein serine/threonine phosphatase complex; F:metal ion binding	K14497	PP2C; protein phosphatase 2C [EC:3.1.3.16]	3	A 9130 Environmental Information Processing; B 09132 Signal transduction; C 04016 MAPK signaling pathway - plant [PATH:ko04016]|A 9130 Environmental Information Processing; B 09132 Signal transduction; C 04075 Plant hormone signal transduction [PATH:ko04075]|A 9160 Human Diseases; B 09167 Endocrine and metabolic disease; C 04931 Insulin resistance [PATH:ko04931]		AT1G47510.1	inositol polyphosphate 5-phosphatase 11, Gene Name = 5PTASE11
BraA10g006600.3.5C	2331	23.9935	2.83726	0.869542	3.26293	0.00110266	0.0421411	3.42038	6.57712	5.96565	89.8279	9.37672	14.1972	23.3371	31.1514	32.0877	KAG5375903.1_hypothetical protein IGI04_040499 [Brassica rapa subsp. trilocularis] CAF2316693.1 unnamed protein product [Brassica napus]	AT1G47510.1_inositol polyphosphate 5-phosphatase 11, Gene Name = 5PTASE11	IPR005135_Endonuclease/exonuclease/phosphatase; IPR036691_Endonuclease/exonuclease/phosphatase superfamily; IPR000300_Inositol polyphosphate-related phosphatase	14	F:GO:0004439; F:GO:0004519; F:GO:0004527; C:GO:0005886; P:GO:0009651; P:GO:0009733; P:GO:0009737; P:GO:0009753; F:GO:0034485; P:GO:0036092; F:GO:0043813; P:GO:0046855; P:GO:0046856; P:GO:0090305	F:phosphatidylinositol-4,5-bisphosphate 5-phosphatase activity; F:endonuclease activity; F:exonuclease activity; C:plasma membrane; P:response to salt stress; P:response to auxin; P:response to abscisic acid; P:response to jasmonic acid; F:phosphatidylinositol-3,4,5-trisphosphate 5-phosphatase activity; P:phosphatidylinositol-3-phosphate biosynthetic process; F:phosphatidylinositol-3,5-bisphospha…	.	.	.	.		AT1G44000.1	STAY-GREEN-like protein
BraA10g008110.3.5C	1066	9.68923	7.38594	1.85199	3.98812	6.65981e-05	0.00619295	0	0	0	78.4412	3.75069	1.89296	1.16685	0.916216	1.03509	XP_009123047.1_magnesium dechelatase SGRL, chloroplastic [Brassica rapa] XP_013712358.1 protein STAY-GREEN LIKE, chloroplastic isoform X1 [Brassica napus] VDD23309.1 unnamed protein product [Brassica rapa]	AT1G44000.1_STAY-GREEN-like protein	IPR024438_Staygreen protein	4	C:GO:0009534; P:GO:0009658; P:GO:0015996; F:GO:0016829	C:chloroplast thylakoid; P:chloroplast organization; P:chlorophyll catabolic process; F:lyase activity	K22013	SGR, SGRL; magnesium dechelatase [EC:4.99.1.10]	1	A 9100 Metabolism; B 09108 Metabolism of cofactors and vitamins; C 00860 Porphyrin metabolism [PATH:ko00860]		AT5G51270.1	U-box domain-containing protein kinase family protein
BraA10g010150.3.5C	3469	192.445	2.81953	0.66059	4.2682	1.9706e-05	0.00249113	45.149	35.078	39.771	525.05	157.529	166.581	77.0124	402.219	283.614	VDD17277.1_unnamed protein product [Brassica rapa]	AT5G51270.1_U-box domain-containing protein kinase family protein	IPR006016_UspA; IPR011009_Protein kinase-like domain superfamily; IPR000719_Protein kinase domain; IPR003613_U-box domain	6	F:GO:0004672; F:GO:0004842; F:GO:0005524; P:GO:0006468; C:GO:0016020; P:GO:0016567	F:protein kinase activity; F:ubiquitin-protein transferase activity; F:ATP binding; P:protein phosphorylation; C:membrane; P:protein ubiquitination	.	.	.	.		.
BraA10g012730.3.5C	1134	18.4496	5.97901	0.97325	6.14335	8.0801e-10	4.61777e-07	2.05223	0	0	61.9939	46.8836	53.9495	1.16685	0	0	CAF2326184.1_unnamed protein product [Brassica napus]	.	.	.	.	.	.	.	.	.		AT5G55090.1	mitogen-activated protein kinase kinase kinase 15, Gene Name = MAPKKK15
BraA10g013480.3.5C	1563	28.6647	3.23383	0.858752	3.76573	0.000166065	0.0120117	0	8.7695	2.98283	56.9332	18.7534	28.3945	67.6776	40.3135	34.1579	XP_013665152.1_mitogen-activated protein kinase kinase kinase 18-like [Brassica napus] XP_033138695.1 mitogen-activated protein kinase kinase kinase 18 [Brassica rapa]	AT5G55090.1_mitogen-activated protein kinase kinase kinase 15, Gene Name = MAPKKK15	IPR000719_Protein kinase domain; IPR011009_Protein kinase-like domain superfamily	4	F:GO:0004674; F:GO:0005524; P:GO:0006468; P:GO:0009069	F:protein serine/threonine kinase activity; F:ATP binding; P:protein phosphorylation; P:serine family amino acid metabolic process	.	.	.	.		AT5G59220.1	PP2C protein (Clade A protein phosphatases type 2C), Gene Name = HAI1
BraA10g017110.3.5C	2253	27.2081	-3.10241	0.619577	-5.0073	5.51988e-07	0.000147011	27.363	95.3683	84.5134	10.1214	8.43905	5.67889	4.66742	4.58108	4.14035	XP_009120420.1_probable protein phosphatase 2C 78 [Brassica rapa]	AT5G59220.1_PP2C protein (Clade A protein phosphatases type 2C), Gene Name = HAI1	IPR001932_PPM-type phosphatase-like domain; IPR036457_PPM-type phosphatase-like domain superfamily	14	F:GO:0004722; F:GO:0005515; C:GO:0005634; C:GO:0005829; P:GO:0006470; C:GO:0008287; P:GO:0009414; P:GO:0009658; P:GO:0009737; P:GO:0009788; P:GO:0010118; P:GO:0010150; C:GO:0033106; F:GO:0046872	F:protein serine/threonine phosphatase activity; F:protein binding; C:nucleus; C:cytosol; P:protein dephosphorylation; C:protein serine/threonine phosphatase complex; P:response to water deprivation; P:chloroplast organization; P:response to abscisic acid; P:negative regulation of abscisic acid-activated signaling pathway; P:stomatal movement; P:leaf senescence; C:cis-Golgi network membrane; F:me…	K14497	PP2C; protein phosphatase 2C [EC:3.1.3.16]	3	A 9130 Environmental Information Processing; B 09132 Signal transduction; C 04016 MAPK signaling pathway - plant [PATH:ko04016]|A 9130 Environmental Information Processing; B 09132 Signal transduction; C 04075 Plant hormone signal transduction [PATH:ko04075]|A 9160 Human Diseases; B 09167 Endocrine and metabolic disease; C 04931 Insulin resistance [PATH:ko04931]		AT1G18150.3	Protein kinase superfamily protein, Gene Name = ATMPK8
BraA10g018580.3.5C	636	18.9238	-7.26371	1.23612	-5.8762	4.19785e-09	1.98544e-06	25.9949	30.6932	31.8168	0	0	0	28.0045	32.0676	21.7368	KAH0906897.1_hypothetical protein HID58_038724, partial [Brassica napus]	AT1G18150.3_Protein kinase superfamily protein, Gene Name = ATMPK8	.	6	P:GO:0000165; F:GO:0004707; F:GO:0005524; P:GO:0006468; P:GO:0007178; P:GO:0009069	P:MAPK cascade; F:MAP kinase activity; F:ATP binding; P:protein phosphorylation; P:transmembrane receptor protein serine/threonine kinase signaling pathway; P:serine family amino acid metabolic process	K20538	MPK8; mitogen-activated protein kinase 8 [EC:2.7.11.24]	1	A 9130 Environmental Information Processing; B 09132 Signal transduction; C 04016 MAPK signaling pathway - plant [PATH:ko04016]		AT5G20820.1	SAUR-like auxin-responsive protein family
BraA10g019920.3.5C	384	11.8838	5.72057	1.6966	3.37179	0.00074682	0.0333118	0	0	0	24.0384	0.937672	1.89296	16.336	19.2405	44.5088	XP_013610405.1_PREDICTED: uncharacterized protein LOC106317092 [Brassica oleracea var. oleracea] XP_013665895.1 uncharacterized protein LOC106370435 [Brassica napus] XP_013670123.1 uncharacterized protein LOC106374699 [Brassica napus] XP_022568727.1 uncharacterized protein LOC111211735 [Brassica napus] XP_033138632.1 auxin-responsive protein SAUR76 [Brassica rapa] RID41595.1 hypothetical protein …	AT5G20820.1_SAUR-like auxin-responsive protein family	IPR003676_Small auxin-up RNA	8	F:GO:0005515; C:GO:0005634; C:GO:0005737; P:GO:0007275; P:GO:0009733; P:GO:0009873; C:GO:0019897; P:GO:0030307	F:protein binding; C:nucleus; C:cytoplasm; P:multicellular organism development; P:response to auxin; P:ethylene-activated signaling pathway; C:extrinsic component of plasma membrane; P:positive regulation of cell growth	.	.	.	.		AT5G19580.1	glyoxal oxidase-related protein
BraA10g020840.3.5C	2542	30.722	2.74184	0.513779	5.33661	9.46995e-08	3.02069e-05	9.57705	6.57712	12.9256	84.7671	60.9487	50.1635	28.0045	10.0784	13.4561	XP_033138599.1_aldehyde oxidase GLOX1 [Brassica rapa] KAG5376562.1 hypothetical protein IGI04_041158 [Brassica rapa subsp. trilocularis] KAH0907058.1 hypothetical protein HID58_038885 [Brassica napus] CAG7910857.1 unnamed protein product [Brassica rapa] VDD18828.1 unnamed protein product [Brassica rapa]	AT5G19580.1_glyoxal oxidase-related protein	IPR009880_Glyoxal oxidase, N-terminal; IPR014756_Immunoglobulin E-set; IPR015202_Galactose oxidase-like, Early set domain; IPR011043_Galactose oxidase/kelch, beta-propeller	.	.	.	.	.	.	.		AT5G19120.1	Eukaryotic aspartyl protease family protein
BraA10g021170.3.5C	2367	883.313	7.33193	2.02204	3.626	0.000287842	0.0176665	4.78853	13.1542	0	2864.37	5.62603	11.3578	1429.4	1026.16	2594.97	XP_009120915.1_probable aspartic proteinase GIP2 [Brassica rapa]	AT5G19120.1_Eukaryotic aspartyl protease family protein	IPR032861_Xylanase inhibitor, N-terminal; IPR021109_Aspartic peptidase domain superfamily; IPR032799_Xylanase inhibitor, C-terminal	2	F:GO:0004190; P:GO:0006508	F:aspartic-type endopeptidase activity; P:proteolysis	.	.	.	.		AT5G18670.1	beta-amylase 3, Gene Name = BMY3
BraA10g021550.3.5C	2168	1163.87	2.27309	0.685238	3.31723	0.000909158	0.0372795	125.87	405.589	300.271	2873.23	628.24	516.779	1397.89	1845.26	2381.74	XP_009120950.1_inactive beta-amylase 9 [Brassica rapa]	AT5G18670.1_beta-amylase 3, Gene Name = BMY3	IPR001554_Glycoside hydrolase, family 14; IPR017853_Glycoside hydrolase superfamily	5	P:GO:0000272; P:GO:0005982; P:GO:0005985; F:GO:0016161; F:GO:0102229	P:polysaccharide catabolic process; P:starch metabolic process; P:sucrose metabolic process; F:beta-amylase activity; F:amylopectin maltohydrolase activity	.	.	.	.		AT5G17165.1	hypothetical protein
BraA10g022890.3.5C	4954	240.332	3.72079	0.902128	4.12446	3.71602e-05	0.00409817	3.42038	39.4627	17.897	619.939	75.0137	99.3806	533.252	348.162	426.456	XP_022549212.1_late embryogenesis abundant protein At5g17165-like [Brassica napus] CAF2344161.1 unnamed protein product [Brassica napus] CAG7911067.1 unnamed protein product [Brassica rapa] VDD19223.1 unnamed protein product [Brassica rapa]	AT5G17165.1_hypothetical protein	IPR004926_Late embryogenesis abundant protein, LEA_3 subgroup	.	.	.	.	.	.	.		AT5G15850.1	CONSTANS-like 1, Gene Name = COL1
BraA10g023820.3.5C	1289	1256.03	3.11426	0.869828	3.58032	0.000343175	0.0195647	101.243	198.41	98.4333	2947.87	255.047	243.246	1462.07	2739.49	3258.46	XP_009121539.1_zinc finger protein CONSTANS-LIKE 1 [Brassica rapa] KAG5376769.1 hypothetical protein IGI04_041365 [Brassica rapa subsp. trilocularis]	AT5G15850.1_CONSTANS-like 1, Gene Name = COL1	IPR010402_CCT domain; IPR000315_B-box-type zinc finger	2	C:GO:0005634; F:GO:0008270	C:nucleus; F:zinc ion binding	.	.	.	.		AT5G15160.1	BANQUO 2, Gene Name = BNQ2
BraA10g024270.3.5C	1074	40.5261	3.04729	0.564168	5.40137	6.61323e-08	2.15969e-05	4.10445	14.2504	14.9141	56.9332	109.708	100.327	29.1714	22.9054	12.4211	XP_009121603.1_transcription factor PRE2 [Brassica rapa] KAG2245090.1 hypothetical protein Bca52824_093074 [Brassica carinata] KAG5376817.1 hypothetical protein IGI04_041413 [Brassica rapa subsp. trilocularis] CAA8287660.1 Unknown [Brassica napus] RID42058.1 hypothetical protein BRARA_J01975 [Brassica rapa] CAA8286809.1 Unknown [Brassica rapa]	AT5G15160.1_BANQUO 2, Gene Name = BNQ2	IPR011598_Myc-type, basic helix-loop-helix (bHLH) domain; IPR036638_Helix-loop-helix DNA-binding domain superfamily	11	F:GO:0003700; C:GO:0005634; C:GO:0005667; C:GO:0005773; P:GO:0006355; P:GO:0006355; P:GO:0009640; P:GO:0009740; P:GO:0040008; F:GO:0046983; P:GO:0048510	F:DNA-binding transcription factor activity; C:nucleus; C:transcription regulator complex; C:vacuole; P:regulation of DNA-templated transcription; P:regulation of DNA-templated transcription; P:photomorphogenesis; P:gibberellic acid mediated signaling pathway; P:regulation of growth; F:protein dimerization activity; P:regulation of timing of transition from vegetative to reproductive phase	.	.	.	.		AT5G10040.1	transmembrane protein
BraA10g027860.3.5C	464	376.834	3.57988	1.06672	3.35597	0.000790885	0.0342201	8.2089	26.3085	7.9542	466.852	15.9404	22.7156	928.816	703.654	1211.05	CAF2353641.1_unnamed protein product [Brassica napus] CAG7911606.1 unnamed protein product [Brassica rapa]	AT5G10040.1_transmembrane protein	.	.	.	.	.	.	.	.		AT5G09970.1	cytochrome P450, family 78, subfamily A, polypeptide 7, Gene Name = CYP78A7
BraA10g027940.3.5C	1994	5.55827	-4.58171	1.28933	-3.55355	0.000380075	0.0210631	23.2586	10.9619	13.9199	0	0.937672	0.946482	0	0	0	XP_009122106.1_cytochrome P450 78A7 [Brassica rapa]	AT5G09970.1_cytochrome P450, family 78, subfamily A, polypeptide 7, Gene Name = CYP78A7	IPR001128_Cytochrome P450; IPR036396_Cytochrome P450 superfamily; IPR002401_Cytochrome P450, E-class, group I	6	F:GO:0005506; P:GO:0007275; C:GO:0016020; F:GO:0016709; F:GO:0020037; P:GO:0040008	F:iron ion binding; P:multicellular organism development; C:membrane; F:oxidoreductase activity, acting on paired donors, with incorporation or reduction of molecular oxygen, NAD(P)H as one donor, and incorporation of one atom of oxygen; F:heme binding; P:regulation of growth	K20619	CYP78A; cytochrome P450 family 78 subfamily A	0	None		AT5G04180.1	alpha carbonic anhydrase 3, Gene Name = ACA3
BraA10g032100.3.5C	1630	20.653	2.83371	0.863799	3.28052	0.00103615	0.0403746	0.684075	2.19237	5.96565	40.4858	9.37672	11.3578	47.841	26.5703	41.4035	XP_009122630.1_alpha carbonic anhydrase 3 [Brassica rapa] XP_013666144.1 alpha carbonic anhydrase 3-like [Brassica napus] XP_013668397.1 alpha carbonic anhydrase 3-like [Brassica napus] KAG5377410.1 hypothetical protein IGI04_042006 [Brassica rapa subsp. trilocularis] KAH0907961.1 hypothetical protein HID58_039788 [Brassica napus] RID42911.1 hypothetical protein BRARA_J02764 [Brassica rapa] CAF23…	AT5G04180.1_alpha carbonic anhydrase 3, Gene Name = ACA3	IPR001148_Alpha carbonic anhydrase domain; IPR036398_Alpha carbonic anhydrase domain superfamily; IPR041891_Carbonic anhydrase, prokaryotic-like	4	F:GO:0004089; P:GO:0006730; P:GO:0006807; F:GO:0008270	F:carbonate dehydratase activity; P:one-carbon metabolic process; P:nitrogen compound metabolic process; F:zinc ion binding	K01674	cah; carbonic anhydrase [EC:4.2.1.1]	1	A 9100 Metabolism; B 09102 Energy metabolism; C 00910 Nitrogen metabolism [PATH:ko00910]		AT5G02400.1	pol-like 2, Gene Name = PLL2
BraA10g033280.3.5C	2642	15.5642	3.67308	1.14774	3.20028	0.00137296	0.0486306	2.05223	2.19237	0.994275	59.4635	3.75069	4.73241	18.6697	19.2405	28.9825	XP_009122781.1_probable protein phosphatase 2C 66 [Brassica rapa] XP_013666168.1 probable protein phosphatase 2C 66 [Brassica napus]	AT5G02400.1_pol-like 2, Gene Name = PLL2	IPR001932_PPM-type phosphatase-like domain; IPR036457_PPM-type phosphatase-like domain superfamily	5	F:GO:0004722; C:GO:0005634; P:GO:0006470; C:GO:0008287; F:GO:0046872	F:protein serine/threonine phosphatase activity; C:nucleus; P:protein dephosphorylation; C:protein serine/threonine phosphatase complex; F:metal ion binding	.	.	.	.		AT5G02260.1	expansin A9, Gene Name = EXPA9
BraA10g033380.3.5C	2303	47.8226	3.41868	0.486526	7.02672	2.11446e-12	2.07157e-09	6.15668	14.2504	11.9313	148.026	74.0761	115.471	19.8365	13.7432	26.9123	XP_009122794.1_expansin-A9 [Brassica rapa] RID43055.1 hypothetical protein BRARA_J02891 [Brassica rapa] CAF2363259.1 unnamed protein product [Brassica napus] CDY40344.1 BnaA10g27240D [Brassica napus]	AT5G02260.1_expansin A9, Gene Name = EXPA9	IPR036749_Expansin, cellulose-binding-like domain superfamily; IPR007112_Expansin/pollen allergen, DPBB domain; IPR007118_Expansin/Lol pI; IPR007117_Expansin, cellulose-binding-like domain; IPR036908_RlpA-like domain superfamily; IPR009009_RlpA-like protein, double-psi beta-barrel domain; IPR002963_Expansin	4	C:GO:0005576; C:GO:0005618; P:GO:0009664; C:GO:0016020	C:extracellular region; C:cell wall; P:plant-type cell wall organization; C:membrane	.	.	.	.		AT5G01660.1	influenza virus NS1A-binding protein
BraA10g033730.3.5C	3832	37.2823	2.06012	0.646294	3.1876	0.00143461	0.0499418	6.84075	16.4428	8.94848	87.2975	27.1925	18.9296	58.3427	57.7216	53.8246	XP_009122856.1_kelch-like protein 8 [Brassica rapa] XP_033137842.1 kelch-like protein 8 [Brassica rapa] RID43088.1 hypothetical protein BRARA_J02921 [Brassica rapa] VDD21484.1 unnamed protein product [Brassica rapa]	AT5G01660.1_influenza virus NS1A-binding protein	IPR006652_Kelch repeat type 1; IPR013989_Development/cell death domain; IPR015915_Kelch-type beta propeller	.	.	.	.	.	.	.		.
BraAnng002380.3.5C	5064	207.125	4.57557	0.826246	5.53778	3.06326e-08	1.09132e-05	2.7363	44.9437	26.8454	1105.77	317.871	336.948	5.83427	12.827	10.3509	.	.	.	.	.	.	.	.	.	.		.
BraAnng002740.3.5C	5235	15.9202	4.00185	0.809098	4.94606	7.57291e-07	0.000187153	0.684075	3.28856	3.9771	54.4028	18.7534	47.3241	3.50056	8.24595	3.10526	XP_033139194.1_uncharacterized protein LOC117130444 [Brassica rapa] XP_033139195.1 uncharacterized protein LOC117130444 [Brassica rapa]	.	.	.	.	.	.	.	.	.		AT4G23160.3	cysteine-rich RECEPTOR-like kinase, Gene Name = CRK8
BraAnng002860.3.5C	8963	11.9098	2.07127	0.642608	3.22323	0.00126756	0.046424	6.15668	8.7695	4.97138	16.4474	24.3795	41.6452	0	2.74865	2.07018	XP_009134880.2_uncharacterized protein LOC103859146 [Brassica rapa]	AT4G23160.3_cysteine-rich RECEPTOR-like kinase, Gene Name = CRK8	IPR043502_DNA/RNA polymerase superfamily; IPR025724_GAG-pre-integrase domain; IPR012337_Ribonuclease H-like superfamily; IPR013103_Reverse transcriptase, RNA-dependent DNA polymerase; IPR001584_Integrase, catalytic core	3	F:GO:0003676; P:GO:0015074; F:GO:0016757	F:nucleic acid binding; P:DNA integration; F:glycosyltransferase activity	.	.	.	.		.
BraAnng002890.3.5C	5955	126.091	3.89686	0.490402	7.94626	1.9222e-15	3.76642e-12	17.1019	7.67331	23.8626	344.129	186.597	199.708	75.8455	116.359	163.544	XP_033139314.1_uncharacterized protein LOC103848087 [Brassica rapa] XP_033139370.1 uncharacterized protein LOC117130978 [Brassica rapa]	.	.	.	.	.	.	.	.	.		.
BraAnng003220.3.5C	4590	6.64907	4.96954	1.39752	3.55597	0.000376583	0.0209542	0	0	1.98855	8.85627	23.4418	25.555	0	0	0	XP_013700429.1_uncharacterized protein LOC106404241 [Brassica napus]	.	IPR005162_Retrotransposon gag domain; IPR000953_Chromo/chromo shadow domain; IPR021109_Aspartic peptidase domain superfamily; IPR023780_Chromo domain; IPR016197_Chromo-like domain superfamily	.	.	.	.	.	.	.		.
BraAnng004820.3.5C	5153	3.82113	5.08988	1.53647	3.31271	0.00092398	0.0377182	0	0	0.994275	16.4474	9.37672	7.57185	0	0	0	XP_033139149.1_uncharacterized protein LOC117130366 [Brassica rapa] XP_033139478.1 uncharacterized protein LOC117131460 [Brassica rapa] XP_033139494.1 uncharacterized protein LOC117131491 [Brassica rapa]	.	.	.	.	.	.	.	.	.		.
BraAnng005270.3.5C	1844	3.22567	5.35211	1.61258	3.31898	0.000903477	0.0371577	0	0	0	15.1822	1.87534	3.78593	2.33371	2.74865	3.10526	VDD24269.1_unnamed protein product [Brassica rapa]	.	.	.	.	.	.	.	.	.

## Sheet: Control vs. Brhsbp1_KO
Reference Information		DB_vs_85						DESeq Normalization									Annotation											AT4G38470.1	ACT-like protein tyrosine kinase family protein, Gene Name = STY46							AT4G38470	1
Gene id	Gene length	baseMean	log2FoldChange	lfcSE	stat	pvalue	padj	DB_control	DB_R2	DB_R3	83-1-3	83-1-3_R2	83-1-3_R3	85-1	85-1_R2	85-2_R3	NR Description	Araport11 Description	InterPro description	#GO	GO IDs	GO Names	KO	KO Description	#Pathway	Pathway Description		AT4G38840.1	SAUR-like auxin-responsive protein family							AT4G38840	1
BraA01g021150.3.5C	309	30.9162	22.4321	3.62064	6.19564	5.80499e-10	5.05369e-08	0	0	0	115.131	0	0	4.66742	63.2189	95.2281	XP_009146804.1_monothiol glutaredoxin-S4 [Brassica rapa] XP_013653887.1 monothiol glutaredoxin-S4-like [Brassica napus] XP_013727249.1 monothiol glutaredoxin-S4-like [Brassica napus] CAF2150976.1 unnamed protein product [Brassica napus] CAG7888138.1 unnamed protein product [Brassica rapa] CDY66332.1 BnaA01g35490D [Brassica napus] VDC75593.1 unnamed protein product [Brassica rapa]	AT4G15680.1_Thioredoxin superfamily protein	IPR036249_Thioredoxin-like superfamily; IPR002109_Glutaredoxin; IPR014025_Glutaredoxin subgroup; IPR011905_Glutaredoxin-like, plant II	5	P:GO:0006118; F:GO:0009055; F:GO:0015035; P:GO:0022900; P:GO:0045454	P:obsolete electron transport; F:electron transfer activity; F:protein-disulfide reductase activity; P:electron transport chain; P:cell redox homeostasis	K03676	grxC, GLRX, GLRX2; glutaredoxin 3	0	None		AT4G15680.1	Thioredoxin superfamily protein							AT4G39260	3
BraA01g021170.3.5C	309	16.2816	20.8968	3.43112	6.09036	1.12659e-09	8.86733e-08	0	0	0	92.3582	0	0	5.83427	18.3243	30.0175	XP_013651785.1_monothiol glutaredoxin-S4-like [Brassica napus] XP_033146251.1 monothiol glutaredoxin-S4-like [Brassica rapa] CAF2150978.1 unnamed protein product [Brassica napus] CAG7888141.1 unnamed protein product [Brassica rapa] VDC75595.1 unnamed protein product [Brassica rapa]	AT4G15680.1_Thioredoxin superfamily protein	IPR036249_Thioredoxin-like superfamily; IPR011905_Glutaredoxin-like, plant II; IPR002109_Glutaredoxin	9	C:GO:0005634; C:GO:0005737; P:GO:0006118; F:GO:0009055; F:GO:0015035; P:GO:0022900; P:GO:0045454; F:GO:0046872; F:GO:0051537	C:nucleus; C:cytoplasm; P:obsolete electron transport; F:electron transfer activity; F:protein-disulfide reductase activity; P:electron transport chain; P:cell redox homeostasis; F:metal ion binding; F:2 iron, 2 sulfur cluster binding	K03676	grxC, GLRX, GLRX2; glutaredoxin 3	0	None		AT5G57590.1	adenosylmethionine-8-amino-7-oxononanoate transaminase, Gene Name = BIO1							AT4G39350	1
BraA06g003170.3.5C	2972	467.325	12.075	1.20832	9.99322	1.6319e-23	2.23252e-20	0.684075	0	0	0	0	0	1550.75	1376.16	1278.33	XP_009147820.2_probable disease resistance protein At1g15890 [Brassica rapa] ACP30592.1 disease resistance protein [Brassica rapa subsp. pekinensis]	AT1G15890.1_Disease resistance protein (CC-NBS-LRR class) family	IPR027417_P-loop containing nucleoside triphosphate hydrolase; IPR003591_Leucine-rich repeat, typical subtype; IPR003593_AAA+ ATPase domain; IPR001611_Leucine-rich repeat; IPR002182_NB-ARC	1	F:GO:0043531	F:ADP binding	.	.	.	.		AT1G02020.1	nitroreductase family protein							AT4G39795	1
BraA01g037950.3.5C	1333	1937.91	10.791	1.76661	6.10829	1.00705e-09	8.12684e-08	2.05223	1.09619	4.97138	3032.64	15.9404	11.3578	6781.76	1906.65	5684.7	XP_009115530.2_stem-specific protein TSJT1 [Brassica rapa]	AT3G15450.2_aluminum induced protein with YGL and LRDR motifs	IPR024286_Domain of unknown function DUF3700; IPR029055_Nucleophile aminohydrolases, N-terminal	.	.	.	.	.	.	.		AT3G15270.1	squamosa promoter binding protein-like 5, Gene Name = SPL5							AT4G39800	1
BraA01g028730.3.5C	22247	68.7176	10.2722	1.23301	8.33099	8.01709e-17	4.60646e-14	0	0	0	0	0	0	196.032	246.462	175.965	RID79739.1_hypothetical protein BRARA_A02453 [Brassica rapa]	AT1G40087.1_Plant transposase (Ptta/En/Spm family)	IPR004252_Probable transposase, Ptta/En/Spm, plant; IPR025312_Domain of unknown function DUF4216	.	.	.	.	.	.	.		AT1G60750.1	NAD(P)-linked oxidoreductase superfamily protein							AT4G39980	1
BraA06g040380.3.5C	2407	121.857	9.98336	1.77512	5.62407	1.86515e-08	1.03046e-06	0	1.09619	0	106.275	1.87534	0.946482	302.215	437.951	246.351	XP_009152137.1_GDSL esterase/lipase At2g03980 [Brassica rapa] RID60168.1 hypothetical protein BRARA_F03347 [Brassica rapa]	AT2G03980.2_GDSL-like Lipase/Acylhydrolase superfamily protein	IPR001087_GDSL lipase/esterase; IPR035669_GDSL lipase/esterase-like, plant	1	F:GO:0016788	F:hydrolase activity, acting on ester bonds	.	.	.	.		AT2G02710.2	PAS/LOV protein B, Gene Name = PLPB							AT4G40010	1
BraA09g057760.3.5C	1666	55.1925	9.92559	2.55947	3.87799	0.000105324	0.0014246	0	0	0	10.1214	0	0	107.351	228.138	151.123	XP_009117474.1_uncharacterized protein LOC103842587 [Brassica rapa]	AT2G20670.1_sugar phosphate exchanger, putative (DUF506)	IPR006502_Protein of unknown function PDDEXK-like	.	.	.	.	.	.	.		AT5G01750.2	LURP-one-like protein (DUF567)							AT4G38040	1
BraA06g001720.3.5C	1441	1945.37	9.80566	1.66256	5.89792	3.68102e-09	2.44575e-07	12.9974	3.28856	1.98855	943.825	2.81302	16.0902	7188.99	2801.79	6536.58	XP_009147645.1_stem-specific protein TSJT1 [Brassica rapa] XP_018508006.1 stem-specific protein TSJT1 [Brassica rapa]	AT3G15450.1_aluminum induced protein with YGL and LRDR motifs	IPR024286_Domain of unknown function DUF3700; IPR029055_Nucleophile aminohydrolases, N-terminal	.	.	.	.	.	.	.		AT1G52770.1	Phototropic-responsive NPH3 family protein							AT4G37980	1
BraA02g045860.3.5C	2532	367.65	9.69061	2.45552	3.94645	7.93168e-05	0.00113255	2.05223	0	0.994275	716.093	0	0.946482	283.546	717.398	1587.82	XP_009130243.2_BTB/POZ and TAZ domain-containing protein 1 [Brassica rapa]	AT5G63160.2_BTB and TAZ domain protein 1, Gene Name = BT1	IPR000210_BTB/POZ domain; IPR011333_SKP1/BTB/POZ domain superfamily	9	C:GO:0000123; F:GO:0003712; F:GO:0004402; C:GO:0005667; P:GO:0006355; P:GO:0006355; F:GO:0008270; P:GO:0016573; P:GO:0042967	C:histone acetyltransferase complex; F:transcription coregulator activity; F:histone acetyltransferase activity; C:transcription regulator complex; P:regulation of DNA-templated transcription; P:regulation of DNA-templated transcription; F:zinc ion binding; P:histone acetylation; P:obsolete acyl-carrier-protein biosynthetic process	.	.	.	.		AT5G63590.1	flavonol synthase 3, Gene Name = FLS3							AT4G37770	1
BraA06g017620.3.5C	2289	536.222	9.31561	1.11926	8.32303	8.57433e-17	4.83004e-14	4.10445	0	2.98283	88.5627	15.0027	10.4113	3547.24	435.203	722.491	XP_009149685.1_uncharacterized protein LOC103873008 [Brassica rapa]	AT1G21670.1_DPP6 amino-terminal domain protein	IPR011659_WD40-like beta propeller	1	C:GO:0005618	C:cell wall	.	.	.	.		AT3G49390.1	CTC-interacting domain 10, Gene Name = CID10							AT4G37610	1
BraA01g001270.3.5C	1988	157.74	9.18927	1.95588	4.69828	2.62365e-06	6.871e-05	0	2.19237	0	222.672	1.87534	7.57185	324.386	273.033	587.93	XP_009134339.1_BTB/POZ and TAZ domain-containing protein 5 [Brassica rapa] RID77199.1 hypothetical protein BRARA_A00127 [Brassica rapa]	AT4G37610.1_BTB and TAZ domain protein 5, Gene Name = BT5	IPR011333_SKP1/BTB/POZ domain superfamily; IPR000197_Zinc finger, TAZ-type; IPR035898_TAZ domain superfamily; IPR000210_BTB/POZ domain	9	C:GO:0000123; F:GO:0003712; F:GO:0004402; C:GO:0005667; P:GO:0006355; P:GO:0006355; F:GO:0008270; P:GO:0016573; P:GO:0042967	C:histone acetyltransferase complex; F:transcription coregulator activity; F:histone acetyltransferase activity; C:transcription regulator complex; P:regulation of DNA-templated transcription; P:regulation of DNA-templated transcription; F:zinc ion binding; P:histone acetylation; P:obsolete acyl-carrier-protein biosynthetic process	.	.	.	.		AT4G37410.1	cytochrome P450, family 81, subfamily F, polypeptide 4, Gene Name = CYP81F4							AT4G37430	1
BraA05g032620.3.5C	1296	31.0299	9.12326	1.31197	6.95384	3.55484e-12	5.75557e-10	0	0	0	0	0	0	98.0158	54.973	126.281	KAG5415096.1_hypothetical protein IGI04_002663 [Brassica rapa subsp. trilocularis]	.	.	1	C:GO:0016020	C:membrane	.	.	.	.		AT3G15270.1	squamosa promoter binding protein-like 5, Gene Name = SPL5							AT4G37410	1
BraA10g024700.3.5C	813	31.1688	9.11179	1.51088	6.03076	1.6319e-09	1.20832e-07	0	0	0	3.79554	0	0	32.6719	81.5433	162.509	KAG5376854.1_hypothetical protein IGI04_041450 [Brassica rapa subsp. trilocularis]	AT5G14470.1_GHMP kinase family protein	IPR013750_GHMP kinase, C-terminal domain; IPR036554_GHMP kinase, C-terminal domain superfamily	6	F:GO:0005524; C:GO:0005829; P:GO:0005975; P:GO:0016310; F:GO:0046872; F:GO:0047940	F:ATP binding; C:cytosol; P:carbohydrate metabolic process; P:phosphorylation; F:metal ion binding; F:glucuronokinase activity	K16190	GLCAK; glucuronokinase [EC:2.7.1.43]	3	A 9100 Metabolism; B 09101 Carbohydrate metabolism; C 00040 Pentose and glucuronate interconversions [PATH:ko00040]|A 9100 Metabolism; B 09101 Carbohydrate metabolism; C 00053 Ascorbate and aldarate metabolism [PATH:ko00053]|A 9100 Metabolism; B 09101 Carbohydrate metabolism; C 00520 Amino sugar and nucleotide sugar metabolism [PATH:ko00520]		AT5G13930.1	Chalcone and stilbene synthase family protein, Gene Name = TT4							AT4G37400	1
BraA06g004350.3.5C	4619	28.4669	8.99813	1.32241	6.80433	1.01521e-11	1.42499e-09	0	0	0	0	0	0	129.521	68.7162	57.9649	CAG7868197.1_unnamed protein product [Brassica rapa]	AT1G23160.1_Auxin-responsive GH3 family protein	IPR004993_GH3 family	.	.	.	K14487	GH3; auxin responsive GH3 gene family	1	A 9130 Environmental Information Processing; B 09132 Signal transduction; C 04075 Plant hormone signal transduction [PATH:ko04075]		AT1G48560.1	hypothetical protein							AT4G37390	1
BraA05g010860.3.5C	1856	310.31	8.85023	2.03151	4.35648	1.32169e-05	0.000265717	1.36815	2.19237	0	1143.72	1.87534	4.73241	476.077	363.738	799.088	XP_009143797.1_CBL-interacting serine/threonine-protein kinase 13 [Brassica rapa] XP_022574969.1 CBL-interacting serine/threonine-protein kinase 13 [Brassica napus] RID61896.1 hypothetical protein BRARA_E01004 [Brassica rapa]	AT2G34180.1_CBL-interacting protein kinase 13, Gene Name = CIPK13	IPR011009_Protein kinase-like domain superfamily; IPR004041_NAF domain; IPR000719_Protein kinase domain	5	F:GO:0004674; F:GO:0005524; P:GO:0006468; P:GO:0007165; P:GO:0009069	F:protein serine/threonine kinase activity; F:ATP binding; P:protein phosphorylation; P:signal transduction; P:serine family amino acid metabolic process	.	.	.	.		AT2G34090.1	maternal effect embryo arrest 18, Gene Name = MEE18							AT4G37295	1
BraA06g036130.3.5C	4648	3211.07	8.69923	1.09408	7.95116	1.84776e-15	7.92304e-13	10.9452	36.1742	17.897	1792.76	74.0761	48.2706	13638.2	5655.8	7625.49	XP_009151303.1_beta-D-xylosidase 1 [Brassica rapa]	AT5G49360.1_beta-xylosidase 1, Gene Name = BXL1	IPR026891_Fibronectin type III-like domain; IPR002772_Glycoside hydrolase family 3 C-terminal domain; IPR001764_Glycoside hydrolase, family 3, N-terminal; IPR017853_Glycoside hydrolase superfamily; IPR036881_Glycoside hydrolase family 3 C-terminal domain superfamily	2	F:GO:0004553; P:GO:0005975	F:hydrolase activity, hydrolyzing O-glycosyl compounds; P:carbohydrate metabolic process	.	.	.	.		AT5G47900.9	heparan-alpha-glucosaminide N-acetyltransferase-like protein (DUF1624)							AT4G36950	1
BraA02g003740.3.5C	630	24.3241	8.66031	2.78843	3.1058	0.00189763	0.0139074	0	0	0	16.4474	0	0	98.0158	48.5595	55.8947	XP_009125381.1_NDR1/HIN1-like protein 3 [Brassica rapa] XP_022562999.1 NDR1/HIN1-like protein 3 [Brassica napus] RID73218.1 hypothetical protein BRARA_B00382 [Brassica rapa]	AT2G35460.1_Late embryogenesis abundant (LEA) hydroxyproline-rich glycoprotein family	IPR004864_Late embryogenesis abundant protein, LEA_2 subgroup	1	C:GO:0016020	C:membrane	.	.	.	.		AT5G11790.1	N-MYC downregulated-like 2, Gene Name = NDL2							AT4G37150	1
BraA07g019700.3.5C	1302	47.4069	8.50577	1.64091	5.18355	2.17697e-07	8.30572e-06	0	1.09619	0	64.5242	2.81302	3.78593	226.37	65.9676	62.1053	XP_009103705.1_glutelin type-D 1 [Brassica rapa] XP_013651816.1 glutelin type-D 1 [Brassica napus]	AT2G28680.1_RmlC-like cupins superfamily protein	IPR011051_RmlC-like cupin domain superfamily; IPR006045_Cupin 1; IPR006044_11-S seed storage protein, plant	1	F:GO:0045735	F:nutrient reservoir activity	.	.	.	.		AT5G40900.1	Nucleotide-diphospho-sugar transferase family protein							AT4G36760	1
BraA06g022690.3.5C	894	22.7843	8.44079	1.3136	6.4257	1.31265e-10	1.38136e-08	0	0	0	17.7125	7.50137	5.67889	68.8444	33.9	71.4211	CAG7870163.1_unnamed protein product, partial [Brassica rapa] VDC66798.1 unnamed protein product, partial [Brassica rapa]	.	.	.	.	.	.	.	.	.		AT3G48410.1	alpha/beta-Hydrolases superfamily protein							AT4G36670	1
BraA07g026170.3.5C	309	28.0095	8.31535	2.54848	3.26286	0.00110294	0.00922723	0	0	0	89.8279	2.81302	0	96.8489	20.1568	42.4386	XP_009104403.1_monothiol glutaredoxin-S6 [Brassica rapa] XP_013652053.1 monothiol glutaredoxin-S6 [Brassica napus] RID54687.1 hypothetical protein BRARA_G01989 [Brassica rapa] CAF2176534.1 unnamed protein product [Brassica napus] CAG7903155.1 unnamed protein product [Brassica rapa] VDC99913.1 unnamed protein product [Brassica rapa]	AT3G62930.1_Thioredoxin superfamily protein	IPR011905_Glutaredoxin-like, plant II; IPR036249_Thioredoxin-like superfamily; IPR002109_Glutaredoxin; IPR014025_Glutaredoxin subgroup	5	P:GO:0006118; F:GO:0009055; F:GO:0015035; P:GO:0022900; P:GO:0045454	P:obsolete electron transport; F:electron transfer activity; F:protein-disulfide reductase activity; P:electron transport chain; P:cell redox homeostasis	K03676	grxC, GLRX, GLRX2; glutaredoxin 3	0	None		AT1G80050.1	adenine phosphoribosyl transferase 2, Gene Name = APT2							AT4G36550	1
BraA08g003790.3.5C	1615	294.254	8.26555	2.28278	3.62083	0.000293656	0.0032964	0	3.28856	2.98283	737.601	3.75069	0	796.962	420.543	683.158	XP_009107295.1_uncharacterized protein LOC103832937 [Brassica rapa] XP_013740911.1 uncharacterized protein LOC106443911 [Brassica napus] XP_013740912.1 uncharacterized protein LOC106443912 [Brassica napus] KAG5388065.1 hypothetical protein IGI04_029606 [Brassica rapa subsp. trilocularis] KAH0914120.1 hypothetical protein HID58_028566 [Brassica napus] RID49500.1 hypothetical protein BRARA_H00299 […	AT1G49500.1_transcription initiation factor TFIID subunit 1b-like protein	.	3	F:GO:0003743; C:GO:0005840; P:GO:0006446	F:translation initiation factor activity; C:ribosome; P:regulation of translational initiation	.	.	.	.		AT1G49210.1	RING/U-box superfamily protein							AT4G36470	1
BraA10g024690.3.5C	869	16.5973	8.20048	1.37579	5.96057	2.51355e-09	1.78742e-07	0	0	0	1.26518	0	0.946482	30.3382	32.9838	83.8421	XP_009121659.1_LOW QUALITY PROTEIN: probable glucuronokinase 2 [Brassica rapa]	AT5G14470.1_GHMP kinase family protein	IPR020568_Ribosomal protein S5 domain 2-type fold; IPR006204_GHMP kinase N-terminal domain	6	F:GO:0005524; C:GO:0005829; P:GO:0005975; P:GO:0016310; F:GO:0046872; F:GO:0047940	F:ATP binding; C:cytosol; P:carbohydrate metabolic process; P:phosphorylation; F:metal ion binding; F:glucuronokinase activity	K16190	GLCAK; glucuronokinase [EC:2.7.1.43]	3	A 9100 Metabolism; B 09101 Carbohydrate metabolism; C 00040 Pentose and glucuronate interconversions [PATH:ko00040]|A 9100 Metabolism; B 09101 Carbohydrate metabolism; C 00053 Ascorbate and aldarate metabolism [PATH:ko00053]|A 9100 Metabolism; B 09101 Carbohydrate metabolism; C 00520 Amino sugar and nucleotide sugar metabolism [PATH:ko00520]		AT5G14230.1	ankyrin							AT4G36040	1
BraA01g002770.3.5C	1463	750.347	8.17066	1.26632	6.45228	1.10176e-10	1.18549e-08	1.36815	14.2504	6.95993	285.931	12.1897	9.46482	4819.11	426.957	1176.89	CAF2146792.1_unnamed protein product [Brassica napus] CAG7886221.1 unnamed protein product [Brassica rapa] VDC73775.1 unnamed protein product [Brassica rapa]	AT4G35770.6_Rhodanese/Cell cycle control phosphatase superfamily protein, Gene Name = SEN1	IPR036873_Rhodanese-like domain superfamily	.	.	.	.	.	.	.		AT4G35100.1	plasma membrane intrinsic protein 3, Gene Name = PIP3							AT4G35770	6
BraA10g021170.3.5C	2367	883.313	8.14176	2.02197	4.02665	5.65775e-05	0.000859553	4.78853	13.1542	0	2864.37	5.62603	11.3578	1429.4	1026.16	2594.97	XP_009120915.1_probable aspartic proteinase GIP2 [Brassica rapa]	AT5G19120.1_Eukaryotic aspartyl protease family protein	IPR032861_Xylanase inhibitor, N-terminal; IPR021109_Aspartic peptidase domain superfamily; IPR032799_Xylanase inhibitor, C-terminal	2	F:GO:0004190; P:GO:0006508	F:aspartic-type endopeptidase activity; P:proteolysis	.	.	.	.		AT5G18650.1	CHY-type/CTCHY-type/RING-type Zinc finger protein							AT4G35300	6
BraA02g032160.3.5C	1964	40.5025	8.11086	1.37743	5.88841	3.89933e-09	2.546e-07	0	0	0.994275	53.1376	18.7534	21.7691	172.694	56.8054	40.3684	XP_009123928.2_acid phosphatase 1 [Brassica rapa] KAH0939214.1 hypothetical protein HID58_006675 [Brassica napus] CAF2142018.1 unnamed protein product [Brassica napus]	AT5G44020.1_HAD superfamily, subfamily IIIB acid phosphatase	IPR010028_Acid phosphatase, plant; IPR036412_HAD-like superfamily; IPR014403_Vegetative storage protein/acid phosphatase; IPR005519_Acid phosphatase, class B-like	5	F:GO:0003993; P:GO:0006771; C:GO:0016020; P:GO:0016311; P:GO:0019497	F:acid phosphatase activity; P:riboflavin metabolic process; C:membrane; P:dephosphorylation; P:hexachlorocyclohexane metabolic process	.	.	.	.		AT5G44460.1	calmodulin like 43, Gene Name = CML43							AT4G35100	1
BraA03g006180.3.5C	411	29.2064	8.01497	1.63392	4.90535	9.32597e-07	2.8322e-05	0.684075	0	0	10.1214	0	0	52.5085	81.5433	118	XP_009131384.3_glutaredoxin-C8 [Brassica rapa]	AT5G14070.1_Thioredoxin superfamily protein, Gene Name = ROXY2	IPR002109_Glutaredoxin; IPR011905_Glutaredoxin-like, plant II; IPR036249_Thioredoxin-like superfamily	5	P:GO:0006118; F:GO:0009055; F:GO:0015035; P:GO:0022900; P:GO:0045454	P:obsolete electron transport; F:electron transfer activity; F:protein-disulfide reductase activity; P:electron transport chain; P:cell redox homeostasis	K03676	grxC, GLRX, GLRX2; glutaredoxin 3	0	None		AT5G14120.1	Major facilitator superfamily protein							AT4G35060	1
BraA03g021550.3.5C	1924	13.9863	7.77783	1.81141	4.2938	1.75639e-05	0.000336171	0	0	0	15.1822	0.937672	0	12.8354	34.8162	62.1053	NP_001288831.1_expansin precursor [Brassica rapa] XP_013734511.1 expansin-A8 [Brassica napus] AGM16350.1 alpha-expansin protein 8 [Brassica rapa] CAF2123546.1 unnamed protein product [Brassica napus] CDY07598.1 BnaA03g19130D [Brassica napus]	AT2G40610.1_expansin A8, Gene Name = EXPA8	IPR009009_RlpA-like protein, double-psi beta-barrel domain; IPR002963_Expansin; IPR036749_Expansin, cellulose-binding-like domain superfamily; IPR007117_Expansin, cellulose-binding-like domain; IPR036908_RlpA-like domain superfamily; IPR007112_Expansin/pollen allergen, DPBB domain; IPR007118_Expansin/Lol pI	5	C:GO:0005576; C:GO:0005618; P:GO:0006949; P:GO:0009664; C:GO:0016020	C:extracellular region; C:cell wall; P:syncytium formation; P:plant-type cell wall organization; C:membrane	.	.	.	.		AT2G40750.1	WRKY DNA-binding protein 54, Gene Name = WRKY54							AT4G34990	1
BraA02g001550.3.5C	1908	11.6289	7.69398	1.30208	5.90899	3.4422e-09	2.33234e-07	0	0	0	0	0.937672	0	40.8399	33.9	28.9825	XP_009125582.1_histone-lysine N-methyltransferase, H3 lysine-9 specific SUVH1-like [Brassica rapa] XP_033141395.1 histone-lysine N-methyltransferase, H3 lysine-9 specific SUVH1-like [Brassica rapa]	AT5G04940.2_SU(VAR)3-9 homolog 1, Gene Name = SUVH1	IPR001214_SET domain; IPR046341_SET domain superfamily; IPR007728_Pre-SET domain; IPR003105_SRA-YDG; IPR015947_PUA-like superfamily	6	C:GO:0005634; C:GO:0005694; P:GO:0006554; F:GO:0008270; F:GO:0018024; P:GO:0034968	C:nucleus; C:chromosome; P:lysine catabolic process; F:zinc ion binding; F:histone lysine N-methyltransferase activity; P:histone lysine methylation	.	.	.	.		AT5G05980.2	DHFS-FPGS homolog B, Gene Name = DFB							AT4G34950	1
BraA02g009660.3.5C	1281	11.9542	7.60514	1.8505	4.10978	3.96039e-05	0.000647141	0	0	0	10.1214	0	0	44.3405	29.3189	23.807	CAG7892060.1_unnamed protein product [Brassica rapa] VDC86061.1 unnamed protein product [Brassica rapa]	.	.	1	C:GO:0016020	C:membrane	.	.	.	.		AT5G22290.1	NAC domain containing protein 89, Gene Name = NAC089							AT4G34800	1
BraA04g012690.3.5C	1039	18.0346	7.49365	1.77782	4.21508	2.49689e-05	0.000449069	0	0	0	68.3198	1.87534	1.89296	33.8388	20.1568	36.2281	XP_009124504.1_uncharacterized protein LOC103849504 isoform X1 [Brassica rapa] RID65795.1 hypothetical protein BRARA_D00970 [Brassica rapa] CAG7906447.1 unnamed protein product [Brassica rapa] VDD12293.1 unnamed protein product [Brassica rapa]	AT5G39520.1_hypothetical protein (DUF1997)	IPR018971_Protein of unknown function DUF1997	.	.	.	.	.	.	.		.								AT4G34790	1
BraA01g017020.3.5C	1606	18.6056	7.40839	1.76022	4.20877	2.56759e-05	0.000458597	0.684075	0	0	1.26518	0	0	2.33371	34.8162	128.351	XP_009142057.1_1-aminocyclopropane-1-carboxylate synthase 7 [Brassica rapa] CAG7887700.1 unnamed protein product [Brassica rapa] VDC75201.1 unnamed protein product [Brassica rapa]	AT4G26200.1_1-amino-cyclopropane-1-carboxylate synthase 7, Gene Name = ACS7	IPR004839_Aminotransferase, class I/classII; IPR015424_Pyridoxal phosphate-dependent transferase	7	P:GO:0006520; P:GO:0009693; P:GO:0009835; F:GO:0016847; F:GO:0030170; P:GO:0042218; F:GO:0042802	P:amino acid metabolic process; P:ethylene biosynthetic process; P:fruit ripening; F:1-aminocyclopropane-1-carboxylate synthase activity; F:pyridoxal phosphate binding; P:1-aminocyclopropane-1-carboxylate biosynthetic process; F:identical protein binding	K01762	ACS; 1-aminocyclopropane-1-carboxylate synthase [EC:4.4.1.14]	1	A 9100 Metabolism; B 09105 Amino acid metabolism; C 00270 Cysteine and methionine metabolism [PATH:ko00270]		AT4G26800.2	Pentatricopeptide repeat (PPR) superfamily protein							AT4G34760	1
BraA10g019920.3.5C	384	11.8838	7.32267	1.68013	4.3584	1.31014e-05	0.000263949	0	0	0	24.0384	0.937672	1.89296	16.336	19.2405	44.5088	XP_013610405.1_PREDICTED: uncharacterized protein LOC106317092 [Brassica oleracea var. oleracea] XP_013665895.1 uncharacterized protein LOC106370435 [Brassica napus] XP_013670123.1 uncharacterized protein LOC106374699 [Brassica napus] XP_022568727.1 uncharacterized protein LOC111211735 [Brassica napus] XP_033138632.1 auxin-responsive protein SAUR76 [Brassica rapa] RID41595.1 hypothetical protein …	AT5G20820.1_SAUR-like auxin-responsive protein family	IPR003676_Small auxin-up RNA	8	F:GO:0005515; C:GO:0005634; C:GO:0005737; P:GO:0007275; P:GO:0009733; P:GO:0009873; C:GO:0019897; P:GO:0030307	F:protein binding; C:nucleus; C:cytoplasm; P:multicellular organism development; P:response to auxin; P:ethylene-activated signaling pathway; C:extrinsic component of plasma membrane; P:positive regulation of cell growth	.	.	.	.		AT5G20190.1	Tetratricopeptide repeat (TPR)-like superfamily protein							AT4G34710	1
BraA02g001200.3.5C	4389	14.3754	7.26077	2.11087	3.4397	0.000582361	0.00560678	0	0	0	50.6072	0.937672	0.946482	68.8444	1.83243	6.21053	CAG7891183.1_unnamed protein product [Brassica rapa]	.	.	2	C:GO:0005777; P:GO:0010468	C:peroxisome; P:regulation of gene expression	.	.	.	.		AT5G04980.2	DNAse I-like superfamily protein							AT4G34650	1
BraA06g030340.3.5C	3296	9.27047	7.232	1.414	5.11455	3.14483e-07	1.12233e-05	0	0	0	2.53036	0	5.67889	23.3371	22.9054	28.9825	XP_009150658.1_phosphoenolpyruvate carboxykinase (ATP) [Brassica rapa] XP_033129054.1 phosphoenolpyruvate carboxykinase (ATP) [Brassica rapa] KAH0923123.1 hypothetical protein HID58_023141 [Brassica napus]	AT5G65690.1_phosphoenolpyruvate carboxykinase 2, Gene Name = PCK2	IPR001272_Phosphoenolpyruvate carboxykinase, ATP-utilising; IPR008210_Phosphoenolpyruvate carboxykinase, N-terminal	5	F:GO:0004612; F:GO:0005524; P:GO:0006094; P:GO:0006099; P:GO:0015976	F:phosphoenolpyruvate carboxykinase (ATP) activity; F:ATP binding; P:gluconeogenesis; P:tricarboxylic acid cycle; P:carbon utilization	K01610	E4.1.1.49, pckA; phosphoenolpyruvate carboxykinase (ATP) [EC:4.1.1.49]	4	A 9100 Metabolism; B 09101 Carbohydrate metabolism; C 00010 Glycolysis / Gluconeogenesis [PATH:ko00010]|A 9100 Metabolism; B 09101 Carbohydrate metabolism; C 00020 Citrate cycle (TCA cycle) [PATH:ko00020]|A 9100 Metabolism; B 09101 Carbohydrate metabolism; C 00620 Pyruvate metabolism [PATH:ko00620]|A 9100 Metabolism; B 09102 Energy metabolism; C 00710 Carbon fixation in photosynthetic organisms […		AT2G17840.1	Senescence/dehydration-associated protein-like protein, Gene Name = ERD7							AT4G34412	1
BraA08g026660.3.5C	3362	16.1745	7.20406	1.45686	4.94492	7.61767e-07	2.38396e-05	0	1.09619	0	0	0.937672	0	14.0023	46.727	82.807	XP_009110062.1_tetratricopeptide repeat protein 38 [Brassica rapa] CDY46420.1 BnaA08g20100D [Brassica napus]	AT1G27110.1_Tetratricopeptide repeat (TPR)-like superfamily protein	IPR033891_Tetratricopeptide repeat protein 38; IPR011990_Tetratricopeptide-like helical domain superfamily	.	.	.	.	.	.	.		AT1G23870.1	trehalose-phosphatase/synthase 9, Gene Name = TPS9							AT4G34250	1
BraA03g051040.3.5C	525	65.5249	7.10214	1.18068	6.01531	1.79541e-09	1.31583e-07	0	3.28856	0	146.761	23.4418	18.9296	130.688	131.019	135.596	XP_009137260.1_14 kDa proline-rich protein DC2.15 [Brassica rapa] KAG5406899.1 hypothetical protein IGI04_013018 [Brassica rapa subsp. trilocularis] RID72735.1 hypothetical protein BRARA_C04614 [Brassica rapa] CAG7884072.1 unnamed protein product [Brassica rapa] VDC83198.1 unnamed protein product [Brassica rapa]	AT4G22490.1_Bifunctional inhibitor/lipid-transfer protein/seed storage 2S albumin superfamily protein	IPR027923_Hydrophobic seed protein domain; IPR036312_Bifunctional inhibitor/plant lipid transfer protein/seed storage helical domain superfamily	.	.	.	.	.	.	.		AT4G22950.1	AGAMOUS-like 19, Gene Name = AGL19							AT4G34200	1
BraA03g010480.3.5C	2444	886.947	7.03911	0.840722	8.37269	5.63169e-17	3.4424e-14	9.57705	38.3665	7.9542	451.67	109.708	77.6115	4452.72	1190.17	1644.75	XP_009131897.1_E3 ubiquitin-protein ligase RZFP34 [Brassica rapa] RID68892.1 hypothetical protein BRARA_C01022 [Brassica rapa] CAF2120794.1 unnamed protein product [Brassica napus] CAG7879746.1 unnamed protein product [Brassica rapa] VDC79186.1 unnamed protein product [Brassica rapa]	AT5G22920.1_CHY-type/CTCHY-type/RING-type Zinc finger protein	IPR001841_Zinc finger, RING-type; IPR039512_RCHY1, zinc-ribbon; IPR037275_Zinc finger, CTCHY-type superfamily; IPR008913_Zinc finger, CHY-type; IPR037274_Zinc finger, CHY-type superfamily	6	C:GO:0005634; C:GO:0005783; F:GO:0008270; P:GO:0016567; F:GO:0016740; P:GO:1902456	C:nucleus; C:endoplasmic reticulum; F:zinc ion binding; P:protein ubiquitination; F:transferase activity; P:regulation of stomatal opening	K10144	RCHY1, PIRH2; RING finger and CHY zinc finger domain-containing protein 1 [EC:2.3.2.27]	3	A 9120 Genetic Information Processing; B 09123 Folding, sorting and degradation; C 04120 Ubiquitin mediated proteolysis [PATH:ko04120]|A 9140 Cellular Processes; B 09143 Cell growth and death; C 04115 p53 signaling pathway [PATH:ko04115]|A 9160 Human Diseases; B 09172 Infectious disease: viral; C 05162 Measles [PATH:ko05162]		AT5G59960.1	K-stimulated pyrophosphate-energized sodium pump protein							AT4G33925	1
BraA08g000400.3.5C	3431	7.29123	7.00949	1.52466	4.59742	4.27752e-06	0.000102664	0	0	0	0	0.937672	0	39.6731	14.6595	10.3509	KAH0913796.1_hypothetical protein HID58_028242, partial [Brassica napus]	AT1G55730.2_cation exchanger 5, Gene Name = CAX5	IPR004837_Sodium/calcium exchanger membrane region; IPR004798_Calcium/proton exchanger CAX-like	5	C:GO:0005774; P:GO:0006885; F:GO:0015369; C:GO:0016020; P:GO:0070588	C:vacuolar membrane; P:regulation of pH; F:calcium:proton antiporter activity; C:membrane; P:calcium ion transmembrane transport	K07300	chaA, CAX; Ca2+:H+ antiporter	0	None		AT1G54030.1	GDSL-like Lipase/Acylhydrolase superfamily protein, Gene Name = MVP1							AT4G33666	1
BraA03g046930.3.5C	309	17.6008	6.97512	1.84357	3.78348	0.000154651	0.00196679	0	1.09619	0	32.8947	0	1.89296	10.5017	54.0568	57.9649	XP_013596367.1_PREDICTED: monothiol glutaredoxin-S4-like [Brassica oleracea var. oleracea] XP_013715380.1 monothiol glutaredoxin-S4-like [Brassica napus] XP_013741272.1 monothiol glutaredoxin-S4-like [Brassica napus] XP_013746651.1 monothiol glutaredoxin-S4-like [Brassica napus] XP_033144808.1 monothiol glutaredoxin-S4 isoform X3 [Brassica rapa] KAF2531409.1 hypothetical protein F2Q70_00032626 [B…	AT4G15680.1_Thioredoxin superfamily protein	IPR011905_Glutaredoxin-like, plant II; IPR002109_Glutaredoxin; IPR036249_Thioredoxin-like superfamily; IPR014025_Glutaredoxin subgroup	9	C:GO:0005634; C:GO:0005737; P:GO:0006118; F:GO:0009055; F:GO:0015035; P:GO:0022900; P:GO:0045454; F:GO:0046872; F:GO:0051537	C:nucleus; C:cytoplasm; P:obsolete electron transport; F:electron transfer activity; F:protein-disulfide reductase activity; P:electron transport chain; P:cell redox homeostasis; F:metal ion binding; F:2 iron, 2 sulfur cluster binding	K03676	grxC, GLRX, GLRX2; glutaredoxin 3	0	None		AT4G15990.1	hypothetical protein							AT4G33040	1
BraA03g026700.3.5C	1996	9.45729	6.86373	1.66278	4.12787	3.66142e-05	0.000606031	0	0	0	24.0384	1.87534	0.946482	18.6697	21.9892	17.5965	XP_009134080.1_1-aminocyclopropane-1-carboxylate synthase 11 [Brassica rapa]	AT4G08040.1_1-aminocyclopropane-1-carboxylate synthase 11, Gene Name = ACS11	IPR004839_Aminotransferase, class I/classII; IPR015424_Pyridoxal phosphate-dependent transferase	4	P:GO:0006520; F:GO:0016847; F:GO:0030170; P:GO:0042218	P:amino acid metabolic process; F:1-aminocyclopropane-1-carboxylate synthase activity; F:pyridoxal phosphate binding; P:1-aminocyclopropane-1-carboxylate biosynthetic process	K01762	ACS; 1-aminocyclopropane-1-carboxylate synthase [EC:4.4.1.14]	1	A 9100 Metabolism; B 09105 Amino acid metabolism; C 00270 Cysteine and methionine metabolism [PATH:ko00270]		AT4G09020.1	isoamylase 3, Gene Name = ISA3							AT4G32460	2
BraA01g036770.3.5C	939	774.029	6.85809	0.765887	8.95445	3.41429e-19	2.7247e-16	17.1019	13.1542	13.9199	1411.94	142.526	227.156	1403.73	2057.82	1678.91	XP_009114342.1_phylloplanin-like [Brassica rapa] KAG5415893.1 hypothetical protein IGI04_003460 [Brassica rapa subsp. trilocularis]	AT3G16660.1_Pollen Ole e 1 allergen and extensin family protein	.	1	C:GO:0016020	C:membrane	.	.	.	.		AT3G16900.1	LURP-one-like protein (DUF567)							AT4G32340	1
BraA02g041860.3.5C	4978	2622.55	6.84841	0.906107	7.55805	4.09144e-14	1.16379e-11	42.4127	81.1178	63.6336	1634.61	95.6425	142.919	10955.6	4554.51	6032.49	CAG7895682.1_unnamed protein product [Brassica rapa]	AT5G49360.1_beta-xylosidase 1, Gene Name = BXL1	IPR036881_Glycoside hydrolase family 3 C-terminal domain superfamily; IPR002772_Glycoside hydrolase family 3 C-terminal domain; IPR001764_Glycoside hydrolase, family 3, N-terminal; IPR026891_Fibronectin type III-like domain; IPR017853_Glycoside hydrolase superfamily	2	F:GO:0004553; P:GO:0005975	F:hydrolase activity, hydrolyzing O-glycosyl compounds; P:carbohydrate metabolic process	.	.	.	.		AT5G28490.1	LIGHT-DEPENDENT SHORT HYPOCOTYLS-like protein (DUF640), Gene Name = LSH1							AT4G32295	3
BraA07g005250.3.5C	1156	6.48129	6.84333	2.23051	3.06805	0.0021546	0.01528	0	0	0	0	0	0.946482	0	28.4027	28.9825	XP_009123505.1_glycine-rich cell wall structural protein 2 [Brassica rapa]	AT2G15780.1_Cupredoxin superfamily protein	IPR003245_Phytocyanin domain; IPR008972_Cupredoxin	4	P:GO:0006118; F:GO:0009055; C:GO:0016020; P:GO:0022900	P:obsolete electron transport; F:electron transfer activity; C:membrane; P:electron transport chain	.	.	.	.		AT3G10480.2	NAC domain containing protein 50, Gene Name = NAC050							AT2G17420	2
BraA09g003130.3.5C	938	6.71206	6.82361	1.57631	4.32885	1.4989e-05	0.000294139	0	0	0	3.79554	0	0	17.5028	25.6541	13.4561	RID68784.1_hypothetical protein BRARA_C00922 [Brassica rapa]	.	.	.	.	.	.	.	.	.		AT3G27830.1	ribosomal protein L12-A, Gene Name = RPL12-A							AT4G31875	1
BraA08g029140.3.5C	552	7.27793	6.77334	1.53448	4.41409	1.01436e-05	0.000213647	0	0	0	8.85627	0.937672	0.946482	23.3371	21.073	10.3509	XP_013655212.1_mini zinc finger protein 3 [Brassica napus] XP_033133173.1 mini zinc finger protein 3 [Brassica rapa] RID51758.1 hypothetical protein BRARA_H02401 [Brassica rapa] CAF2257415.1 unnamed protein product [Brassica napus] CAG7899617.1 unnamed protein product [Brassica rapa] VDD07232.1 unnamed protein product [Brassica rapa]	AT1G18835.1_mini zinc finger, Gene Name = MIF3	IPR006456_ZF-HD homeobox protein, Cys/His-rich dimerisation domain	6	C:GO:0005634; C:GO:0005737; P:GO:0007275; F:GO:0042803; F:GO:0046872; P:GO:0048509	C:nucleus; C:cytoplasm; P:multicellular organism development; F:protein homodimerization activity; F:metal ion binding; P:regulation of meristem development	.	.	.	.		AT1G18710.1	myb domain protein 47, Gene Name = MYB47							AT4G31730	1
BraA01g003520.3.5C	318	5.86705	6.72373	1.43152	4.69691	2.64125e-06	6.91079e-05	0	0	0	0	0	0	15.1691	21.073	16.5614	XP_009108859.1_auxin-responsive protein SAUR21 [Brassica rapa]	AT4G34790.1_SAUR-like auxin-responsive protein family	IPR003676_Small auxin-up RNA	1	P:GO:0009733	P:response to auxin	.	.	.	.		AT4G34710.1	arginine decarboxylase 2, Gene Name = ADC2							AT1G77520	1
BraA07g042830.3.5C	1879	2693.38	6.70983	1.0877	6.16883	6.87961e-10	5.84747e-08	51.3056	109.619	37.7825	3027.58	96.5802	133.454	12534.4	3206.76	5042.95	XP_009106596.1_EP1-like glycoprotein 2 [Brassica rapa] KAG5381253.1 hypothetical protein IGI04_029095 [Brassica rapa subsp. trilocularis] RID56413.1 hypothetical protein BRARA_G03613 [Brassica rapa] CAG7904948.1 unnamed protein product [Brassica rapa] VDD02434.1 unnamed protein product [Brassica rapa]	AT1G78830.1_Curculin-like (mannose-binding) lectin family protein	IPR001480_Bulb-type lectin domain; IPR035446_S-locus-specific glycoprotein/EP1; IPR036426_Bulb-type lectin domain superfamily	7	C:GO:0005794; C:GO:0005829; C:GO:0005886; C:GO:0009505; C:GO:0009506; F:GO:0030246; C:GO:0048046	C:Golgi apparatus; C:cytosol; C:plasma membrane; C:plant-type cell wall; C:plasmodesma; F:carbohydrate binding; C:apoplast	.	.	.	.		AT1G78850.1	D-mannose binding lectin protein with Apple-like carbohydrate-binding domain-containing protein							AT4G31290	1
BraA06g033160.3.5C	1032	99.2118	6.67859	1.11002	6.01665	1.78063e-09	1.31168e-07	3.42038	2.19237	0.994275	170.799	10.3144	11.3578	350.056	134.684	209.088	VDC67917.1_unnamed protein product [Brassica rapa]	AT5G24490.1_30S ribosomal protein	IPR003489_Ribosome hibernation promoting factor/RaiA; IPR032528_Sigma 54 modulation/S30EA ribosomal protein, C-terminal; IPR036567_Ribosome hibernation promotion factor-like	7	C:GO:0009534; C:GO:0009570; C:GO:0022627; F:GO:0043022; F:GO:0043024; P:GO:0044238; P:GO:0045900	C:chloroplast thylakoid; C:chloroplast stroma; C:cytosolic small ribosomal subunit; F:ribosome binding; F:ribosomal small subunit binding; P:primary metabolic process; P:negative regulation of translational elongation	.	.	.	.		AT5G25470.1	AP2/B3-like transcriptional factor family protein							AT4G30650	1
BraA01g021470.3.5C	4628	20.5682	6.67209	1.43825	4.63903	3.50042e-06	8.72947e-05	1.36815	0	0	12.6518	0	2.83945	85.1804	45.8108	37.2632	XP_009147404.1_cytochrome P450 708A2 [Brassica rapa]	AT4G15396.4_cytochrome P450, family 702, subfamily A, polypeptide 6, Gene Name = CYP702A6	IPR001128_Cytochrome P450; IPR036396_Cytochrome P450 superfamily	5	F:GO:0004497; F:GO:0005506; C:GO:0016020; F:GO:0016705; F:GO:0020037	F:monooxygenase activity; F:iron ion binding; C:membrane; F:oxidoreductase activity, acting on paired donors, with incorporation or reduction of molecular oxygen; F:heme binding	.	.	.	.		AT4G25000.1	alpha-amylase-like protein, Gene Name = AMY1							AT4G30430	1
BraA09g012580.3.5C	3095	174.931	6.66788	1.09704	6.07807	1.21638e-09	9.47029e-08	13.6815	0	0	21.5081	16.8781	56.7889	847.136	331.67	286.719	XP_009112634.1_inositol oxygenase 2 [Brassica rapa] CAG7860877.1 unnamed protein product [Brassica rapa] VDC59295.1 unnamed protein product [Brassica rapa]	AT2G19800.1_myo-inositol oxygenase 2, Gene Name = MIOX2	IPR007828_Inositol oxygenase	4	F:GO:0005506; C:GO:0005737; P:GO:0019310; F:GO:0050113	F:iron ion binding; C:cytoplasm; P:inositol catabolic process; F:inositol oxygenase activity	K00469	MIOX; inositol oxygenase [EC:1.13.99.1]	2	A 9100 Metabolism; B 09101 Carbohydrate metabolism; C 00053 Ascorbate and aldarate metabolism [PATH:ko00053]|A 9100 Metabolism; B 09101 Carbohydrate metabolism; C 00562 Inositol phosphate metabolism [PATH:ko00562]		AT1G63220.1	Calcium-dependent lipid-binding (CaLB domain) family protein							AT4G30410	1
BraA10g028780.3.5C	1310	7.45299	6.65988	2.11864	3.14347	0.00166958	0.0126469	0	0	0	16.4474	0	0	21.0034	10.9946	18.6316	XP_033138675.1_uncharacterized protein LOC103846943 isoform X1 [Brassica rapa] CAF2358761.1 unnamed protein product [Brassica napus] CAG7911898.1 unnamed protein product [Brassica rapa] VDD20827.1 unnamed protein product [Brassica rapa]	AT5G05965.1_cell wall RBR3-like protein	.	.	.	.	.	.	.	.		AT5G06800.1	myb-like HTH transcriptional regulator family protein							AT1G65310	2
BraA03g002330.3.5C	1996	10.7856	6.62602	1.39908	4.73599	2.17986e-06	5.85829e-05	0	1.09619	0	0	0	0	18.6697	50.3919	26.9123	KAG5402849.1_hypothetical protein IGI04_008968, partial [Brassica rapa subsp. trilocularis]	AT5G05880.1_UDP-Glycosyltransferase superfamily protein	IPR002213_UDP-glucuronosyl/UDP-glucosyltransferase	1	F:GO:0016758	F:hexosyltransferase activity	.	.	.	.		AT5G06320.1	NDR1/HIN1-like 3, Gene Name = NHL3							AT4G29950	1
BraA09g045630.3.5C	2969	7.26974	6.53399	2.27384	2.87355	0.00405883	0.0245177	0	0	0	18.9777	0	0	32.6719	5.4973	8.2807	XP_033137079.1_transcription repressor OFP18 [Brassica rapa] XP_033137080.1 transcription repressor OFP18 [Brassica rapa]	AT3G52540.1_ovate family protein 18, Gene Name = OFP18	IPR006458_Ovate protein family, C-terminal	1	P:GO:0045892	P:negative regulation of DNA-templated transcription	.	.	.	.		AT3G53160.1	UDP-glucosyl transferase 73C7, Gene Name = UGT73C7							AT4G29510	1
BraA09g058890.3.5C	1359	5.69201	6.52516	1.86112	3.50603	0.000454838	0.00462187	0	0	0	5.06072	0	0	21.0034	5.4973	19.6667	CAF2050282.1_unnamed protein product [Brassica napus] CAG7866785.1 unnamed protein product [Brassica rapa]	AT1G18450.1_actin-related protein 4, Gene Name = ARP4	.	.	.	.	K11340	ACTL6A, INO80K; actin-like protein 6A	2	A 9150 Organismal Systems; B 09159 Environmental adaptation; C 04714 Thermogenesis [PATH:ko04714]|A 9160 Human Diseases; B 09162 Cancer: specific types; C 05225 Hepatocellular carcinoma [PATH:ko05225]		AT1G17180.1	glutathione S-transferase TAU 25, Gene Name = GSTU25							AT4G29210	1
BraA03g053080.3.5C	1153	8.43019	6.49507	2.39065	2.71686	0.00659035	0.0353473	0	0	0	27.834	2.81302	0	33.8388	0	11.386	XP_009137491.1_CASP-like protein 1F1 [Brassica rapa] XP_013655125.1 CASP-like protein 1F1 [Brassica napus] KAG5407045.1 hypothetical protein IGI04_013164 [Brassica rapa subsp. trilocularis] VDD40324.1 unnamed protein product [Brassica oleracea] KAH0871134.1 hypothetical protein HID58_078156 [Brassica napus] KAH0935526.1 hypothetical protein HID58_012643 [Brassica napus] RIA05751.1 hypothetical pr…	AT4G25040.1_Uncharacterized protein family (UPF0497)	IPR006459_Casparian strip membrane protein; IPR006702_Casparian strip membrane protein domain	3	C:GO:0005886; C:GO:0016020; F:GO:0051539	C:plasma membrane; C:membrane; F:4 iron, 4 sulfur cluster binding	.	.	.	.		AT4G25090.1	Riboflavin synthase-like superfamily protein							AT4G28840	1
BraA06g020260.3.5C	13866	37.8025	6.46997	1.18798	5.44618	5.14623e-08	2.48592e-06	0.684075	0	2.98283	7.59109	1.87534	5.67889	255.541	34.8162	31.0526	XP_009149924.1_asparagine synthetase [glutamine-hydrolyzing] [Brassica rapa]	AT3G47340.1_glutamine-dependent asparagine synthase 1, Gene Name = ASN1	IPR006426_Asparagine synthase, glutamine-hydrolyzing; IPR036691_Endonuclease/exonuclease/phosphatase superfamily; IPR001962_Asparagine synthase; IPR017932_Glutamine amidotransferase type 2 domain; IPR025558_Domain of unknown function DUF4283; IPR029055_Nucleophile aminohydrolases, N-terminal; IPR033738_Asparagine synthase, N-terminal domain	6	F:GO:0004066; F:GO:0005524; P:GO:0006522; P:GO:0006531; P:GO:0006541; P:GO:0070981	F:asparagine synthase (glutamine-hydrolyzing) activity; F:ATP binding; P:alanine metabolic process; P:aspartate metabolic process; P:glutamine metabolic process; P:L-asparagine biosynthetic process	K01953	asnB, ASNS; asparagine synthase (glutamine-hydrolysing) [EC:6.3.5.4]	1	A 9100 Metabolism; B 09105 Amino acid metabolism; C 00250 Alanine, aspartate and glutamate metabolism [PATH:ko00250]		.								AT4G17890	1
BraA01g021190.3.5C	315	8.63875	6.40317	2.37964	2.69081	0.00712792	0.0372866	0	0	0	35.4251	0	0	3.50056	11.9108	26.9123	XP_033146239.1_monothiol glutaredoxin-S4-like [Brassica rapa] CAF2150980.1 unnamed protein product [Brassica napus] CAG7888143.1 unnamed protein product [Brassica rapa] CDY69190.1 BnaA01g35510D [Brassica napus] VDC75597.1 unnamed protein product [Brassica rapa]	AT4G15680.1_Thioredoxin superfamily protein	IPR002109_Glutaredoxin; IPR036249_Thioredoxin-like superfamily; IPR014025_Glutaredoxin subgroup; IPR011905_Glutaredoxin-like, plant II	9	C:GO:0005634; C:GO:0005737; P:GO:0006118; F:GO:0009055; F:GO:0015035; P:GO:0022900; P:GO:0045454; F:GO:0046872; F:GO:0051537	C:nucleus; C:cytoplasm; P:obsolete electron transport; F:electron transfer activity; F:protein-disulfide reductase activity; P:electron transport chain; P:cell redox homeostasis; F:metal ion binding; F:2 iron, 2 sulfur cluster binding	K03676	grxC, GLRX, GLRX2; glutaredoxin 3	0	None		AT4G15396.4	cytochrome P450, family 702, subfamily A, polypeptide 6, Gene Name = CYP702A6							AT1G11130	2
BraA02g009600.3.5C	2112	1043.35	6.37989	0.904755	7.05151	1.76991e-12	3.3018e-10	5.4726	73.4445	18.8912	867.914	179.095	153.33	4185.51	1563.07	2343.44	XP_009126510.1_SNF1-related protein kinase regulatory subunit beta-1 [Brassica rapa]	AT5G21170.1_5'-AMP-activated protein kinase beta-2 subunit protein, Gene Name = AKINBETA1	IPR037256_ASC domain superfamily; IPR006828_Association with the SNF1 complex (ASC) domain; IPR032640_AMP-activated protein kinase, glycogen-binding domain; IPR014756_Immunoglobulin E-set	.	.	.	K07199	PRKAB; 5'-AMP-activated protein kinase, regulatory beta subunit	16	A 9130 Environmental Information Processing; B 09132 Signal transduction; C 04371 Apelin signaling pathway [PATH:ko04371]|A 9130 Environmental Information Processing; B 09132 Signal transduction; C 04068 FoxO signaling pathway [PATH:ko04068]|A 9130 Environmental Information Processing; B 09132 Signal transduction; C 04152 AMPK signaling pathway [PATH:ko04152]|A 9140 Cellular Processes; B 09144 Ce…		.								AT4G18340	1
BraA01g001500.3.5C	2388	8.97066	6.34066	1.50041	4.22596	2.37922e-05	0.000431792	0	1.09619	0	0	0.937672	0	8.16798	46.727	23.807	XP_009123833.1_indole-3-acetic acid-amido synthetase GH3.2 [Brassica rapa] XP_022573520.1 indole-3-acetic acid-amido synthetase GH3.2 [Brassica napus] KAH0900580.1 hypothetical protein HID58_040083 [Brassica napus] KAH0940516.1 hypothetical protein HID58_000153 [Brassica napus] RID77218.1 hypothetical protein BRARA_A00146 [Brassica rapa] CAF2146448.1 unnamed protein product [Brassica napus] CAG78…	AT4G37390.1_Auxin-responsive GH3 family protein, Gene Name = BRU6	IPR004993_GH3 family	2	P:GO:0009733; F:GO:0010279	P:response to auxin; F:indole-3-acetic acid amido synthetase activity	K14487	GH3; auxin responsive GH3 gene family	1	A 9130 Environmental Information Processing; B 09132 Signal transduction; C 04075 Plant hormone signal transduction [PATH:ko04075]		AT4G36950.1	mitogen-activated protein kinase kinase kinase 21, Gene Name = MAPKKK21							AT4G18910	1
BraA04g005570.3.5C	2841	9.30868	6.28127	1.37381	4.57215	4.82751e-06	0.000113941	0	1.09619	0	5.06072	1.87534	0	19.8365	23.8216	32.0877	XP_009139213.1_probable RNA-binding protein ARP1 [Brassica rapa] XP_013746503.1 probable RNA-binding protein ARP1 [Brassica napus]	AT3G54770.1_RNA-binding (RRM/RBD/RNP motifs) family protein, Gene Name = ARP1	IPR035979_RNA-binding domain superfamily; IPR000504_RNA recognition motif domain	1	F:GO:0003723	F:RNA binding	.	.	.	.		AT3G54500.5	agglutinin-like protein							AT4G19390	1
BraA09g059190.3.5C	1365	71.6886	6.23266	1.26134	4.9413	7.76021e-07	2.42329e-05	0	3.28856	2.98283	173.33	9.37672	6.62537	96.8489	161.254	191.491	XP_009117646.1_inorganic pyrophosphatase 2 [Brassica rapa]	AT1G17710.1_Pyridoxal phosphate phosphatase-related protein, Gene Name = PEPC1	IPR016965_Phosphatase PHOSPHO-type; IPR006384_HAD hydrolase, subfamily IA, Pyridoxal phosphate phosphatase-like; IPR036412_HAD-like superfamily	3	P:GO:0016311; F:GO:0016791; F:GO:0046872	P:dephosphorylation; F:phosphatase activity; F:metal ion binding	K13248	PHOSPHO2; pyridoxal phosphate phosphatase PHOSPHO2 [EC:3.1.3.74]	1	A 9100 Metabolism; B 09108 Metabolism of cofactors and vitamins; C 00750 Vitamin B6 metabolism [PATH:ko00750]		AT1G17180.1	glutathione S-transferase TAU 25, Gene Name = GSTU25							AT4G19420	2
BraA02g047440.3.5C	1362	8.62812	6.21473	2.30811	2.69256	0.00709061	0.0371523	0	0	0	40.4858	0	0	12.8354	11.9108	12.4211	XP_009130606.2_uncharacterized protein LOC103855383 [Brassica rapa]	.	.	.	.	.	.	.	.	.		AT5G01790.1	hypothetical protein							AT4G19430	1
BraA05g023350.3.5C	721	4.41539	6.21153	1.83015	3.394	0.00068879	0.00639155	0	0	0	2.53036	0	0	21.0034	2.74865	13.4561	XP_009151460.1_uncharacterized protein LOC103874775 [Brassica rapa] XP_022573229.1 uncharacterized protein LOC111214555 [Brassica napus] KAF2539929.1 hypothetical protein F2Q68_00019282 [Brassica cretica] VDD44996.1 unnamed protein product [Brassica oleracea] KAF3502976.1 hypothetical protein F2Q69_00044344 [Brassica cretica] KAF3608847.1 hypothetical protein DY000_02048758 [Brassica cretica] RID…	AT1G32928.1_Avr9/Cf-9 rapidly elicited protein	.	.	.	.	.	.	.	.		AT3G23080.2	Polyketide cyclase/dehydrase and lipid transport superfamily protein							AT4G19840	1
BraA09g039580.3.5C	2238	50.4295	6.17897	0.684163	9.03143	1.6945e-19	1.47519e-16	2.7363	0	2.98283	3.79554	0	1.89296	114.352	167.668	160.439	CAF2045431.1_unnamed protein product [Brassica napus]	AT5G07090.3_Ribosomal protein S4 (RPS4A) family protein	IPR041982_Ribosomal protein S4, KOW domain	.	.	.	.	.	.	.		AT1G68750.1	phosphoenolpyruvate carboxylase 4, Gene Name = PPC4							AT4G19960	2
BraA01g016220.3.5C	2932	7.95461	6.17537	1.61892	3.81451	0.000136455	0.00177305	0	1.09619	0	0	0	0	17.5028	6.41352	46.5789	RID78745.1_hypothetical protein BRARA_A01539 [Brassica rapa]	AT5G51860.2_K-box region and MADS-box transcription factor family protein, Gene Name = AGL72	IPR033896_MADS MEF2-like; IPR002100_Transcription factor, MADS-box; IPR002487_Transcription factor, K-box; IPR036879_Transcription factor, MADS-box superfamily	7	F:GO:0000977; F:GO:0003700; C:GO:0005634; C:GO:0005667; P:GO:0006355; P:GO:0045944; F:GO:0046983	F:RNA polymerase II transcription regulatory region sequence-specific DNA binding; F:DNA-binding transcription factor activity; C:nucleus; C:transcription regulator complex; P:regulation of DNA-templated transcription; P:positive regulation of transcription by RNA polymerase II; F:protein dimerization activity	.	.	.	.		.								AT4G21060	1
BraA09g025660.3.5C	2880	11.3321	6.16514	1.33683	4.61176	3.99269e-06	9.69619e-05	0	0	0.994275	17.7125	5.62603	7.57185	23.3371	14.6595	32.0877	CAG7862265.1_unnamed protein product [Brassica rapa]	AT1G34410.1_auxin response factor 21, Gene Name = ARF21	IPR010525_Auxin response factor domain	4	F:GO:0003677; C:GO:0005634; P:GO:0006355; P:GO:0009734	F:DNA binding; C:nucleus; P:regulation of DNA-templated transcription; P:auxin-activated signaling pathway	K14486	K14486, ARF; auxin response factor	1	A 9130 Environmental Information Processing; B 09132 Signal transduction; C 04075 Plant hormone signal transduction [PATH:ko04075]		AT4G05130.1	equilibrative nucleoside transporter 4, Gene Name = ENT4							AT4G21215	2
BraA09g006710.3.5C	1220	4.60034	6.14988	1.5794	3.8938	9.86849e-05	0.00135716	0	0	0	3.79554	0.937672	0.946482	23.3371	8.24595	4.14035	KAG5382010.1_hypothetical protein IGI04_033480 [Brassica rapa subsp. trilocularis] RID43778.1 hypothetical protein BRARA_I00617 [Brassica rapa] CAF2036723.1 unnamed protein product [Brassica napus] CAG7860254.1 unnamed protein product [Brassica rapa] CDY16852.1 BnaA09g05300D [Brassica napus]	AT5G56170.1_LORELEI-LIKE-GPI-ANCHORED PROTEIN 1, Gene Name = LLG1	.	.	.	.	.	.	.	.		AT5G61030.1	glycine-rich RNA-binding protein 3, Gene Name = GR-RBP3							AT4G21280	1
BraA08g000390.3.5C	3637	195.813	6.13673	0.593046	10.3478	4.28143e-25	8.20008e-22	9.57705	4.38475	7.9542	40.4858	54.385	71.9326	934.65	284.943	354	XP_009106830.1_probable galactinol--sucrose galactosyltransferase 1 [Brassica rapa]	AT1G55740.1_seed imbibition 1, Gene Name = SIP1	IPR008811_Glycosyl hydrolases 36; IPR017853_Glycoside hydrolase superfamily	1	F:GO:0003824	F:catalytic activity	K06617	E2.4.1.82; raffinose synthase [EC:2.4.1.82]	1	A 9100 Metabolism; B 09101 Carbohydrate metabolism; C 00052 Galactose metabolism [PATH:ko00052]		AT1G54160.1	nuclear factor Y, subunit A5, Gene Name = NF-YA5							AT4G21410	3
BraA01g039100.3.5C	4908	4797.39	6.13598	0.891302	6.8843	5.80737e-12	8.78104e-10	104.663	305.836	84.5134	6500.5	932.046	460.937	17760.7	6740.6	10286.7	XP_009117469.1_beta-galactosidase 1 [Brassica rapa]	AT3G13750.1_beta galactosidase 1, Gene Name = BGAL1	IPR031330_Glycoside hydrolase 35, catalytic domain; IPR008979_Galactose-binding-like domain superfamily; IPR041392_Beta-galactosidase, beta-sandwich domain; IPR017853_Glycoside hydrolase superfamily; IPR001944_Glycoside hydrolase, family 35; IPR000922_D-galactoside/L-rhamnose binding SUEL lectin domain	7	F:GO:0004565; P:GO:0006012; P:GO:0006027; P:GO:0006687; C:GO:0009341; F:GO:0030246; P:GO:0046486	F:beta-galactosidase activity; P:galactose metabolic process; P:glycosaminoglycan catabolic process; P:glycosphingolipid metabolic process; C:beta-galactosidase complex; F:carbohydrate binding; P:glycerolipid metabolic process	.	.	.	.		AT2G38150.1	alpha 1,4-glycosyltransferase family protein							AT4G21570	1
BraA02g038640.3.5C	1752	13.129	6.12807	1.92998	3.1752	0.00149736	0.0116013	0	0	0.994275	48.0769	0	0.946482	19.8365	26.5703	21.7368	KAH0939784.1_hypothetical protein HID58_007245 [Brassica napus] VDC91767.1 unnamed protein product [Brassica rapa]	AT5G14030.5_translocon-associated protein beta (TRAPB) family protein	.	1	C:GO:0016020	C:membrane	K13250	SSR2; translocon-associated protein subunit beta	1	A 9120 Genetic Information Processing; B 09123 Folding, sorting and degradation; C 04141 Protein processing in endoplasmic reticulum [PATH:ko04141]		AT3G27250.1	hypothetical protein							AT4G21895	1
BraA09g048390.3.5C	834	7.60786	6.11644	1.8604	3.28771	0.00101007	0.00862104	0	0	0.994275	0	0	0	1.16685	39.3973	26.9123	RID47208.1_hypothetical protein BRARA_I03826 [Brassica rapa]	AT3G55780.1_Glycosyl hydrolase superfamily protein	IPR017853_Glycoside hydrolase superfamily; IPR000490_Glycoside hydrolase family 17	3	F:GO:0004553; P:GO:0005975; C:GO:0046658	F:hydrolase activity, hydrolyzing O-glycosyl compounds; P:carbohydrate metabolic process; C:obsolete anchored component of plasma membrane	.	.	.	.		AT3G55840.1	Hs1pro-1 protein							AT4G21960	1
BraA09g025820.3.5C	1598	5.78376	6.07515	1.96645	3.0894	0.00200559	0.0145245	0	0	0	16.4474	1.87534	0	15.1691	16.4919	2.07018	KAG5383765.1_hypothetical protein IGI04_035235 [Brassica rapa subsp. trilocularis]	AT1G60380.1_NAC (No Apical Meristem) domain transcriptional regulator superfamily protein	IPR036093_NAC domain superfamily; IPR003441_NAC domain	3	F:GO:0003677; C:GO:0005634; P:GO:0006355	F:DNA binding; C:nucleus; P:regulation of DNA-templated transcription	.	.	.	.		AT4G04972.1	hypothetical protein							AT4G22240	1
BraA06g001110.3.5C	753	36.9683	6.07487	1.4342	4.23572	2.27821e-05	0.000416088	2.05223	0	0	150.557	11.2521	8.51834	79.3461	21.9892	59	XP_013640450.1_protein LURP-one-related 2 [Brassica napus] RID56658.1 hypothetical protein BRARA_F00087 [Brassica rapa] CDY24067.1 BnaA06g00650D [Brassica napus] VDC64765.1 unnamed protein product [Brassica rapa]	AT1G53875.1_LURP-one-like protein	IPR007612_LURP-one-related; IPR025659_Tubby-like, C-terminal	.	.	.	.	.	.	.		AT1G53163.1	membrane-associated kinase regulator							AT4G22270	1
BraA10g027860.3.5C	464	376.834	6.07381	1.06505	5.70284	1.17825e-08	6.85221e-07	8.2089	26.3085	7.9542	466.852	15.9404	22.7156	928.816	703.654	1211.05	CAF2353641.1_unnamed protein product [Brassica napus] CAG7911606.1 unnamed protein product [Brassica rapa]	AT5G10040.1_transmembrane protein	.	.	.	.	.	.	.	.		AT5G05270.1	Chalcone-flavanone isomerase family protein, Gene Name = CHIL							AT4G22340	1
BraA03g037120.3.5C	10794	16.5902	6.07024	1.25038	4.85471	1.20564e-06	3.56347e-05	0	2.19237	0	13.917	2.81302	4.73241	67.6776	23.8216	34.1579	XP_033142764.1_probable leucine-rich repeat receptor-like serine/threonine-protein kinase At3g14840 isoform X2 [Brassica rapa]	AT3G14840.2_Leucine-rich repeat transmembrane protein kinase	IPR011009_Protein kinase-like domain superfamily; IPR001245_Serine-threonine/tyrosine-protein kinase, catalytic domain; IPR000719_Protein kinase domain; IPR021720_Malectin domain	4	F:GO:0004672; F:GO:0005524; P:GO:0006468; C:GO:0016020	F:protein kinase activity; F:ATP binding; P:protein phosphorylation; C:membrane	.	.	.	.		AT3G15500.1	NAC domain containing protein 3, Gene Name = NAC3							AT4G22360	1
BraA05g022320.3.5C	384	4.37652	6.06282	1.65591	3.66132	0.000250917	0.00291374	0	0	0	5.06072	0.937672	0	5.83427	10.9946	16.5614	KAF3502526.1_hypothetical protein F2Q69_00042394 [Brassica cretica]	.	IPR010666_Zinc finger, GRF-type	1	F:GO:0008270	F:zinc ion binding	.	.	.	.		AT1G32928.1	Avr9/Cf-9 rapidly elicited protein
BraA03g033980.3.5C	2694	6.8714	6.05618	1.87236	3.23452	0.00121848	0.00993217	0	0	0	26.5688	0.937672	0.946482	21.0034	8.24595	4.14035	XP_009135010.1_probable ADP-ribosylation factor GTPase-activating protein AGD11 [Brassica rapa] XP_013740973.2 probable ADP-ribosylation factor GTPase-activating protein AGD11 [Brassica napus] XP_022573342.1 probable ADP-ribosylation factor GTPase-activating protein AGD11 [Brassica napus] RID71289.1 hypothetical protein BRARA_C03235 [Brassica rapa]	AT3G07940.1_Calcium-dependent ARF-type GTPase activating protein family	IPR001164_Arf GTPase activating protein; IPR035892_C2 domain superfamily; IPR037278_ARFGAP/RecO-like zinc finger; IPR000008_C2 domain	3	F:GO:0005096; P:GO:0043547; F:GO:0046872	F:GTPase activator activity; P:positive regulation of GTPase activity; F:metal ion binding	K12486	SMAP; stromal membrane-associated protein	1	A 9140 Cellular Processes; B 09141 Transport and catabolism; C 04144 Endocytosis [PATH:ko04144]		AT3G08860.1	PYRIMIDINE 4, Gene Name = PYD4							AT4G22780	1
BraA03g012750.3.5C	4556	2961.49	6.05278	0.788763	7.67377	1.67016e-14	5.15937e-12	114.925	172.101	87.4962	1166.5	127.523	131.561	6402.53	6977.9	11472.9	XP_009132166.1_beta-galactosidase 4 [Brassica rapa]	AT5G56870.1_beta-galactosidase 4, Gene Name = BGAL4	IPR041392_Beta-galactosidase, beta-sandwich domain; IPR008979_Galactose-binding-like domain superfamily	6	F:GO:0004565; P:GO:0006012; P:GO:0006027; P:GO:0006687; C:GO:0009341; P:GO:0046486	F:beta-galactosidase activity; P:galactose metabolic process; P:glycosaminoglycan catabolic process; P:glycosphingolipid metabolic process; C:beta-galactosidase complex; P:glycerolipid metabolic process	.	.	.	.		AT5G56550.1	oxidative stress 3, Gene Name = OXS3							AT4G22790	1
BraA10g023650.3.5C	1311	18.1086	6.03493	1.57487	3.83202	0.000127094	0.00166573	2.05223	0	0	5.06072	0	2.83945	2.33371	75.1298	75.5614	XP_009121518.1_probable carboxylesterase 17 [Brassica rapa] CAF2345502.1 unnamed protein product [Brassica napus]	AT5G16080.1_carboxyesterase 17, Gene Name = CXE17	IPR013094_Alpha/beta hydrolase fold-3; IPR029058_Alpha/Beta hydrolase fold	2	P:GO:0009056; F:GO:0080030	P:catabolic process; F:methyl indole-3-acetate esterase activity	.	.	.	.		AT5G15470.1	galacturonosyltransferase 14, Gene Name = GAUT14							AT4G23190	2
BraA06g003790.3.5C	2973	373.986	6.03283	0.431004	13.9972	1.62191e-44	1.16489e-40	7.52483	15.3466	27.8397	26.5688	16.8781	23.662	1253.2	1035.32	959.526	XP_033128437.1_probable disease resistance protein At1g15890 [Brassica rapa]	AT1G15890.1_Disease resistance protein (CC-NBS-LRR class) family	IPR002182_NB-ARC; IPR027417_P-loop containing nucleoside triphosphate hydrolase; IPR003593_AAA+ ATPase domain; IPR003591_Leucine-rich repeat, typical subtype; IPR001611_Leucine-rich repeat	1	F:GO:0043531	F:ADP binding	.	.	.	.		AT1G49560.1	Homeodomain-like superfamily protein							AT4G23030	1
BraA05g032690.3.5C	1102	9945.89	6.00644	0.854577	7.02856	2.08677e-12	3.65554e-10	657.396	375.992	155.107	9648.27	879.536	1366.72	35843.4	14522	26064.5	KAF2545265.1_hypothetical protein F2Q70_00023377 [Brassica cretica]	AT3G15450.2_aluminum induced protein with YGL and LRDR motifs	IPR029055_Nucleophile aminohydrolases, N-terminal; IPR024286_Domain of unknown function DUF3700	.	.	.	.	.	.	.		AT3G14940.1	phosphoenolpyruvate carboxylase 3, Gene Name = PPC3							AT4G23240	1
BraA01g007440.3.5C	1253	95.5624	5.9905	1.31163	4.56722	4.94245e-06	0.000116006	4.10445	3.28856	0.994275	301.113	8.43905	2.83945	186.697	226.305	126.281	XP_009127924.2_probable xyloglucan endotransglucosylase/hydrolase protein 17 [Brassica rapa]	AT1G65310.2_xyloglucan endotransglucosylase/hydrolase 17, Gene Name = XTH17	IPR016455_Xyloglucan endotransglucosylase/hydrolase; IPR008264_Beta-glucanase; IPR013320_Concanavalin A-like lectin/glucanase domain superfamily; IPR000757_Glycoside hydrolase family 16; IPR010713_Xyloglucan endo-transglycosylase, C-terminal	8	F:GO:0004553; C:GO:0005618; P:GO:0010411; C:GO:0016020; F:GO:0016762; P:GO:0042546; C:GO:0048046; P:GO:0071555	F:hydrolase activity, hydrolyzing O-glycosyl compounds; C:cell wall; P:xyloglucan metabolic process; C:membrane; F:xyloglucan:xyloglucosyl transferase activity; P:cell wall biogenesis; C:apoplast; P:cell wall organization	K08235	E2.4.1.207; xyloglucan:xyloglucosyl transferase [EC:2.4.1.207]	0	None		AT4G29510.1	arginine methyltransferase 11, Gene Name = PRMT11							AT4G23320	3
BraA07g021100.3.5C	1651	4.62953	5.97497	2.17136	2.75172	0.00592837	0.0327191	0	0	0	10.1214	0	0	19.8365	5.4973	6.21053	XP_009125165.1_uncharacterized protein At4g15970 [Brassica rapa] XP_013651866.1 uncharacterized protein At4g15970-like [Brassica napus]	AT5G40900.1_Nucleotide-diphospho-sugar transferase family protein	IPR005069_Nucleotide-diphospho-sugar transferase	2	C:GO:0016020; F:GO:0016740	C:membrane; F:transferase activity	.	.	.	.		AT1G63800.1	ubiquitin-conjugating enzyme 5, Gene Name = UBC5							AT4G23370	1
BraA07g024030.3.5C	2426	156.531	5.94393	0.422738	14.0606	6.63557e-45	6.35445e-41	4.10445	6.57712	5.96565	105.01	164.093	130.614	301.048	343.581	347.789	XP_009104108.1_basic leucine zipper 61 [Brassica rapa] KAH0918902.1 hypothetical protein HID58_026562 [Brassica napus]	AT3G58120.1_Basic-leucine zipper (bZIP) transcription factor family protein, Gene Name = BZIP61	IPR004827_Basic-leucine zipper domain; IPR046347_Basic-leucine zipper domain superfamily; IPR044759_RF2-like transcription factor, bZIP domain	4	F:GO:0003700; C:GO:0005667; P:GO:0006355; P:GO:0006355	F:DNA-binding transcription factor activity; C:transcription regulator complex; P:regulation of DNA-templated transcription; P:regulation of DNA-templated transcription	.	.	.	.		AT3G59440.1	Calcium-binding EF-hand family protein							AT4G23600	1
BraA06g041510.3.5C	5424	136.733	5.93809	0.799931	7.42326	1.14274e-13	2.98453e-11	4.78853	1.09619	3.9771	408.654	128.461	57.7354	221.702	235.468	168.719	XP_009101304.2_histidine kinase 4 isoform X1 [Brassica rapa]	AT2G01830.2_CHASE domain containing histidine kinase protein, Gene Name = WOL	IPR036097_Signal transduction histidine kinase, dimerisation/phosphoacceptor domain superfamily; IPR003594_Histidine kinase/HSP90-like ATPase; IPR011006_CheY-like superfamily; IPR003661_Signal transduction histidine kinase, dimerisation/phosphoacceptor domain; IPR000836_Phosphoribosyltransferase domain; IPR004358_Signal transduction histidine kinase-related protein, C-terminal; IPR036890_Histidin…	23	F:GO:0000155; P:GO:0000160; F:GO:0004721; C:GO:0005783; P:GO:0006470; P:GO:0007231; P:GO:0008272; P:GO:0009116; C:GO:0009365; P:GO:0009414; P:GO:0009736; F:GO:0009885; P:GO:0010029; P:GO:0010086; C:GO:0016020; P:GO:0016036; P:GO:0018106; P:GO:0033500; P:GO:0042742; F:GO:0043424; P:GO:0048509; P:GO:0048831; P:GO:0071329	F:phosphorelay sensor kinase activity; P:phosphorelay signal transduction system; F:phosphoprotein phosphatase activity; C:endoplasmic reticulum; P:protein dephosphorylation; P:osmosensory signaling pathway; P:sulfate transport; P:nucleoside metabolic process; C:protein histidine kinase complex; P:response to water deprivation; P:cytokinin-activated signaling pathway; F:transmembrane histidine ki…	K14489	AHK2_3_4; arabidopsis histidine kinase 2/3/4 (cytokinin receptor) [EC:2.7.13.3]	1	A 9130 Environmental Information Processing; B 09132 Signal transduction; C 04075 Plant hormone signal transduction [PATH:ko04075]		AT2G01430.1	homeobox-leucine zipper protein 17, Gene Name = HB17							AT4G23920	1
BraA07g015930.3.5C	1671	54.1727	5.93793	1.47219	4.03339	5.49781e-05	0.000841485	1.36815	5.48093	0	68.3198	0.937672	0.946482	78.1792	95.2865	237.035	XP_009103319.1_AT-hook motif nuclear-localized protein 27 [Brassica rapa]	AT1G20900.1_Putative AT-hook DNA-binding family protein, Gene Name = ESC	IPR014476_AT-hook motif nuclear-localized protein 15-29; IPR005175_PPC domain	16	F:GO:0003680; F:GO:0003690; F:GO:0003700; C:GO:0005634; C:GO:0005667; P:GO:0006325; P:GO:0006355; P:GO:0006355; P:GO:0009640; P:GO:0009908; P:GO:0010150; P:GO:0010228; F:GO:0042393; F:GO:0043621; P:GO:0045087; P:GO:0045824	F:minor groove of adenine-thymine-rich DNA binding; F:double-stranded DNA binding; F:DNA-binding transcription factor activity; C:nucleus; C:transcription regulator complex; P:chromatin organization; P:regulation of DNA-templated transcription; P:regulation of DNA-templated transcription; P:photomorphogenesis; P:flower development; P:leaf senescence; P:vegetative to reproductive phase transition …	.	.	.	.		AT1G20630.1	catalase 1, Gene Name = CAT1							AT4G24020	1
BraA08g024030.3.5C	2377	8.27452	5.91881	1.37498	4.30466	1.67242e-05	0.000322678	0	0	0.994275	2.53036	3.75069	8.51834	9.33484	26.5703	22.7719	XP_013656828.1_gibberellin 2-beta-dioxygenase 2-like [Brassica napus] XP_013671432.1 gibberellin 2-beta-dioxygenase 2-like [Brassica napus] CAG7899069.1 unnamed protein product [Brassica rapa] KAH0915922.1 hypothetical protein HID58_030368 [Brassica napus] CAF2251296.1 unnamed protein product [Brassica napus] VDD06199.1 unnamed protein product [Brassica rapa]	AT1G30040.1_gibberellin 2-oxidase, Gene Name = GA2OX2	IPR026992_Non-haem dioxygenase N-terminal domain; IPR044861_Isopenicillin N synthase-like, Fe(2+) 2OG dioxygenase domain	2	F:GO:0016491; F:GO:0046872	F:oxidoreductase activity; F:metal ion binding	K04125	GA2ox; gibberellin 2beta-dioxygenase [EC:1.14.11.13]	1	A 9100 Metabolism; B 09109 Metabolism of terpenoids and polyketides; C 00904 Diterpenoid biosynthesis [PATH:ko00904]		AT1G29670.1	GDSL-like Lipase/Acylhydrolase superfamily protein							AT4G24220	1
BraA03g053790.3.5C	2309	34.3104	5.90554	0.761826	7.75182	9.05854e-15	3.1089e-12	2.7363	1.09619	0	18.9777	9.37672	16.0902	93.3484	67.8	99.3684	XP_009137564.1_protein CHLOROPLAST IMPORT APPARATUS 2 [Brassica rapa]	AT4G25990.1_CCT motif family protein, Gene Name = CIL	IPR010402_CCT domain	2	C:GO:0005634; C:GO:0016020	C:nucleus; C:membrane	.	.	.	.		AT4G26940.1	Galactosyltransferase family protein							AT4G24230	2
BraA04g014570.3.5C	2223	66.5364	5.87435	1.14124	5.14733	2.64214e-07	9.74029e-06	0.684075	2.19237	4.97138	127.783	9.37672	5.67889	151.691	92.5379	203.912	XP_009140066.1_glycerophosphodiester phosphodiesterase GDPD2 [Brassica rapa]	AT5G41080.1_PLC-like phosphodiesterases superfamily protein, Gene Name = GDPD2	IPR030395_Glycerophosphodiester phosphodiesterase domain; IPR017946_PLC-like phosphodiesterase, TIM beta/alpha-barrel domain superfamily	2	P:GO:0006629; F:GO:0008081	P:lipid metabolic process; F:phosphoric diester hydrolase activity	K18696	GDE1; glycerophosphodiester phosphodiesterase [EC:3.1.4.46]	1	A 9100 Metabolism; B 09103 Lipid metabolism; C 00564 Glycerophospholipid metabolism [PATH:ko00564]		AT5G37490.1	ARM repeat superfamily protein							AT4G24520	1
BraA01g038500.3.5C	1302	6.49265	5.86856	1.36062	4.31316	1.60936e-05	0.000312402	0.684075	0	0	0	0.937672	0	14.0023	21.073	21.7368	VDC92993.1_unnamed protein product [Brassica rapa]	.	.	1	C:GO:0016020	C:membrane	.	.	.	.		AT3G14310.1	pectin methylesterase 3, Gene Name = PME3							AT4G24760	1
BraA04g027290.3.5C	1633	10.6392	5.86114	2.13321	2.74757	0.00600395	0.0330384	0	1.09619	0	37.9554	0	0	26.8377	9.16216	20.7018	XP_009141607.1_UDP-glycosyltransferase 73C2 [Brassica rapa]	AT2G36760.1_UDP-glucosyl transferase 73C2, Gene Name = UGT73C2	IPR002213_UDP-glucuronosyl/UDP-glucosyltransferase	4	F:GO:0008194; C:GO:0016020; F:GO:0016758; C:GO:0043231	F:UDP-glycosyltransferase activity; C:membrane; F:hexosyltransferase activity; C:intracellular membrane-bounded organelle	K13496	UGT73C; UDP-glucosyltransferase 73C [EC:2.4.1.-]	1	A 9100 Metabolism; B 09109 Metabolism of terpenoids and polyketides; C 00908 Zeatin biosynthesis [PATH:ko00908]		AT2G36870.1	xyloglucan endotransglucosylase/hydrolase 32, Gene Name = XTH32							AT4G24960	1
BraA06g039440.3.5C	1422	3.18781	5.84227	1.77744	3.2869	0.00101296	0.00863539	0	0	0	0	0	0	5.83427	7.32973	15.5263	XP_009152024.1_short-chain dehydrogenase reductase 3a [Brassica rapa] XP_013647515.1 short-chain dehydrogenase reductase 3a-like [Brassica napus] RID60072.1 hypothetical protein BRARA_F03253 [Brassica rapa]	AT3G26760.1_NAD(P)-binding Rossmann-fold superfamily protein	IPR002347_Short-chain dehydrogenase/reductase SDR; IPR036291_NAD(P)-binding domain superfamily	.	.	.	.	.	.	.		AT3G26300.1	cytochrome P450, family 71, subfamily B, polypeptide 34, Gene Name = CYP71B34							AT4G24972	1
BraA09g004390.3.5C	1291	3.76211	5.84129	1.55353	3.76002	0.000169901	0.00211486	0	0	0	2.53036	0.937672	1.89296	2.33371	13.7432	12.4211	XP_033134705.1_chitinase CLP [Brassica rapa]	AT5G48430.1_Eukaryotic aspartyl protease family protein	IPR032861_Xylanase inhibitor, N-terminal; IPR021109_Aspartic peptidase domain superfamily; IPR032799_Xylanase inhibitor, C-terminal	2	F:GO:0004190; P:GO:0006508	F:aspartic-type endopeptidase activity; P:proteolysis	.	.	.	.		AT5G49450.1	basic leucine-zipper 1, Gene Name = bZIP1							AT4G25050	1
BraA05g029170.3.5C	485	396.243	5.79889	1.75071	3.31231	0.000925292	0.00803831	8.89298	25.2123	3.9771	1400.56	8.43905	3.78593	249.707	563.473	1302.14	XP_009135611.2_uncharacterized protein LOC103859789 [Brassica rapa]	AT3G19030.1_transcription initiation factor TFIID subunit 1b-like protein	.	3	F:GO:0003743; C:GO:0005840; P:GO:0006446	F:translation initiation factor activity; C:ribosome; P:regulation of translational initiation	.	.	.	.		AT3G18660.2	plant glycogenin-like starch initiation protein 1, Gene Name = PGSIP1							AT4G25170	1
BraA08g022820.3.5C	1828	3.2393	5.75775	1.52484	3.77598	0.000159381	0.00201357	0	0	0	1.26518	0	0.946482	5.83427	12.827	8.2807	KAG5388601.1_hypothetical protein IGI04_030142 [Brassica rapa subsp. trilocularis]	AT5G58470.2_TBP-associated factor 15B, Gene Name = TAF15b	.	.	.	.	K13098	TLS, FUS; RNA-binding protein FUS	5	A 9120 Genetic Information Processing; B 09121 Transcription; C 03040 Spliceosome [PATH:ko03040]|A 9120 Genetic Information Processing; B 09122 Translation; C 03015 mRNA surveillance pathway [PATH:ko03015]|A 9160 Human Diseases; B 09161 Cancer: overview; C 05202 Transcriptional misregulation in cancer [PATH:ko05202]|A 9160 Human Diseases; B 09164 Neurodegenerative disease; C 05014 Amyotrophic lat…		AT4G39230.1	NmrA-like negative transcriptional regulator family protein							AT5G51860	2
BraA06g006340.3.5C	692	519.876	5.75725	0.723734	7.95493	1.79233e-15	7.80179e-13	4.10445	36.1742	42.7538	73.3805	45.0082	27.448	2309.21	923.546	1217.26	XP_013641013.1_chloroplast stem-loop binding protein of 41 kDa b, chloroplastic isoform X2 [Brassica napus] XP_033130078.1 chloroplast stem-loop binding protein of 41 kDa b, chloroplastic isoform X2 [Brassica rapa]	AT1G09340.1_chloroplast RNA binding protein, Gene Name = CRB	IPR036291_NAD(P)-binding domain superfamily	8	F:GO:0003978; F:GO:0005515; C:GO:0005829; P:GO:0009117; P:GO:0009225; C:GO:0010287; P:GO:0032544; P:GO:0033499	F:UDP-glucose 4-epimerase activity; F:protein binding; C:cytosol; P:nucleotide metabolic process; P:nucleotide-sugar metabolic process; C:plastoglobule; P:plastid translation; P:galactose catabolic process via UDP-galactose	.	.	.	.		AT1G09460.1	Carbohydrate-binding X8 domain superfamily protein							AT4G25433	1
BraA06g001590.3.5C	941	3.41242	5.75268	1.91179	3.00906	0.00262055	0.0176976	0	0	0	3.79554	0	0	3.50056	10.9946	12.4211	XP_033128381.1_lectin-like protein At1g53080 [Brassica rapa] KAG5391398.1 hypothetical protein IGI04_021361 [Brassica rapa subsp. trilocularis]	AT1G53080.1_Legume lectin family protein	IPR001220_Legume lectin domain; IPR016363_Legume lectin; IPR013320_Concanavalin A-like lectin/glucanase domain superfamily	2	F:GO:0030246; C:GO:0048046	F:carbohydrate binding; C:apoplast	.	.	.	.		AT3G15450.1	aluminum induced protein with YGL and LRDR motifs
BraA04g005580.3.5C	5052	3.30923	5.74733	1.85502	3.09827	0.00194657	0.0141973	0	0	0	0	2.81302	0	12.8354	2.74865	11.386	CAG7862117.1_unnamed protein product [Brassica rapa]	.	.	.	.	.	.	.	.	.		AT3G54140.1	peptide transporter 1, Gene Name = PTR1							AT4G25780	1
BraA03g021560.3.5C	2253	4.59854	5.74605	1.34776	4.26339	2.01349e-05	0.000375864	0	0	0	5.06072	3.75069	5.67889	9.33484	8.24595	9.31579	XP_009133444.1_bZIP transcription factor 18 [Brassica rapa]	AT2G40620.1_Basic-leucine zipper (bZIP) transcription factor family protein	IPR004827_Basic-leucine zipper domain; IPR044759_RF2-like transcription factor, bZIP domain; IPR046347_Basic-leucine zipper domain superfamily	4	F:GO:0003700; C:GO:0005667; P:GO:0006355; P:GO:0006355	F:DNA-binding transcription factor activity; C:transcription regulator complex; P:regulation of DNA-templated transcription; P:regulation of DNA-templated transcription	.	.	.	.		AT2G41180.1	VQ motif-containing protein, Gene Name = SIB2							AT4G26200	1
BraA02g012990.3.5C	4884	341.408	5.72542	0.983939	5.81887	5.9245e-09	3.7244e-07	5.4726	39.4627	8.94848	158.148	15.0027	19.8761	336.054	1178.25	1311.46	CAG7892408.1_unnamed protein product, partial [Brassica rapa]	AT5G56870.1_beta-galactosidase 4, Gene Name = BGAL4	IPR031330_Glycoside hydrolase 35, catalytic domain; IPR041392_Beta-galactosidase, beta-sandwich domain; IPR017853_Glycoside hydrolase superfamily; IPR001944_Glycoside hydrolase, family 35; IPR008979_Galactose-binding-like domain superfamily	6	F:GO:0004565; P:GO:0006012; P:GO:0006027; P:GO:0006687; C:GO:0009341; P:GO:0046486	F:beta-galactosidase activity; P:galactose metabolic process; P:glycosaminoglycan catabolic process; P:glycosphingolipid metabolic process; C:beta-galactosidase complex; P:glycerolipid metabolic process	.	.	.	.		AT5G56550.1	oxidative stress 3, Gene Name = OXS3							AT4G26690	1
BraA06g036100.3.5C	1147	96.396	5.69885	0.983443	5.7948	6.84031e-09	4.20804e-07	6.84075	3.28856	3.9771	96.1538	9.37672	3.78593	257.875	217.143	269.123	XP_009151297.1_basic leucine zipper 1 [Brassica rapa] XP_013644075.1 basic leucine zipper 1 [Brassica napus] CAF2089515.1 unnamed protein product [Brassica napus] CAG7872355.1 unnamed protein product [Brassica rapa] VDC68209.1 unnamed protein product [Brassica rapa]	AT5G49450.1_basic leucine-zipper 1, Gene Name = bZIP1	IPR046347_Basic-leucine zipper domain superfamily; IPR004827_Basic-leucine zipper domain; IPR045314_G-box binding factor 1-like, bZIP domain, plant	4	F:GO:0003700; C:GO:0005667; P:GO:0006355; P:GO:0006355	F:DNA-binding transcription factor activity; C:transcription regulator complex; P:regulation of DNA-templated transcription; P:regulation of DNA-templated transcription	K25786	BZIP1S; bZIP transcription factor 1/2/11/44/53	0	None		AT5G49120.1	DUF581 family protein, putative (DUF581)							AT4G26800	2
BraA07g000980.3.5C	2616	116.221	5.69757	1.25379	4.54427	5.51248e-06	0.000127511	18.47	0	0	16.4474	3.75069	17.9832	653.439	147.511	188.386	XP_009102135.2_inositol oxygenase 2 [Brassica rapa]	AT2G19800.1_myo-inositol oxygenase 2, Gene Name = MIOX2	IPR007828_Inositol oxygenase	4	F:GO:0005506; C:GO:0005737; P:GO:0019310; F:GO:0050113	F:iron ion binding; C:cytoplasm; P:inositol catabolic process; F:inositol oxygenase activity	K00469	MIOX; inositol oxygenase [EC:1.13.99.1]	2	A 9100 Metabolism; B 09101 Carbohydrate metabolism; C 00053 Ascorbate and aldarate metabolism [PATH:ko00053]|A 9100 Metabolism; B 09101 Carbohydrate metabolism; C 00562 Inositol phosphate metabolism [PATH:ko00562]		AT2G18170.1	MAP kinase 7, Gene Name = MPK7							AT4G27180	1
BraA03g037930.3.5C	1541	1180.18	5.69732	0.723049	7.87957	3.28497e-15	1.29279e-12	6.84075	69.0598	44.7424	2219.13	1091.45	974.876	3347.71	1192	1675.81	XP_009135480.2_aquaporin TIP2-1 [Brassica rapa] XP_013653350.1 aquaporin TIP2-1 [Brassica napus] KAG5405838.1 hypothetical protein IGI04_011957 [Brassica rapa subsp. trilocularis] KAH0934290.1 hypothetical protein HID58_011407 [Brassica napus] RID71678.1 hypothetical protein BRARA_C03603 [Brassica rapa] CAF2127815.1 unnamed protein product [Brassica napus] CAG7882652.1 unnamed protein product [Br…	AT3G16240.1_delta tonoplast integral protein, Gene Name = DELTA-TIP	IPR000425_Major intrinsic protein; IPR023271_Aquaporin-like	14	C:GO:0000326; C:GO:0005794; C:GO:0005886; P:GO:0006833; C:GO:0009505; C:GO:0009506; C:GO:0009705; C:GO:0009941; F:GO:0015200; F:GO:0015250; C:GO:0016020; F:GO:0042802; C:GO:0042807; P:GO:0072489	C:protein storage vacuole; C:Golgi apparatus; C:plasma membrane; P:water transport; C:plant-type cell wall; C:plasmodesma; C:plant-type vacuole membrane; C:chloroplast envelope; F:methylammonium transmembrane transporter activity; F:water channel activity; C:membrane; F:identical protein binding; C:central vacuole; P:methylammonium transmembrane transport	K09873	TIP; aquaporin TIP	0	None		AT3G16490.1	IQ-domain 26, Gene Name = IQD26							AT2G13770	1
BraA07g003080.3.5C	5636	95.0341	5.6755	0.964985	5.88144	4.06711e-09	2.63756e-07	2.7363	8.7695	1.98855	140.435	16.8781	9.46482	250.874	217.143	207.018	XP_009121074.1_histidine kinase 1 [Brassica rapa]	AT2G17820.1_histidine kinase 1, Gene Name = HK1	IPR003661_Signal transduction histidine kinase, dimerisation/phosphoacceptor domain; IPR036097_Signal transduction histidine kinase, dimerisation/phosphoacceptor domain superfamily; IPR001789_Signal transduction response regulator, receiver domain; IPR004358_Signal transduction histidine kinase-related protein, C-terminal; IPR003594_Histidine kinase/HSP90-like ATPase; IPR036890_Histidine kinase/H…	11	F:GO:0000155; P:GO:0000160; F:GO:0005034; P:GO:0006468; P:GO:0006970; C:GO:0009365; P:GO:0009414; F:GO:0009927; P:GO:0010375; P:GO:0010431; C:GO:0016020	F:phosphorelay sensor kinase activity; P:phosphorelay signal transduction system; F:osmosensor activity; P:protein phosphorylation; P:response to osmotic stress; C:protein histidine kinase complex; P:response to water deprivation; F:histidine phosphotransfer kinase activity; P:stomatal complex patterning; P:seed maturation; C:membrane	.	.	.	.		AT1G45616.1	receptor like protein 6, Gene Name = RLP6
BraA01g036730.3.5C	1335	2805.15	5.65702	0.602747	9.38539	6.26848e-21	6.2099e-18	149.128	110.715	77.5535	5479.5	1176.78	1208.66	5008.14	5577.93	6457.91	KAH0943540.1_hypothetical protein HID58_003177, partial [Brassica napus]	AT3G16660.1_Pollen Ole e 1 allergen and extensin family protein	.	1	C:GO:0016020	C:membrane	.	.	.	.		.								AT4G27190	1
BraA08g004010.3.5C	672	4.1445	5.65308	1.42057	3.97945	6.90739e-05	0.00100988	0	0	0	2.53036	3.75069	5.67889	12.8354	7.32973	5.17544	XP_009107315.1_E3 ubiquitin-protein ligase ATL76 [Brassica rapa]	AT1G49210.1_RING/U-box superfamily protein	IPR001841_Zinc finger, RING-type	4	F:GO:0004842; C:GO:0016020; P:GO:0016567; F:GO:0046872	F:ubiquitin-protein transferase activity; C:membrane; P:protein ubiquitination; F:metal ion binding	K19040	ATL76S; E3 ubiquitin-protein ligase ATL10/75/76/77/78 [EC:2.3.2.27]	0	None		AT1G48750.1	Bifunctional inhibitor/lipid-transfer protein/seed storage 2S albumin superfamily protein							AT4G27360	1
BraA06g038940.3.5C	3776	9.01904	5.64881	1.88188	3.00168	0.00268491	0.0180286	0	0	0.994275	30.3643	0.937672	0	12.8354	17.4081	18.6316	CDY13715.1_BnaA06g32080D [Brassica napus] VDC68497.1 unnamed protein product [Brassica rapa]	AT3G27470.3_lysine ketoglutarate reductase trans-splicing protein (DUF707)	IPR007877_Protein of unknown function DUF707	1	C:GO:0016020	C:membrane	.	.	.	.		AT3G27250.1	hypothetical protein							AT4G27450	1
BraA10g001330.3.5C	5015	2812.95	5.64336	0.575846	9.80012	1.12454e-22	1.4685e-19	142.972	184.159	139.199	1057.69	227.854	265.015	10213.5	6274.25	6811.91	XP_009119616.1_probable beta-D-xylosidase 2 [Brassica rapa]	AT1G02640.1_beta-xylosidase 2, Gene Name = BXL2	IPR002772_Glycoside hydrolase family 3 C-terminal domain; IPR001764_Glycoside hydrolase, family 3, N-terminal; IPR017853_Glycoside hydrolase superfamily; IPR036881_Glycoside hydrolase family 3 C-terminal domain superfamily; IPR026891_Fibronectin type III-like domain	9	C:GO:0005576; P:GO:0005982; P:GO:0005985; F:GO:0009044; P:GO:0009117; C:GO:0009505; P:GO:0031222; P:GO:0045493; F:GO:0046556	C:extracellular region; P:starch metabolic process; P:sucrose metabolic process; F:xylan 1,4-beta-xylosidase activity; P:nucleotide metabolic process; C:plant-type cell wall; P:arabinan catabolic process; P:xylan catabolic process; F:alpha-L-arabinofuranosidase activity	.	.	.	.		AT1G03310.1	debranching enzyme 1, Gene Name = DBE1							AT4G27720	1
BraA06g027390.3.5C	809	5.93085	5.63621	1.47978	3.80882	0.000139634	0.00180619	0	1.09619	0	3.79554	0	0	17.5028	16.4919	14.4912	KAG5393886.1_hypothetical protein IGI04_023849 [Brassica rapa subsp. trilocularis]	.	.	.	.	.	.	.	.	.		AT5G62720.1	Integral membrane HPP family protein							AT4G27860	1
BraA01g008640.3.5C	1985	9.59194	5.63088	1.44863	3.88704	0.000101475	0.00138296	0	0	0.994275	26.5688	6.5637	3.78593	18.6697	10.0784	19.6667	XP_009129229.1_protein SPEAR3 isoform X1 [Brassica rapa] KAG5413232.1 hypothetical protein IGI04_000799 [Brassica rapa subsp. trilocularis]	AT4G28840.1_mediator of RNA polymerase II transcription subunit	.	4	F:GO:0003700; C:GO:0005667; P:GO:0006355; P:GO:0006355	F:DNA-binding transcription factor activity; C:transcription regulator complex; P:regulation of DNA-templated transcription; P:regulation of DNA-templated transcription	.	.	.	.		AT1G11130.2	Leucine-rich repeat protein kinase family protein, Gene Name = SUB							AT4G28140	1
BraA03g044830.3.5C	1415	77.1383	5.61903	1.0779	5.21296	1.85849e-07	7.33413e-06	8.89298	3.28856	0	51.8724	4.68836	6.62537	94.5152	210.73	313.632	XP_009136472.2_thioredoxin-like 1-2, chloroplastic [Brassica rapa]	AT5G61440.1_atypical CYS HIS rich thioredoxin 5, Gene Name = ACHT5	IPR013766_Thioredoxin domain; IPR036249_Thioredoxin-like superfamily	2	C:GO:0009507; P:GO:0045454	C:chloroplast; P:cell redox homeostasis	.	.	.	.		AT3G49790.1	Carbohydrate-binding protein							AT4G28250	1
BraA08g027170.3.5C	2514	2.88367	5.61845	1.75945	3.1933	0.00140655	0.011093	0	0	0	1.26518	0	0	15.1691	6.41352	3.10526	XP_009110116.1_4-substituted benzoates-glutamate ligase GH3.12 [Brassica rapa] CDY41460.1 BnaA08g20620D [Brassica napus] VDD06859.1 unnamed protein product [Brassica rapa]	AT1G23160.1_Auxin-responsive GH3 family protein	IPR004993_GH3 family	2	C:GO:0005737; F:GO:0016881	C:cytoplasm; F:acid-amino acid ligase activity	K14487	GH3; auxin responsive GH3 gene family	1	A 9130 Environmental Information Processing; B 09132 Signal transduction; C 04075 Plant hormone signal transduction [PATH:ko04075]		AT1G22490.1	basic helix-loop-helix (bHLH) DNA-binding superfamily protein							AT4G28310	1
BraA07g009570.3.5C	5059	266.061	5.61159	0.817032	6.86826	6.49881e-12	9.7751e-10	21.2063	9.86568	6.95993	316.295	90.9542	67.2002	1306.88	321.592	253.597	XP_009102585.1_receptor-like kinase TMK4 [Brassica rapa]	AT3G23750.1_Leucine-rich repeat protein kinase family protein	IPR001611_Leucine-rich repeat; IPR013210_Leucine-rich repeat-containing N-terminal, plant-type; IPR003591_Leucine-rich repeat, typical subtype	8	F:GO:0004674; F:GO:0005524; C:GO:0005794; C:GO:0005886; P:GO:0006468; P:GO:0009069; C:GO:0009506; C:GO:0016020	F:protein serine/threonine kinase activity; F:ATP binding; C:Golgi apparatus; C:plasma membrane; P:protein phosphorylation; P:serine family amino acid metabolic process; C:plasmodesma; C:membrane	.	.	.	.		AT3G23630.1	isopentenyltransferase 7, Gene Name = IPT7							AT4G32480	1
BraA09g047530.3.5C	4919	792.685	5.61156	1.64034	3.42097	0.00062398	0.00593528	1.36815	61.3865	37.7825	2074.9	25.3171	27.448	1190.19	1764.63	1951.14	KAG5386100.1_hypothetical protein IGI04_037570 [Brassica rapa subsp. trilocularis]	AT3G54830.1_Transmembrane amino acid transporter family protein	IPR013057_Amino acid transporter, transmembrane domain	1	C:GO:0016020	C:membrane	K15015	SLC32A, VGAT; solute carrier family 32 (vesicular inhibitory amino acid transporter)	5	A 9150 Organismal Systems; B 09156 Nervous system; C 04727 GABAergic synapse [PATH:ko04727]|A 9150 Organismal Systems; B 09156 Nervous system; C 04723 Retrograde endocannabinoid signaling [PATH:ko04723]|A 9150 Organismal Systems; B 09156 Nervous system; C 04721 Synaptic vesicle cycle [PATH:ko04721]|A 9160 Human Diseases; B 09165 Substance dependence; C 05032 Morphine addiction [PATH:ko05032]|A 91…		AT3G55110.1	ABC-2 type transporter family protein, Gene Name = ABCG18							AT4G28365	1
BraA08g021750.3.5C	1265	250.454	5.60083	1.13064	4.95367	7.28254e-07	2.29157e-05	0	27.4047	9.94275	320.091	72.2007	34.0733	1038.5	395.806	356.07	XP_009109347.1_cold-regulated 413 plasma membrane protein 4 [Brassica rapa] XP_013625662.1 PREDICTED: cold-regulated 413 plasma membrane protein 4 [Brassica oleracea var. oleracea] XP_013681461.1 cold-regulated 413 plasma membrane protein 4 [Brassica napus] KAF2616201.1 hypothetical protein F2Q70_00012968 [Brassica cretica] KAG2291235.1 hypothetical protein Bca52824_037904 [Brassica carinata] VDC…	AT4G37220.1_Cold acclimation protein WCOR413 family	IPR008892_Cold-regulated 413 protein	5	C:GO:0005886; P:GO:0009744; P:GO:0009749; P:GO:0009750; C:GO:0016020	C:plasma membrane; P:response to sucrose; P:response to glucose; P:response to fructose; C:membrane	.	.	.	.		AT4G37400.1	cytochrome P450, family 81, subfamily F, polypeptide 3, Gene Name = CYP81F3							AT4G17360	1
BraA03g016130.3.5C	1162	2.91352	5.58709	2.1669	2.57838	0.00992641	0.0479207	0	0	0	1.26518	0	0.946482	0	6.41352	17.5965	XP_009132730.2_endochitinase At2g43590 [Brassica rapa]	AT2G43590.1_Chitinase family protein	IPR001002_Chitin-binding, type 1; IPR036861_Endochitinase-like superfamily; IPR023346_Lysozyme-like domain superfamily; IPR000726_Glycoside hydrolase, family 19, catalytic; IPR016283_Glycoside hydrolase, family 19	6	P:GO:0000272; F:GO:0004568; P:GO:0006032; P:GO:0006952; F:GO:0008061; P:GO:0016998	P:polysaccharide catabolic process; F:chitinase activity; P:chitin catabolic process; P:defense response; F:chitin binding; P:cell wall macromolecule catabolic process	K01183	E3.2.1.14; chitinase [EC:3.2.1.14]	1	A 9100 Metabolism; B 09101 Carbohydrate metabolism; C 00520 Amino sugar and nucleotide sugar metabolism [PATH:ko00520]		AT2G32280.1	GPI inositol-deacylase C, putative (DUF1218)							AT4G16980	1
BraA09g066240.3.5C	1622	9.69523	5.56174	2.15805	2.57721	0.00996014	0.0480031	0.684075	0	0	40.4858	0	0	24.5039	9.16216	12.4211	KAF8044948.1_hypothetical protein N665_5958s0002, partial [Sinapis alba]	AT1G05260.1_Peroxidase superfamily protein, Gene Name = RCI3	IPR002016_Haem peroxidase; IPR010255_Haem peroxidase superfamily; IPR000823_Plant peroxidase	9	F:GO:0004601; C:GO:0005576; P:GO:0006804; P:GO:0006979; C:GO:0016020; F:GO:0020037; P:GO:0042744; F:GO:0046872; P:GO:0098869	F:peroxidase activity; C:extracellular region; P:obsolete peroxidase reaction; P:response to oxidative stress; C:membrane; F:heme binding; P:hydrogen peroxide catabolic process; F:metal ion binding; P:cellular oxidant detoxification	K00430	E1.11.1.7; peroxidase [EC:1.11.1.7]	1	A 9100 Metabolism; B 09110 Biosynthesis of other secondary metabolites; C 00940 Phenylpropanoid biosynthesis [PATH:ko00940]		AT1G04910.1	O-fucosyltransferase family protein							AT4G16780	1
BraA03g028290.3.5C	725	121.858	5.55925	0.814541	6.82501	8.79168e-12	1.2566e-09	2.05223	7.67331	2.98283	336.538	118.147	50.1635	297.548	119.108	162.509	XP_009134275.1_lipid transfer protein EARLI 1-like [Brassica rapa] KAG5405093.1 hypothetical protein IGI04_011212 [Brassica rapa subsp. trilocularis] KAH0933503.1 hypothetical protein HID58_010620 [Brassica napus] CAF2125292.1 unnamed protein product [Brassica napus]	AT4G12520.1_Bifunctional inhibitor/lipid-transfer protein/seed storage 2S albumin superfamily protein	IPR036312_Bifunctional inhibitor/plant lipid transfer protein/seed storage helical domain superfamily; IPR027923_Hydrophobic seed protein domain; IPR016140_Bifunctional inhibitor/plant lipid transfer protein/seed storage helical domain	.	.	.	.	.	.	.		AT4G04480.1	F-box protein with a domain protein							AT4G16750	1
BraA07g021180.3.5C	2192	37.1292	5.55916	1.40421	3.95893	7.52863e-05	0.00108861	4.78853	1.09619	0	32.8947	0	3.78593	165.693	34.8162	91.0877	XP_009125173.1_glycerophosphodiester phosphodiesterase GDPD2 [Brassica rapa] XP_013647798.1 glycerophosphodiester phosphodiesterase GDPD2-like [Brassica napus]	AT5G41080.1_PLC-like phosphodiesterases superfamily protein, Gene Name = GDPD2	IPR017946_PLC-like phosphodiesterase, TIM beta/alpha-barrel domain superfamily; IPR030395_Glycerophosphodiester phosphodiesterase domain	2	P:GO:0006629; F:GO:0008081	P:lipid metabolic process; F:phosphoric diester hydrolase activity	K18696	GDE1; glycerophosphodiester phosphodiesterase [EC:3.1.4.46]	1	A 9100 Metabolism; B 09103 Lipid metabolism; C 00564 Glycerophospholipid metabolism [PATH:ko00564]		AT5G41350.3	RING/U-box superfamily protein							AT4G16480	2
BraA09g011510.3.5C	763	313.77	5.54195	0.912909	6.07064	1.27399e-09	9.85822e-08	30.0993	17.539	5.96565	199.899	18.7534	37.8593	1586.92	347.246	579.649	XP_009112461.1_chaperone protein dnaJ 11, chloroplastic [Brassica rapa]	AT2G17880.1_Chaperone DnaJ-domain superfamily protein	IPR036869_Chaperone J-domain superfamily; IPR001623_DnaJ domain	.	.	.	.	.	.	.		AT5G28237.1	Pyridoxal-5'-phosphate-dependent enzyme family protein
BraA01g016580.3.5C	7414	2.66125	5.52851	1.69295	3.26561	0.00109229	0.00915679	0	0	0	0	0.937672	0	3.50056	9.16216	10.3509	RID78779.1_hypothetical protein BRARA_A01572 [Brassica rapa] CAF2149910.1 unnamed protein product [Brassica napus] CAG7887652.1 unnamed protein product [Brassica rapa] CDY68100.1 BnaAnng26180D [Brassica napus] VDC75156.1 unnamed protein product [Brassica rapa]	AT4G25780.1_CAP (Cysteine-rich secretory proteins, Antigen 5, and Pathogenesis-related 1 protein) superfamily protein	IPR002413_Venom allergen 5-like; IPR014044_CAP domain; IPR035940_CAP superfamily; IPR001283_Cysteine-rich secretory protein-related	1	C:GO:0005576	C:extracellular region	.	.	.	.		AT4G26690.1	PLC-like phosphodiesterase family protein, Gene Name = SHV3							AT4G16190	1
BraA05g030540.3.5C	1991	8.50154	5.52672	1.61038	3.43193	0.000599296	0.00574864	0	0	0.994275	24.0384	2.81302	3.78593	4.66742	9.16216	31.0526	XP_009145947.1_WUSCHEL-related homeobox 1 [Brassica rapa]	AT3G18010.1_WUSCHEL related homeobox 1, Gene Name = WOX1	IPR001356_Homeobox domain; IPR009057_Homeobox-like domain superfamily	2	F:GO:0003677; C:GO:0005634	F:DNA binding; C:nucleus	.	.	.	.		AT3G17770.1	Dihydroxyacetone kinase							AT3G17100	2
BraA03g053130.3.5C	4192	150.803	5.50827	1.1736	4.69346	2.68619e-06	7.00921e-05	0	18.6352	8.94848	24.0384	26.2548	42.5917	22.1702	634.938	579.649	XP_009137496.2_putative respiratory burst oxidase homolog protein G isoform X1 [Brassica rapa] KAH0935530.1 hypothetical protein HID58_012647 [Brassica napus]	AT4G25090.1_Riboflavin synthase-like superfamily protein	IPR013112_FAD-binding 8; IPR013130_Ferric reductase transmembrane component-like domain; IPR002048_EF-hand domain; IPR013121_Ferric reductase, NAD binding domain; IPR000778_Cytochrome b245, heavy chain; IPR039261_Ferredoxin-NADP reductase (FNR), nucleotide-binding domain; IPR017938_Riboflavin synthase-like beta-barrel; IPR013623_NADPH oxidase Respiratory burst; IPR011992_EF-hand domain pair	7	F:GO:0004601; F:GO:0005509; P:GO:0006804; P:GO:0006979; C:GO:0016020; F:GO:0050664; P:GO:0098869	F:peroxidase activity; F:calcium ion binding; P:obsolete peroxidase reaction; P:response to oxidative stress; C:membrane; F:oxidoreductase activity, acting on NAD(P)H, oxygen as acceptor; P:cellular oxidant detoxification	K13447	RBOH; respiratory burst oxidase [EC:1.6.3.- 1.11.1.-]	2	A 9130 Environmental Information Processing; B 09132 Signal transduction; C 04016 MAPK signaling pathway - plant [PATH:ko04016]|A 9150 Organismal Systems; B 09159 Environmental adaptation; C 04626 Plant-pathogen interaction [PATH:ko04626]		AT4G25990.1	CCT motif family protein, Gene Name = CIL							AT4G15990	1
BraA03g010470.3.5C	3303	2.5256	5.50507	1.79	3.07546	0.00210181	0.0150132	0	0	0	0	0	0	7.00113	6.41352	9.31579	XP_009131895.2_cation/H(+) antiporter 9 [Brassica rapa]	AT5G22910.1_cation/H+ exchanger 9, Gene Name = CHX9	IPR006153_Cation/H+ exchanger	6	P:GO:0006813; P:GO:0006885; C:GO:0012505; F:GO:0015299; C:GO:0016020; P:GO:1902600	P:potassium ion transport; P:regulation of pH; C:endomembrane system; F:solute:proton antiporter activity; C:membrane; P:proton transmembrane transport	.	.	.	.		AT5G22940.1	glucuronoxylan glucuronosyltransferase, putative, Gene Name = F8H							AT4G15730	1
BraA09g043480.3.5C	756	7.02297	5.50058	1.66192	3.30978	0.000933702	0.00809669	0	1.09619	0	15.1822	0.937672	1.89296	5.83427	8.24595	30.0175	XP_009115719.2_RPW8-like protein 3 [Brassica rapa]	AT3G50470.1_homolog of RPW8 3, Gene Name = HR3	IPR008808_Powdery mildew resistance protein, RPW8 domain	1	P:GO:0050832	P:defense response to fungus	.	.	.	.		AT3G50560.1	NAD(P)-binding Rossmann-fold superfamily protein							AT4G15680	1
BraA09g058880.3.5C	3445	717.17	5.49727	0.835924	6.57627	4.82391e-11	5.89728e-09	16.4178	71.2522	25.8512	960.272	113.458	162.795	2541.41	963.86	1599.21	XP_009117613.1_uncharacterized protein LOC103842701 [Brassica rapa] RID48263.1 hypothetical protein BRARA_I04787 [Brassica rapa] CAF2050281.1 unnamed protein product [Brassica napus] CAG7866784.1 unnamed protein product [Brassica rapa] CDY21706.1 BnaA09g44570D [Brassica napus]	AT1G18460.1_alpha/beta-Hydrolases superfamily protein	IPR006693_Partial AB-hydrolase lipase domain; IPR029058_Alpha/Beta hydrolase fold	2	P:GO:0006629; C:GO:0016020	P:lipid metabolic process; C:membrane	.	.	.	.		AT1G17710.1	Pyridoxal phosphate phosphatase-related protein, Gene Name = PEPC1							AT4G15680	1
BraA05g026660.3.5C	1121	2.49127	5.48276	2.09626	2.61549	0.00890982	0.0442473	0	0	0	0	0	0	8.16798	1.83243	12.4211	VDC71916.1_unnamed protein product [Brassica rapa]	AT5G35530.1_Ribosomal protein S3 family protein	.	1	C:GO:0016020	C:membrane	.	.	.	.		AT3G21230.1	4-coumarate:CoA ligase 5, Gene Name = 4CL5							AT4G15680	1
BraA09g053330.3.5C	1936	2.45452	5.46127	1.85331	2.94676	0.00321124	0.0206296	0	0	0	0	0	0	10.5017	6.41352	5.17544	KAG7593974.1_Ribonuclease H-like superfamily [Arabidopsis thaliana x Arabidopsis arenosa]	.	.	.	.	.	.	.	.	.		AT3G62410.1	CP12 domain-containing protein 2, Gene Name = CP12-2							AT5G57590	1
BraA09g043490.3.5C	753	7.98793	5.43049	1.98649	2.73371	0.0062625	0.0340362	0	1.09619	0	27.834	0	0.946482	4.66742	7.32973	30.0175	XP_009115720.2_RPW8-like protein 3 [Brassica rapa]	AT3G50470.1_homolog of RPW8 3, Gene Name = HR3	IPR008808_Powdery mildew resistance protein, RPW8 domain	1	P:GO:0050832	P:defense response to fungus	.	.	.	.		AT3G50620.1	P-loop containing nucleoside triphosphate hydrolases superfamily protein							AT4G15396	4
BraA09g016300.3.5C	743	494.007	5.41857	0.78694	6.88562	5.75371e-12	8.74594e-10	20.5223	31.7894	16.9027	1096.91	105.957	220.53	505.248	1394.48	1053.72	XP_013644397.1_lipid transfer protein EARLI 1 [Brassica napus] XP_033134785.1 lipid transfer protein EARLI 1 [Brassica rapa] XP_033134786.1 lipid transfer protein EARLI 1 [Brassica rapa] RID44668.1 hypothetical protein BRARA_I01448 [Brassica rapa] CAF2040017.1 unnamed protein product [Brassica napus] CAG7861280.1 unnamed protein product [Brassica rapa] CDY12952.1 BnaA09g13220D [Brassica napus] CD…	AT1G62510.1_Bifunctional inhibitor/lipid-transfer protein/seed storage 2S albumin superfamily protein	IPR036312_Bifunctional inhibitor/plant lipid transfer protein/seed storage helical domain superfamily; IPR016140_Bifunctional inhibitor/plant lipid transfer protein/seed storage helical domain; IPR027923_Hydrophobic seed protein domain	.	.	.	.	.	.	.		AT1G61260.1	cotton fiber (DUF761)							AT4G14690	1
BraA02g047420.3.5C	1411	949.557	5.40058	1.66519	3.24322	0.00118185	0.00970374	3.42038	61.3865	12.9256	5097.41	66.5747	29.3409	1029.17	656.927	1588.86	XP_009130544.1_LOB domain-containing protein 37 [Brassica rapa] XP_013701885.1 LOB domain-containing protein 37-like [Brassica napus] ATI23636.1 transcription factor LBD37a [Brassica rapa var. rapa] KAH0841445.1 hypothetical protein HID58_092198 [Brassica napus] KAH0940349.1 hypothetical protein HID58_007810 [Brassica napus] RID77032.1 hypothetical protein BRARA_B03977 [Brassica rapa] CAF2145464.…	AT5G67420.2_LOB domain-containing protein 37, Gene Name = LBD37	IPR004883_Lateral organ boundaries, LOB	.	.	.	.	.	.	.		AT5G01610.1	hypothetical protein (Protein of unknown function, DUF538)							AT4G25000	1
BraA07g012760.3.5C	5082	8.82115	5.39627	1.38811	3.8875	0.000101283	0.00138099	0.684075	1.09619	0	1.26518	0.937672	0.946482	3.50056	27.4865	43.4737	XP_009103001.1_alpha-glucosidase 2 isoform X3 [Brassica rapa]	AT1G24320.1_Six-hairpin glycosidases superfamily protein	IPR031631_Glycosyl hydrolase family 63, N-terminal; IPR031335_Glycosyl hydrolase family 63, C-terminal; IPR008928_Six-hairpin glycosidase superfamily	2	F:GO:0004573; P:GO:0009311	F:Glc3Man9GlcNAc2 oligosaccharide glucosidase activity; P:oligosaccharide metabolic process	K01228	MOGS; mannosyl-oligosaccharide glucosidase [EC:3.2.1.106]	2	A 9100 Metabolism; B 09107 Glycan biosynthesis and metabolism; C 00510 N-Glycan biosynthesis [PATH:ko00510]|A 9120 Genetic Information Processing; B 09123 Folding, sorting and degradation; C 04141 Protein processing in endoplasmic reticulum [PATH:ko04141]		AT1G25510.1	Eukaryotic aspartyl protease family protein							AT4G14500	1
BraA02g040600.3.5C	2653	16.5187	5.3894	1.47445	3.65518	0.000256998	0.00296587	0.684075	2.19237	0	27.834	1.87534	0	38.5062	40.3135	37.2632	XP_009124784.1_COBRA-like protein 2 [Brassica rapa] KAG5411874.1 hypothetical protein IGI04_008193 [Brassica rapa subsp. trilocularis] CAF2143935.1 unnamed protein product [Brassica napus] RID76419.1 hypothetical protein BRARA_B03390 [Brassica rapa] CAG7895559.1 unnamed protein product [Brassica rapa] VDC92145.1 unnamed protein product [Brassica rapa]	AT3G29810.1_COBRA-like protein 2 precursor, Gene Name = COBL2	IPR006918_COBRA, plant	3	P:GO:0010215; C:GO:0016020; C:GO:0031225	P:cellulose microfibril organization; C:membrane; C:obsolete anchored component of membrane	.	.	.	.		AT5G48170.1	F-box family protein, Gene Name = SLY2							AT3G50560	1
BraA02g044100.3.5C	3295	264.335	5.37523	1.12948	4.75904	1.94519e-06	5.3631e-05	1.36815	30.6932	21.8741	13.917	28.1302	60.5748	31.5051	1087.55	1103.4	XP_009130083.1_squalene epoxidase 5-like [Brassica rapa]	AT5G24150.1_FAD/NAD(P)-binding oxidoreductase family protein, Gene Name = SQP1	IPR036188_FAD/NAD(P)-binding domain superfamily; IPR013698_Squalene epoxidase	5	F:GO:0004506; C:GO:0016020; P:GO:0016114; P:GO:0016126; F:GO:0050660	F:squalene monooxygenase activity; C:membrane; P:terpenoid biosynthetic process; P:sterol biosynthetic process; F:flavin adenine dinucleotide binding	K00511	SQLE, ERG1; squalene monooxygenase [EC:1.14.14.17]	2	A 9100 Metabolism; B 09103 Lipid metabolism; C 00100 Steroid biosynthesis [PATH:ko00100]|A 9100 Metabolism; B 09109 Metabolism of terpenoids and polyketides; C 00909 Sesquiterpenoid and triterpenoid biosynthesis [PATH:ko00909]		AT5G23370.1	GRAM domain-containing protein / ABA-responsive protein-like protein							AT3G50270	1
BraA02g012590.3.5C	529	7.07021	5.35464	2.08293	2.57073	0.0101486	0.048593	0	0	0.994275	22.7733	0	0	8.16798	10.9946	20.7018	XP_033140792.1_uncharacterized protein LOC103851707 [Brassica rapa] KAG5409118.1 hypothetical protein IGI04_005437 [Brassica rapa subsp. trilocularis] KAH0937517.1 hypothetical protein HID58_004978 [Brassica napus] RID74094.1 hypothetical protein BRARA_B01210 [Brassica rapa] CAF2137340.1 unnamed protein product [Brassica napus] CAG7892364.1 unnamed protein product [Brassica rapa]	AT5G57510.1_cotton fiber protein	IPR008480_Protein of unknown function DUF761, plant	1	P:GO:0071456	P:cellular response to hypoxia	.	.	.	.		AT5G57110.3	autoinhibited Ca2+ -ATPase, isoform 8, Gene Name = ACA8							AT3G50030	1
BraA02g028670.3.5C	6801	19.0564	5.34226	1.21504	4.39676	1.09877e-05	0.000227917	2.7363	0	0.994275	2.53036	0.937672	0	7.00113	87.9568	69.3509	XP_009144510.1_putative cysteine-rich receptor-like protein kinase 39 [Brassica rapa] KAH0938928.1 hypothetical protein HID58_006389 [Brassica napus] CAF2141452.1 unnamed protein product [Brassica napus]	AT4G04540.3_cysteine-rich RLK (RECEPTOR-like protein kinase) 39, Gene Name = CRK39	IPR002902_Gnk2-homologous domain	4	F:GO:0004672; F:GO:0005524; P:GO:0006468; C:GO:0016020	F:protein kinase activity; F:ATP binding; P:protein phosphorylation; C:membrane	.	.	.	.		AT4G12320.1	cytochrome P450, family 706, subfamily A, polypeptide 6, Gene Name = CYP706A6							AT3G49790	1
BraA04g019660.3.5C	2852	18.137	5.31329	1.33848	3.96963	7.19829e-05	0.00104603	0	1.09619	2.98283	2.53036	1.87534	0.946482	2.33371	109.03	42.4386	XP_009140620.3_receptor like protein 24-like [Brassica rapa]	AT2G33020.1_receptor like protein 24, Gene Name = RLP24	IPR001611_Leucine-rich repeat; IPR003591_Leucine-rich repeat, typical subtype	.	.	.	.	.	.	.		AT2G25625.1	histone deacetylase-like protein							AT3G48550	1
BraA04g018330.3.5C	2540	47.9046	5.31022	1.05555	5.03075	4.88554e-07	1.6532e-05	0.684075	4.38475	2.98283	98.6841	5.62603	12.3043	70.0113	108.114	128.351	CAG7907043.1_unnamed protein product, partial [Brassica rapa]	AT2G23620.1_methyl esterase 1, Gene Name = MES1	IPR029058_Alpha/Beta hydrolase fold; IPR000073_Alpha/beta hydrolase fold-1	7	P:GO:0009627; P:GO:0009694; P:GO:0009696; P:GO:0045087; F:GO:0080030; F:GO:0080031; F:GO:0080032	P:systemic acquired resistance; P:jasmonic acid metabolic process; P:salicylic acid metabolic process; P:innate immune response; F:methyl indole-3-acetate esterase activity; F:methyl salicylate esterase activity; F:methyl jasmonate esterase activity	.	.	.	.		AT1G76955.1	Expressed protein							AT3G48100	1
BraA03g061270.3.5C	623	3.13063	5.29362	1.83441	2.88573	0.00390505	0.0238444	0	0	0	7.59109	0	0.946482	8.16798	7.32973	4.14035	XP_013639945.1_transcription factor BEE 2-like [Brassica napus] KAH0936192.1 hypothetical protein HID58_013309 [Brassica napus] CAF2133327.1 unnamed protein product [Brassica napus]	AT4G36540.2_BR enhanced expression 2, Gene Name = BEE2	.	2	P:GO:0006355; F:GO:0046983	P:regulation of DNA-templated transcription; F:protein dimerization activity	.	.	.	.		AT4G36830.1	GNS1/SUR4 membrane protein family, Gene Name = HOS3-1							AT2G07760	1
BraA09g042920.3.5C	1028	3.26834	5.29235	1.85622	2.85114	0.00435626	0.0258213	0	0	0	8.85627	0	0.946482	5.83427	5.4973	8.2807	CAF2046377.1_unnamed protein product [Brassica napus]	AT3G49790.1_Carbohydrate-binding protein	.	.	.	.	.	.	.	.		AT3G50470.1	homolog of RPW8 3, Gene Name = HR3							AT3G44990	1
BraA09g067040.3.5C	1483	37.9595	5.28896	1.11675	4.73601	2.17965e-06	5.85829e-05	4.78853	0	0.994275	74.6457	5.62603	10.4113	110.851	57.7216	76.5965	XP_009118711.1_probable aspartic proteinase GIP2 [Brassica rapa] RID49073.1 hypothetical protein BRARA_I05538 [Brassica rapa]	AT1G03220.1_Eukaryotic aspartyl protease family protein	IPR032799_Xylanase inhibitor, C-terminal; IPR021109_Aspartic peptidase domain superfamily; IPR032861_Xylanase inhibitor, N-terminal; IPR033868_Xylanase inhibitor I-like	8	F:GO:0004190; C:GO:0005618; C:GO:0005794; C:GO:0005829; C:GO:0005886; P:GO:0006508; C:GO:0009506; P:GO:0030163	F:aspartic-type endopeptidase activity; C:cell wall; C:Golgi apparatus; C:cytosol; C:plasma membrane; P:proteolysis; C:plasmodesma; P:protein catabolic process	.	.	.	.		AT5G38700.1	cotton fiber protein							AT1G56430	1
BraA02g017400.3.5C	3534	6.6369	5.28001	1.84156	2.86713	0.00414207	0.0249001	0.684075	0	0	20.2429	0	0.946482	14.0023	15.5757	8.2807	CAG7906914.1_unnamed protein product, partial [Brassica rapa] VDD13136.1 unnamed protein product, partial [Brassica rapa]	AT4G16535.1_leukocyte receptor cluster-like protein	.	.	.	.	.	.	.	.		AT1G66920.2	Protein kinase superfamily protein							AT1G56300	2
BraA03g025300.3.5C	1850	4.11036	5.27729	1.54253	3.42118	0.000623495	0.00593321	0	0	0	10.1214	6.5637	0.946482	4.66742	6.41352	8.2807	.	.	.	.	.	.	.	.	.	.		AT2G26600.1	Glycosyl hydrolase superfamily protein							AT5G02500	1
BraA06g004850.3.5C	572	8.07734	5.26194	1.37088	3.83835	0.000123861	0.00162873	0	0	0.994275	7.59109	16.8781	9.46482	21.0034	6.41352	10.3509	KAF3596247.1_hypothetical protein DY000_02027030 [Brassica cretica]	.	IPR002156_Ribonuclease H domain; IPR012337_Ribonuclease H-like superfamily	.	.	.	.	.	.	.		AT1G23730.2	beta carbonic anhydrase 3, Gene Name = BCA3							AT1G40087	1
BraA05g035810.3.5C	2595	68.1337	5.26066	0.950011	5.53747	3.06864e-08	1.58845e-06	2.05223	8.7695	1.98855	98.6841	16.8781	7.57185	215.868	115.443	145.947	XP_009146636.1_protein ABHD18 [Brassica rapa] RID63902.1 hypothetical protein BRARA_E02865 [Brassica rapa] CAG7877798.1 unnamed protein product [Brassica rapa] VDC72799.1 unnamed protein product [Brassica rapa]	AT3G12150.1_alpha/beta hydrolase family protein	IPR029058_Alpha/Beta hydrolase fold; IPR019149_Alpha/beta hydrolase domain-containing protein 18	.	.	.	.	.	.	.		AT3G10870.1	methyl esterase 17, Gene Name = MES17							AT4G19560	1
BraA09g067400.3.5C	552	7.87641	5.23686	1.53215	3.41799	0.000630863	0.00598154	0.684075	1.09619	0	2.53036	0	0	5.83427	50.3919	10.3509	XP_009118751.1_uncharacterized protein LOC103843743 [Brassica rapa] XP_013660316.1 uncharacterized protein BNAA09G51220D [Brassica napus] RID49099.1 hypothetical protein BRARA_I05564 [Brassica rapa] CAF2052299.1 unnamed protein product [Brassica napus] CAG7867671.1 unnamed protein product [Brassica rapa] CDY32474.1 BnaA09g51220D [Brassica napus] VDC64590.1 unnamed protein product [Brassica rapa]	AT5G38700.1_cotton fiber protein	IPR008480_Protein of unknown function DUF761, plant	.	.	.	.	.	.	.		AT1G02580.1	SET domain-containing protein, Gene Name = MEA							AT1G60750	1
BraA05g031950.3.5C	1872	1239.14	5.20991	0.507107	10.2738	9.24845e-25	1.66062e-21	34.8878	115.1	62.6393	1689.02	768.891	654.965	2864.63	2282.3	2679.84	XP_009146158.1_aquaporin TIP2-1 [Brassica rapa] KAG5398517.1 hypothetical protein IGI04_020331 [Brassica rapa subsp. trilocularis] RID63530.1 hypothetical protein BRARA_E02531 [Brassica rapa]	AT3G16240.1_delta tonoplast integral protein, Gene Name = DELTA-TIP	IPR023271_Aquaporin-like; IPR000425_Major intrinsic protein	3	F:GO:0015267; C:GO:0016020; P:GO:0055085	F:channel activity; C:membrane; P:transmembrane transport	K09873	TIP; aquaporin TIP	0	None		AT4G14540.1	nuclear factor Y, subunit B3, Gene Name = NF-YB3							AT1G61790	1
BraA03g009680.3.5C	656	6.13217	5.20483	1.45851	3.56859	0.000358909	0.0038374	0	1.09619	0	11.3866	4.68836	1.89296	19.8365	10.0784	6.21053	KAG5403474.1_hypothetical protein IGI04_009593 [Brassica rapa subsp. trilocularis] RID68802.1 hypothetical protein BRARA_C00939 [Brassica rapa]	AT5G20510.2_alfin-like 5, Gene Name = AL5	IPR019787_Zinc finger, PHD-finger; IPR011011_Zinc finger, FYVE/PHD-type; IPR001965_Zinc finger, PHD-type	3	P:GO:0006355; F:GO:0042393; F:GO:0046872	P:regulation of DNA-templated transcription; F:histone binding; F:metal ion binding	.	.	.	.		AT3G46030.1	Histone superfamily protein, Gene Name = HTB11							AT1G61800	1
BraA09g032190.3.5C	511	2.17013	5.19933	1.93735	2.68373	0.00728065	0.0378786	0	0	0	1.26518	0	0	2.33371	12.827	3.10526	CAG7863828.1_unnamed protein product [Brassica rapa] VDC61139.1 unnamed protein product [Brassica rapa]	.	.	.	.	.	.	.	.	.		AT3G24255.5	RNA-directed DNA polymerase (reverse transcriptase)-related family protein							AT3G24310	1
BraA03g031310.3.5C	958	46.3407	5.19813	0.976802	5.32158	1.02872e-07	4.49152e-06	0	3.28856	2.98283	137.905	37.5069	21.7691	94.5152	39.3973	79.7018	XP_009134666.2_zinc finger protein CONSTANS-LIKE 2 [Brassica rapa]	AT3G02380.1_CONSTANS-like 2, Gene Name = COL2	IPR010402_CCT domain	10	F:GO:0003677; F:GO:0003700; F:GO:0005515; C:GO:0005634; C:GO:0005667; P:GO:0006355; P:GO:0006355; F:GO:0008270; P:GO:0009658; P:GO:0009909	F:DNA binding; F:DNA-binding transcription factor activity; F:protein binding; C:nucleus; C:transcription regulator complex; P:regulation of DNA-templated transcription; P:regulation of DNA-templated transcription; F:zinc ion binding; P:chloroplast organization; P:regulation of flower development	.	.	.	.		AT3G03470.1	cytochrome P450, family 87, subfamily A, polypeptide 9, Gene Name = CYP89A9							AT1G65660	1
BraA09g052910.3.5C	2121	4.28273	5.19501	1.89405	2.7428	0.0060917	0.0333159	0	1.09619	0	0	0.937672	0.946482	0	21.073	14.4912	KAG5386509.1_hypothetical protein IGI04_037979 [Brassica rapa subsp. trilocularis] KAH0912531.1 hypothetical protein HID58_035852 [Brassica napus]	AT3G61510.1_ACC synthase 1, Gene Name = ACS1	IPR015424_Pyridoxal phosphate-dependent transferase; IPR004839_Aminotransferase, class I/classII	3	F:GO:0003824; P:GO:0009058; F:GO:0030170	F:catalytic activity; P:biosynthetic process; F:pyridoxal phosphate binding	K20772	ACS1_2_6; 1-aminocyclopropane-1-carboxylate synthase 1/2/6 [EC:4.4.1.14]	2	A 9100 Metabolism; B 09105 Amino acid metabolism; C 00270 Cysteine and methionine metabolism [PATH:ko00270]|A 9130 Environmental Information Processing; B 09132 Signal transduction; C 04016 MAPK signaling pathway - plant [PATH:ko04016]		AT3G61830.1	auxin response factor 18, Gene Name = ARF18							AT3G23080	1
BraA02g002630.3.5C	3019	2.47764	5.19005	1.6505	3.14454	0.0016635	0.012613	0	0	0	1.26518	2.81302	0	5.83427	8.24595	4.14035	CAG7891336.1_unnamed protein product [Brassica rapa] VDC84780.1 unnamed protein product [Brassica rapa]	AT5G08120.1_movement protein binding protein 2C, Gene Name = MPB2C	.	11	P:GO:0002230; F:GO:0003723; F:GO:0005515; P:GO:0009414; P:GO:0010375; P:GO:0010497; C:GO:0015630; P:GO:0043622; P:GO:0051224; P:GO:0051493; P:GO:0051607	P:positive regulation of defense response to virus by host; F:RNA binding; F:protein binding; P:response to water deprivation; P:stomatal complex patterning; P:plasmodesmata-mediated intercellular transport; C:microtubule cytoskeleton; P:cortical microtubule organization; P:negative regulation of protein transport; P:regulation of cytoskeleton organization; P:defense response to virus	.	.	.	.		AT5G09530.1	hydroxyproline-rich glycoprotein family protein, Gene Name = PELPK1							AT3G22550	1
BraA05g040380.3.5C	774	1838.75	5.17599	0.823419	6.28598	3.2579e-10	3.04874e-08	101.243	180.871	59.6565	3169.28	402.261	286.784	3231.02	3761.07	5356.58	XP_009129638.1_uncharacterized protein LOC103854451 [Brassica rapa] CAG7878274.1 unnamed protein product [Brassica rapa]	AT3G06070.1_hypothetical protein	.	.	.	.	.	.	.	.		AT3G05900.1	neurofilament protein-like protein							AT3G22410	1
BraA03g055220.3.5C	1469	36.7934	5.14928	1.162	4.43138	9.3634e-06	0.000200001	2.05223	3.28856	0.994275	92.3582	6.5637	2.83945	85.1804	62.3027	75.5614	RIA05521.1_hypothetical protein BRARA_K00039 [Brassica rapa] CAG7884569.1 unnamed protein product [Brassica rapa] VDC83636.1 unnamed protein product [Brassica rapa]	AT4G28190.1_Developmental regulator, ULTRAPETALA, Gene Name = ULT1	.	1	F:GO:0003677	F:DNA binding	.	.	.	.		AT4G28700.1	ammonium transporter 1;4, Gene Name = AMT1;4							AT3G22190	2
BraA07g017530.3.5C	663	7.27385	5.13918	1.95949	2.62271	0.0087234	0.0435246	0	0	0.994275	29.0992	0	0.946482	21.0034	8.24595	5.17544	XP_009103467.1_dof zinc finger protein DOF5.8 [Brassica rapa] RID53839.1 hypothetical protein BRARA_G01208 [Brassica rapa]	AT5G66940.1_Dof-type zinc finger DNA-binding family protein	IPR003851_Zinc finger, Dof-type	7	F:GO:0000976; F:GO:0003700; C:GO:0005634; C:GO:0005667; P:GO:0006355; P:GO:0006355; F:GO:0008270	F:transcription cis-regulatory region binding; F:DNA-binding transcription factor activity; C:nucleus; C:transcription regulator complex; P:regulation of DNA-templated transcription; P:regulation of DNA-templated transcription; F:zinc ion binding	.	.	.	.		AT2G27420.1	Cysteine proteinases superfamily protein							AT3G21790	1
BraA08g014530.3.5C	6029	11.5629	5.12723	1.32178	3.87903	0.000104876	0.00141987	0	1.09619	1.98855	0	0.937672	0	4.66742	46.727	48.6491	RID50304.1_hypothetical protein BRARA_H01043 [Brassica rapa]	AT4G20450.1_Leucine-rich repeat protein kinase family protein	IPR001245_Serine-threonine/tyrosine-protein kinase, catalytic domain; IPR011009_Protein kinase-like domain superfamily; IPR025875_Leucine rich repeat 4; IPR024788_Malectin-like domain; IPR000719_Protein kinase domain	4	F:GO:0004672; F:GO:0005524; P:GO:0006468; C:GO:0016020	F:protein kinase activity; F:ATP binding; P:protein phosphorylation; C:membrane	.	.	.	.		AT4G20970.1	basic helix-loop-helix (bHLH) DNA-binding superfamily protein							AT3G21560	1
BraA08g010180.3.5C	1283	45.1176	5.12579	1.17469	4.36352	1.27986e-05	0.000258589	6.84075	0	1.98855	1.26518	36.5692	35.9663	28.0045	172.249	123.175	XP_009108100.1_xyloglucan endotransglucosylase/hydrolase protein 15 [Brassica rapa] XP_013695533.1 xyloglucan endotransglucosylase/hydrolase protein 15 [Brassica napus] KAG5389006.1 hypothetical protein IGI04_030547 [Brassica rapa subsp. trilocularis] CAG7897517.1 unnamed protein product [Brassica rapa] VDD03558.1 unnamed protein product [Brassica rapa]	AT4G14130.1_xyloglucan endotransglucosylase/hydrolase 15, Gene Name = XTH15	IPR010713_Xyloglucan endo-transglycosylase, C-terminal; IPR013320_Concanavalin A-like lectin/glucanase domain superfamily; IPR000757_Glycoside hydrolase family 16; IPR016455_Xyloglucan endotransglucosylase/hydrolase	8	F:GO:0004553; C:GO:0005618; P:GO:0010411; C:GO:0016020; F:GO:0016762; P:GO:0042546; C:GO:0048046; P:GO:0071555	F:hydrolase activity, hydrolyzing O-glycosyl compounds; C:cell wall; P:xyloglucan metabolic process; C:membrane; F:xyloglucan:xyloglucosyl transferase activity; P:cell wall biogenesis; C:apoplast; P:cell wall organization	K08235	E2.4.1.207; xyloglucan:xyloglucosyl transferase [EC:2.4.1.207]	0	None		AT3G50710.1	F-box/RNI-like/FBD-like domains-containing protein							AT3G21250	2
BraA01g038110.3.5C	315	2.54828	5.0986	1.77415	2.87383	0.0040553	0.0245067	0	0	0	3.79554	0	1.89296	8.16798	1.83243	7.24561	KAG5373664.1_hypothetical protein IGI04_043016 [Brassica rapa subsp. trilocularis] VDC77424.1 unnamed protein product [Brassica rapa]	AT3G15240.2_Serine/threonine-protein kinase WNK (With No Lysine)-like protein	.	.	.	.	.	.	.	.		AT3G14690.2	cytochrome P450, family 72, subfamily A, polypeptide 15, Gene Name = CYP72A15							AT3G20898	1
BraA01g006100.3.5C	393	2.26699	5.08769	1.71343	2.96931	0.0029847	0.0195236	0	0	0	2.53036	0.937672	0	4.66742	9.16216	3.10526	XP_013650500.1_uncharacterized protein LOC106355021 [Brassica napus] XP_013651346.1 uncharacterized protein LOC106356046 [Brassica napus] KAG5413012.1 hypothetical protein IGI04_000579 [Brassica rapa subsp. trilocularis] RID77707.1 hypothetical protein BRARA_A00591 [Brassica rapa] KAH0940931.1 hypothetical protein HID58_000568 [Brassica napus] CAF2147534.1 unnamed protein product [Brassica napus]	AT4G31875.1_hypothetical protein	.	.	.	.	.	.	.	.		AT1G77520.1	O-methyltransferase family protein							AT3G20370	1
BraA06g004010.3.5C	1599	18.032	5.08616	1.02468	4.96366	6.91782e-07	2.20091e-05	2.7363	1.09619	0	12.6518	0.937672	2.83945	49.0079	32.9838	60.0351	XP_009147906.1_BURP domain-containing protein BNM2A [Brassica rapa]	AT1G49320.1_unknown seed protein like 1, Gene Name = USPL1	IPR004873_BURP domain	1	C:GO:0000326	C:protein storage vacuole	.	.	.	.		AT1G49200.1	RING/U-box superfamily protein
BraA06g003060.3.5C	2127	58.2814	5.08382	0.484763	10.4872	9.88822e-26	2.18522e-22	6.15668	2.19237	5.96565	1.26518	3.75069	0.946482	194.865	160.338	149.053	XP_033129844.1_protein MAINTENANCE OF MERISTEMS isoform X2 [Brassica rapa] XP_033129845.1 protein MAINTENANCE OF MERISTEMS isoform X3 [Brassica rapa]	AT1G50830.1_Aminotransferase-like, plant mobile domain family protein	IPR019557_Aminotransferase-like, plant mobile domain	.	.	.	.	.	.	.		AT1G50510.1	indigoidine synthase A family protein							AT3G19990	1
BraA02g035790.3.5C	477	32.7761	5.0631	1.12531	4.49928	6.81837e-06	0.000152796	5.4726	0	0.994275	44.2813	2.81302	8.51834	43.1736	117.276	72.4561	XP_009107132.2_uncharacterized protein LOC103832794 [Brassica rapa]	AT2G01300.1_mediator of RNA polymerase II transcription subunit	.	1	C:GO:0016020	C:membrane	.	.	.	.		AT2G01760.1	response regulator 14, Gene Name = RR14							AT3G18710	1
BraA03g031580.3.5C	4388	10.6606	5.05639	1.19707	4.22399	2.40012e-05	0.000434964	0	2.19237	0	6.32591	15.9404	10.4113	17.5028	31.1514	12.4211	XP_009134714.1_potassium channel SKOR [Brassica rapa] XP_013735733.1 potassium channel SKOR [Brassica napus] KAG5374531.1 hypothetical protein IGI04_042145 [Brassica rapa subsp. trilocularis] KAG5405345.1 hypothetical protein IGI04_011464 [Brassica rapa subsp. trilocularis]	AT3G02850.1_STELAR K+ outward rectifier, Gene Name = SKOR	IPR002110_Ankyrin repeat; IPR005821_Ion transport domain; IPR036770_Ankyrin repeat-containing domain superfamily; IPR000595_Cyclic nucleotide-binding domain; IPR018490_Cyclic nucleotide-binding domain superfamily; IPR003938_Potassium channel, voltage-dependent, EAG/ELK/ERG	4	F:GO:0005249; C:GO:0008076; P:GO:0034765; P:GO:0071805	F:voltage-gated potassium channel activity; C:voltage-gated potassium channel complex; P:regulation of ion transmembrane transport; P:potassium ion transmembrane transport	K21867	AKT, KAT, GORK, SKOR; potassium channel	0	None		AT4G04220.1	receptor like protein 46, Gene Name = RLP46							AT3G18560	1
BraA01g013280.3.5C	921	1.93112	5.0469	1.94074	2.60051	0.00930858	0.0456437	0	0	0	0	0	0.946482	2.33371	10.9946	3.10526	KAH0941615.1_hypothetical protein HID58_001252 [Brassica napus]	.	.	.	.	.	.	.	.	.		AT4G22790.1	MATE efflux family protein							AT3G18215	1
BraA06g038930.3.5C	5335	558.477	5.02843	1.12123	4.48473	7.30062e-06	0.000161453	2.05223	60.2903	47.7252	1166.5	117.209	53.003	1646.43	1064.64	868.439	CAF2090098.1_unnamed protein product [Brassica napus]	AT4G27710.1_cytochrome P450, family 709, subfamily B, polypeptide 3, Gene Name = CYP709B3	IPR019140_Mini-chromosome maintenance complex-binding protein; IPR001128_Cytochrome P450; IPR036396_Cytochrome P450 superfamily; IPR002401_Cytochrome P450, E-class, group I	5	F:GO:0004497; F:GO:0005506; C:GO:0016020; F:GO:0016705; F:GO:0020037	F:monooxygenase activity; F:iron ion binding; C:membrane; F:oxidoreductase activity, acting on paired donors, with incorporation or reduction of molecular oxygen; F:heme binding	K20660	CYP709; cytochrome P450 family 709	0	None		AT3G27400.1	Pectin lyase-like superfamily protein							AT3G18080	1
BraA03g061250.3.5C	1667	4.36452	5.00981	1.59757	3.1359	0.00171329	0.0128548	0.684075	0	0	6.32591	0.937672	0	7.00113	11.9108	12.4211	XP_009138428.1_salicylate carboxymethyltransferase-like [Brassica rapa]	AT4G36470.1_S-adenosyl-L-methionine-dependent methyltransferases superfamily protein	IPR005299_SAM dependent carboxyl methyltransferase; IPR029063_S-adenosyl-L-methionine-dependent methyltransferase superfamily	2	F:GO:0008168; P:GO:0032259	F:methyltransferase activity; P:methylation	.	.	.	.		AT4G36540.2	BR enhanced expression 2, Gene Name = BEE2							AT3G17580	1
BraA06g045630.3.5C	2699	4.29548	5.00534	1.82751	2.73888	0.00616487	0.0336201	0	0	0.994275	6.32591	0	0	15.1691	10.9946	5.17544	VDC69163.1_unnamed protein product [Brassica rapa]	AT4G39770.1_Haloacid dehalogenase-like hydrolase (HAD) superfamily protein, Gene Name = TPPH	IPR006379_HAD-superfamily hydrolase, subfamily IIB; IPR036412_HAD-like superfamily; IPR003337_Trehalose-phosphatase	7	F:GO:0004805; C:GO:0005634; C:GO:0005829; P:GO:0005982; P:GO:0005985; P:GO:0005992; P:GO:0016311	F:trehalose-phosphatase activity; C:nucleus; C:cytosol; P:starch metabolic process; P:sucrose metabolic process; P:trehalose biosynthetic process; P:dephosphorylation	K01087	otsB; trehalose 6-phosphate phosphatase [EC:3.1.3.12]	1	A 9100 Metabolism; B 09101 Carbohydrate metabolism; C 00500 Starch and sucrose metabolism [PATH:ko00500]		AT4G38950.4	ATP binding microtubule motor family protein							AT3G17210	1
BraA03g053960.3.5C	3579	26.1028	4.99941	0.905835	5.51912	3.40699e-08	1.74163e-06	2.7363	2.19237	0.994275	3.79554	6.5637	24.6085	33.8388	57.7216	102.474	CAF2131476.1_unnamed protein product, partial [Brassica napus]	AT4G26260.1_myo-inositol oxygenase 4, Gene Name = MIOX4	IPR007828_Inositol oxygenase	5	F:GO:0005506; C:GO:0005737; P:GO:0019310; P:GO:0019853; F:GO:0050113	F:iron ion binding; C:cytoplasm; P:inositol catabolic process; P:L-ascorbic acid biosynthetic process; F:inositol oxygenase activity	K00469	MIOX; inositol oxygenase [EC:1.13.99.1]	2	A 9100 Metabolism; B 09101 Carbohydrate metabolism; C 00053 Ascorbate and aldarate metabolism [PATH:ko00053]|A 9100 Metabolism; B 09101 Carbohydrate metabolism; C 00562 Inositol phosphate metabolism [PATH:ko00562]		AT4G27810.1	hypothetical protein							AT3G17120	3
BraA02g009770.3.5C	565	3.33177	4.99712	1.65889	3.01233	0.00259248	0.0175535	0	0	0	10.1214	2.81302	0.946482	9.33484	3.66487	3.10526	KAF3536577.1_hypothetical protein F2Q69_00019149 [Brassica cretica]	AT3G10116.1_COBRA-like extracellular glycosyl-phosphatidyl inositol-anchored protein family	IPR006918_COBRA, plant	2	P:GO:0010215; C:GO:0031225	P:cellulose microfibril organization; C:obsolete anchored component of membrane	.	.	.	.		AT5G60660.1	plasma membrane intrinsic protein 2;4, Gene Name = PIP2;4							AT3G16660	1
BraA06g046020.3.5C	2117	6.62386	4.98598	1.62098	3.0759	0.00209865	0.0150018	0.684075	0	0	20.2429	2.81302	4.73241	23.3371	3.66487	4.14035	XP_009101917.1_kinesin-like protein KIN-7F [Brassica rapa] XP_018515052.1 kinesin-like protein KIN-7F [Brassica rapa] XP_018515053.1 kinesin-like protein KIN-7F [Brassica rapa]	AT4G38950.4_ATP binding microtubule motor family protein	IPR021881_NPK1-activating kinesin-like protein, C-terminal	3	F:GO:0003777; C:GO:0005874; P:GO:0007018	F:microtubule motor activity; C:microtubule; P:microtubule-based movement	K11498	CENPE; centromeric protein E	0	None		AT4G38840.1	SAUR-like auxin-responsive protein family							AT3G16660	1
BraA03g053110.3.5C	5085	6.49018	4.97237	1.45086	3.4272	0.000609839	0.00583225	0.684075	0	0.994275	1.26518	0	0.946482	3.50056	37.5649	13.4561	XP_009137493.2_putative respiratory burst oxidase homolog protein G [Brassica rapa] KAH0935529.1 hypothetical protein HID58_012646 [Brassica napus] CAG7884348.1 unnamed protein product [Brassica rapa] VDC83423.1 unnamed protein product [Brassica rapa]	AT4G25090.1_Riboflavin synthase-like superfamily protein	IPR013623_NADPH oxidase Respiratory burst; IPR039261_Ferredoxin-NADP reductase (FNR), nucleotide-binding domain; IPR013121_Ferric reductase, NAD binding domain; IPR000778_Cytochrome b245, heavy chain; IPR017938_Riboflavin synthase-like beta-barrel; IPR013112_FAD-binding 8; IPR013130_Ferric reductase transmembrane component-like domain; IPR011992_EF-hand domain pair; IPR002048_EF-hand domain	7	F:GO:0004601; F:GO:0005509; P:GO:0006804; P:GO:0006979; C:GO:0016020; F:GO:0050664; P:GO:0098869	F:peroxidase activity; F:calcium ion binding; P:obsolete peroxidase reaction; P:response to oxidative stress; C:membrane; F:oxidoreductase activity, acting on NAD(P)H, oxygen as acceptor; P:cellular oxidant detoxification	K13447	RBOH; respiratory burst oxidase [EC:1.6.3.- 1.11.1.-]	2	A 9130 Environmental Information Processing; B 09132 Signal transduction; C 04016 MAPK signaling pathway - plant [PATH:ko04016]|A 9150 Organismal Systems; B 09159 Environmental adaptation; C 04626 Plant-pathogen interaction [PATH:ko04626]		AT4G25300.1	2-oxoglutarate (2OG) and Fe(II)-dependent oxygenase superfamily protein
BraA09g004360.3.5C	2912	4.02167	4.97217	1.7821	2.79006	0.00526977	0.0299022	0	1.09619	0	0	3.75069	0.946482	1.16685	21.9892	7.24561	XP_033134892.1_glutamate receptor 1.2 [Brassica rapa]	AT5G48400.2_Glutamate receptor family protein, Gene Name = ATGLR1.2	IPR017103_Ionotropic glutamate receptor, plant; IPR001828_Receptor, ligand binding region; IPR044440_Plant glutamate receptor, periplasmic ligand-binding domain; IPR001320_Ionotropic glutamate receptor; IPR028082_Periplasmic binding protein-like I; IPR001638_Solute-binding protein family 3/N-terminal domain of MltF	3	F:GO:0015276; C:GO:0016020; P:GO:0034220	F:ligand-gated ion channel activity; C:membrane; P:ion transmembrane transport	K05387	GRIP; glutamate receptor, ionotropic, plant	0	None		AT5G49120.1	DUF581 family protein, putative (DUF581)							AT3G16900	1
BraA06g045370.3.5C	2285	2.13086	4.96824	1.6702	2.97464	0.00293335	0.0192931	0	0	0	2.53036	0.937672	0	5.83427	3.66487	6.21053	XP_009101814.1_pumilio homolog 14 [Brassica rapa] AOW31904.1 serine/arginine-rich ribonucleoprotein [Brassica rapa]	AT5G43090.1_pumilio 13, Gene Name = PUM13	IPR001313_Pumilio RNA-binding repeat; IPR016024_Armadillo-type fold	1	F:GO:0003723	F:RNA binding	.	.	.	.		AT4G39210.1	Glucose-1-phosphate adenylyltransferase family protein, Gene Name = APL3							AT3G16650	1
BraA05g040700.3.5C	3497	38.1579	4.95641	0.874327	5.66883	1.43777e-08	8.16318e-07	0.684075	4.38475	2.98283	72.1153	15.9404	11.3578	70.0113	85.2081	80.7368	KAG5399149.1_hypothetical protein IGI04_020963 [Brassica rapa subsp. trilocularis] KAG5399368.1 hypothetical protein IGI04_021182 [Brassica rapa subsp. trilocularis]	AT3G05770.2_hypothetical protein	.	.	.	.	.	.	.	.		AT3G04630.2	WVD2-like 1, Gene Name = WDL1
BraA04g025680.3.5C	1922	8.77908	4.95091	1.25419	3.9475	7.89709e-05	0.0011293	0	0	1.98855	13.917	3.75069	2.83945	16.336	17.4081	22.7719	XP_033146284.1_CBL-interacting serine/threonine-protein kinase 13 [Brassica rapa]	AT2G34180.1_CBL-interacting protein kinase 13, Gene Name = CIPK13	IPR000719_Protein kinase domain; IPR004041_NAF domain; IPR011009_Protein kinase-like domain superfamily	5	F:GO:0004674; F:GO:0005524; P:GO:0006468; P:GO:0007165; P:GO:0009069	F:protein serine/threonine kinase activity; F:ATP binding; P:protein phosphorylation; P:signal transduction; P:serine family amino acid metabolic process	.	.	.	.		AT2G35700.1	ERF family protein 38, Gene Name = ERF38							AT3G16240	1
BraA06g016210.3.5C	873	9.59452	4.94769	1.76042	2.81052	0.0049462	0.0284934	0	2.19237	0	21.5081	0	0.946482	32.6719	15.5757	13.4561	KAH0921996.1_hypothetical protein HID58_022014 [Brassica napus] CAF2084490.1 unnamed protein product [Brassica napus] CAG7869490.1 unnamed protein product [Brassica rapa]	AT1G20730.1_transport/golgi organization-like protein, putative (DUF833)	IPR008551_Transport and Golgi organisation protein 2	.	.	.	.	.	.	.		AT1G20480.1	AMP-dependent synthetase and ligase family protein							AT3G16050	1
BraA02g022390.3.5C	594	3.71823	4.93064	1.60271	3.07644	0.00209488	0.0149866	0	1.09619	0	2.53036	0	0	12.8354	4.58108	12.4211	KAG5410086.1_hypothetical protein IGI04_006405 [Brassica rapa subsp. trilocularis] RID75019.1 hypothetical protein BRARA_B02088 [Brassica rapa] CAF2139744.1 unnamed protein product [Brassica napus] CAG7893458.1 unnamed protein product [Brassica rapa]	.	IPR002160_Proteinase inhibitor I3, Kunitz legume; IPR011065_Kunitz inhibitor STI-like superfamily	2	F:GO:0004866; P:GO:0010951	F:endopeptidase inhibitor activity; P:negative regulation of endopeptidase activity	.	.	.	.		AT1G74710.1	ADC synthase superfamily protein, Gene Name = EDS16							AT3G15990	1
BraA06g001530.3.5C	819	4.39913	4.92922	1.40418	3.51039	0.000447457	0.00456498	0	1.09619	0	5.06072	0.937672	2.83945	10.5017	11.9108	7.24561	XP_009147621.2_probable membrane-associated kinase regulator 1 [Brassica rapa] RID56706.1 hypothetical protein BRARA_F00134 [Brassica rapa] CAG7867883.1 unnamed protein product [Brassica rapa] VDC64803.1 unnamed protein product [Brassica rapa]	AT1G53163.1_membrane-associated kinase regulator	.	.	.	.	.	.	.	.		AT1G53080.1	Legume lectin family protein							AT3G15650	1
BraA09g056080.3.5C	2472	6.26529	4.92833	1.41117	3.49238	0.000478734	0.00481567	1.36815	0	0	3.79554	0	0.946482	9.33484	27.4865	13.4561	XP_009117296.1_indole-3-acetic acid-amido synthetase GH3.3 [Brassica rapa]	AT2G23170.1_Auxin-responsive GH3 family protein, Gene Name = GH3.3	IPR004993_GH3 family	1	F:GO:0010279	F:indole-3-acetic acid amido synthetase activity	K14487	GH3; auxin responsive GH3 gene family	1	A 9130 Environmental Information Processing; B 09132 Signal transduction; C 04075 Plant hormone signal transduction [PATH:ko04075]		AT2G22900.1	Galactosyl transferase GMA12/MNN10 family protein							AT3G15550	1
BraA09g008770.3.5C	222	12.3346	4.92706	1.40987	3.49469	0.000474611	0.00478256	0	2.19237	0.994275	16.4474	0	1.89296	46.6742	21.073	21.7368	XP_009112172.1_uncharacterized protein LOC103837567 [Brassica rapa] XP_013610480.1 PREDICTED: uncharacterized protein LOC106317176 [Brassica oleracea var. oleracea] XP_013710341.1 uncharacterized protein LOC106414188 [Brassica napus] XP_013710344.1 uncharacterized protein LOC106414193 [Brassica napus] XP_013741711.1 uncharacterized protein LOC106444830 [Brassica napus] KAF2575679.1 hypothetical p…	AT5G65207.1_hypothetical protein	.	.	.	.	.	.	.	.		AT5G65920.1	ARM repeat superfamily protein							AT3G15450	2
BraA03g018300.3.5C	1314	110.702	4.92506	0.978844	5.0315	4.86651e-07	1.6487e-05	0.684075	9.86568	13.9199	169.534	38.4445	33.1269	498.247	122.773	109.719	XP_009133015.1_protein HAIKU1 isoform X1 [Brassica rapa] XP_013740503.1 protein HAIKU1-like [Brassica napus] KAG5404274.1 hypothetical protein IGI04_010393 [Brassica rapa subsp. trilocularis] KAH0932684.1 hypothetical protein HID58_009801 [Brassica napus]	AT2G35230.3_VQ motif-containing protein, Gene Name = IKU1	IPR008889_VQ	2	P:GO:0009960; P:GO:0080113	P:endosperm development; P:regulation of seed growth	.	.	.	.		AT2G36190.1	cell wall invertase 4, Gene Name = cwINV4							AT3G16530	1
BraA02g035270.3.5C	1907	21.9957	4.90144	0.792794	6.18249	6.30989e-10	5.41125e-08	1.36815	2.19237	0.994275	26.5688	15.0027	17.9832	63.0101	28.4027	42.4386	XP_009128974.1_probable pectinesterase 68 [Brassica rapa] KAH0939496.1 hypothetical protein HID58_006957 [Brassica napus] RID75986.1 hypothetical protein BRARA_B02987 [Brassica rapa] CAF2142773.1 unnamed protein product [Brassica napus] CAG7894934.1 unnamed protein product [Brassica rapa] CDY28927.1 BnaA02g25490D [Brassica napus]	AT5G47500.1_Pectin lyase-like superfamily protein, Gene Name = PME5	IPR000070_Pectinesterase, catalytic; IPR011050_Pectin lyase fold/virulence factor	7	P:GO:0005982; P:GO:0005985; C:GO:0016020; F:GO:0030599; P:GO:0042545; F:GO:0045330; P:GO:0045490	P:starch metabolic process; P:sucrose metabolic process; C:membrane; F:pectinesterase activity; P:cell wall modification; F:aspartyl esterase activity; P:pectin catabolic process	.	.	.	.		.								AT3G15270	1
BraA02g019210.3.5C	3620	33.1216	4.8867	1.52921	3.19558	0.00139552	0.0110298	6.15668	1.09619	0.994275	37.9554	0.937672	0	9.33484	140.181	101.439	XP_009127665.1_phosphate transporter PHO1 homolog 1 [Brassica rapa]	AT1G68740.1_EXS (ERD1/XPR1/SYG1) family protein, Gene Name = PHO1;H1	IPR034092_PHO1, SPX domain; IPR004342_EXS, C-terminal; IPR004331_SPX domain	1	C:GO:0016020	C:membrane	K24195	XPR1, PHO1; xenotropic and polytropic retrovirus receptor 1	0	None		AT1G68840.1	related to ABI3/VP1 2, Gene Name = RAV2							AT3G15240	2
BraA06g029520.3.5C	273	8.11572	4.88617	1.68322	2.90286	0.00369767	0.02286	1.36815	0	0	21.5081	0	2.83945	9.33484	18.3243	19.6667	XP_033128214.1_elicitor peptide 3 [Brassica rapa] KAH0923052.1 hypothetical protein HID58_023070 [Brassica napus] CAF2088046.1 unnamed protein product [Brassica napus] CAG7871645.1 unnamed protein product [Brassica rapa] CDY08840.1 BnaA06g23840D [Brassica napus] VDC67564.1 unnamed protein product [Brassica rapa]	.	IPR035176_Elicitor peptide	2	P:GO:0045087; P:GO:0071456	P:innate immune response; P:cellular response to hypoxia	.	.	.	.		AT5G65020.1	annexin 2, Gene Name = ANNAT2							AT3G14720	3
BraA09g011550.3.5C	5736	4.37056	4.8829	1.62224	3.00997	0.00261272	0.0176531	0	1.09619	0	7.59109	0	1.89296	11.6685	11.9108	5.17544	XP_013610323.1_PREDICTED: auxin-induced protein 15A-like [Brassica oleracea var. oleracea] XP_013695546.1 auxin-responsive protein SAUR50-like [Brassica napus] XP_033136225.1 protein SMALL AUXIN UP-REGULATED RNA 10 [Brassica rapa] XP_033136226.1 protein SMALL AUXIN UP-REGULATED RNA 10 [Brassica rapa] XP_033136227.1 protein SMALL AUXIN UP-REGULATED RNA 10 [Brassica rapa] XP_033136228.1 protein SMA…	AT2G18010.1_SAUR-like auxin-responsive protein family	IPR003676_Small auxin-up RNA	1	P:GO:0009733	P:response to auxin	K14488	SAUR; SAUR family protein	1	A 9130 Environmental Information Processing; B 09132 Signal transduction; C 04075 Plant hormone signal transduction [PATH:ko04075]		AT5G38440.1	Plant self-incompatibility protein S1 family							AT3G14690	2
BraA05g033390.3.5C	6769	28.7647	4.86735	1.3766	3.53576	0.000406599	0.00423384	0	3.28856	4.97138	1.26518	0.937672	14.1972	4.66742	137.432	92.1228	XP_009146320.2_probable leucine-rich repeat receptor-like serine/threonine-protein kinase At3g14840 [Brassica rapa]	AT3G14840.2_Leucine-rich repeat transmembrane protein kinase	IPR021720_Malectin domain	1	C:GO:0016020	C:membrane	.	.	.	.		AT3G14660.2	cytochrome P450, family 72, subfamily A, polypeptide 13, Gene Name = CYP72A13
BraA09g003990.3.5C	1237	468.438	4.86302	0.870839	5.58429	2.34657e-08	1.26719e-06	19.8382	69.0598	22.8683	707.236	84.3905	71.9326	1592.76	654.179	993.684	XP_009111787.1_UPF0301 protein Plut_0637 [Brassica rapa]	AT3G29240.2_PPR containing protein (DUF179)	IPR003774_Protein of unknown function UPF0301	1	C:GO:0009507	C:chloroplast	K07735	algH; putative transcriptional regulator	0	None		AT5G48430.1	Eukaryotic aspartyl protease family protein							AT3G14450	1
BraA01g037190.3.5C	1813	1.75788	4.86003	1.77044	2.74509	0.00604942	0.0331731	0	0	0	1.26518	0	0	5.83427	4.58108	4.14035	CAG7890076.1_unnamed protein product [Brassica rapa] VDC77334.1 unnamed protein product [Brassica rapa]	.	.	.	.	.	.	.	.	.		AT3G16050.1	pyridoxine biosynthesis 1.2, Gene Name = PDX1.2							AT3G14310	1
BraA09g063370.3.5C	2506	235.291	4.83869	1.12863	4.28722	1.80927e-05	0.000344	1.36815	48.2322	10.937	283.401	37.5069	17.0367	918.314	489.26	311.561	XP_009118207.1_lipase [Brassica rapa] XP_013716143.1 uncharacterized protein LOC106419847 [Brassica napus] RID48688.1 hypothetical protein BRARA_I05185 [Brassica rapa] CAF2051386.1 unnamed protein product [Brassica napus] CDY61314.1 BnaAnng17510D [Brassica napus]	AT1G10740.4_alpha/beta-Hydrolases superfamily protein	IPR029058_Alpha/Beta hydrolase fold	1	C:GO:0016020	C:membrane	.	.	.	.		AT1G09350.1	galactinol synthase 3, Gene Name = GolS3							AT3G14310	1
[truncated: 2,192 more rows]

## Sheet: BrHSBP1OX vs. Brhsbp1-KO
Reference Information		83_vs_85						DESeq Normalization									Annotation
Gene id	Gene length	baseMean	log2FoldChange	lfcSE	stat	pvalue	padj	DB_control	DB_R2	DB_R3	83-1-3	83-1-3_R2	83-1-3_R3	85-1	85-1_R2	85-2_R3	NR Description	Araport11 Description	InterPro description	#GO	GO IDs	GO Names	KO	KO Description	#Pathway	Pathway Description
BraA01g000370.3.5C	1103	1344.58	-2.23509	0.520442	-4.29459	1.75015e-05	0.000925329	4771.42	1229.92	1910	689.524	1366.19	1399.85	287.046	222.641	224.614	XP_009109892.1_glycine-rich RNA-binding protein 10 isoform X1 [Brassica rapa]	AT4G39260.3_cold, circadian rhythm, and RNA binding 1, Gene Name = CCR1	IPR000504_RNA recognition motif domain; IPR035979_RNA-binding domain superfamily	1	F:GO:0003723	F:RNA binding	.	.	.	.		AT4G39260.3	cold, circadian rhythm, and RNA binding 1, Gene Name = CCR1
[truncated: 856 more rows]
