# Supplementary material for: Heat shock factor binding protein BrHSBP1 regulates seed and pod development in Brassica rapa
Source: Front Plant Sci. 2023 Aug 30;14:1232736. doi: 10.3389/fpls.2023.1232736 (PMC10499616; doi:10.3389/fpls.2023.1232736)
Supplement: Supplementary file 2 [file DataSheet_2.xlsx]

## Sheet: Sheet1
Supplementary Material
Heat shock factor binding protein BrHSBP1 regulates seed and pod development in Brassica rapa.
Muthusamy Muthusamy, Seungmin Son, Sang Ryeol Park, Soo In Lee*
* Correspondence:silee@korea.kr
Supplementary Data S2: Gene ontology terms based enrichment of signficant differentially expressed genes ( FDR < 0.05 and fold change (logFC) ≥ |2|) between control vs. BrHSBP1OX or Brhsbp1_KO comparative transcriptome analyses.
DB- Control
85- Brhsbp1_KO
83- BrHSBP1OX

## Sheet: control vs. BrHSBP1OX
source	term_name	term_id	adjusted_p_value	negative_log10_of_adjusted_p_value	term_size	query_size	intersection_size	effective_domain_size	intersections
GO:BP	metabolic process	GO:0008152	0.000847009	3.07211	13600	252	185	23046	AT4G37610.1,AT4G32460.2,AT4G31290.1,AT1G65310.2,AT4G28840.1,AT4G28680.1,AT4G25050.1,AT3G48100.1,AT3G46640.1,AT1G56430.1,AT2G40560.1,AT3G14310.1,AT3G13750.1,AT5G17220.1,AT5G21170.1,AT5G38430.1,AT1G67750.1,AT1G69930.1,AT1G70270.1,AT1G72290.1,AT1G77760.1,AT4G03050.1,AT4G11320.1,AT5G47500.1,AT3G26840.1,AT3G27250.1,AT3G29320.1,AT5G48250.1,AT5G49360.1,AT5G63160.2,AT5G67420.2,AT5G07170.1,AT5G15310.1,AT5…
GO:BP	organic substance metabolic process	GO:0071704	0.00122025	2.91355	12672	252	175	23046	AT4G37610.1,AT4G32460.2,AT4G31290.1,AT1G65310.2,AT4G28840.1,AT4G28680.1,AT4G25050.1,AT3G48100.1,AT3G46640.1,AT1G56430.1,AT2G40560.1,AT3G14310.1,AT3G13750.1,AT5G17220.1,AT5G21170.1,AT5G38430.1,AT1G67750.1,AT1G69930.1,AT1G70270.1,AT1G72290.1,AT1G77760.1,AT4G03050.1,AT4G11320.1,AT5G47500.1,AT3G26840.1,AT3G27250.1,AT3G29320.1,AT5G48250.1,AT5G49360.1,AT5G63160.2,AT5G67420.2,AT5G07170.1,AT5G15310.1,AT5…
GO:BP	response to stimulus	GO:0050896	7.5e-08	7.12467	6427	252	118	23046	AT4G37610.1,AT4G28680.1,AT4G25050.1,AT4G15680.1,AT3G48100.1,AT2G40560.1,AT3G14310.1,AT5G17220.1,AT5G21170.1,AT5G59310.1,AT5G59320.1,AT1G69530.2,AT1G69930.1,AT1G72290.1,AT1G74670.1,AT1G77760.1,AT3G26840.1,AT3G29320.1,AT5G63160.2,AT5G07470.1,AT5G17300.1,AT5G18030.1,AT5G56550.1,AT2G33830.2,AT3G09980.1,AT4G35890.2,AT3G05800.1,AT2G06850.1,AT4G15480.1,AT4G23750.1,AT4G27890.1,AT4G28190.1,AT4G30610.1,AT3…
GO:BP	biological regulation	GO:0065007	0.000565969	3.24721	6417	252	106	23046	AT4G37610.1,AT4G28840.1,AT3G48100.1,AT3G46640.1,AT2G40560.1,AT3G14310.1,AT5G17220.1,AT5G21170.1,AT1G69530.2,AT1G70270.1,AT1G72290.1,AT1G74670.1,AT3G26840.1,AT3G27170.1,AT3G27250.1,AT5G48250.1,AT5G63160.2,AT5G67420.2,AT5G06870.1,AT5G07170.1,AT5G15310.1,AT5G17300.1,AT5G18030.1,AT5G18600.1,AT5G20740.1,AT5G22920.1,AT5G56550.1,AT2G35230.3,AT2G40620.1,AT2G45190.1,AT3G09980.1,AT4G35890.2,AT3G02380.1,AT3…
GO:BP	regulation of biological process	GO:0050789	0.00260169	2.58474	5879	252	97	23046	AT4G37610.1,AT4G28840.1,AT3G48100.1,AT3G46640.1,AT2G40560.1,AT5G17220.1,AT1G69530.2,AT1G70270.1,AT1G72290.1,AT1G74670.1,AT3G26840.1,AT3G27170.1,AT3G27250.1,AT5G48250.1,AT5G63160.2,AT5G67420.2,AT5G07170.1,AT5G15310.1,AT5G17300.1,AT5G18030.1,AT5G18600.1,AT5G20740.1,AT5G22920.1,AT5G56550.1,AT2G35230.3,AT2G40620.1,AT2G45190.1,AT3G09980.1,AT4G35890.2,AT3G02380.1,AT3G02850.1,AT3G05800.1,AT3G20250.2,AT4…
GO:BP	regulation of cellular process	GO:0050794	0.0223857	1.65003	5120	252	84	23046	AT4G37610.1,AT4G28840.1,AT3G48100.1,AT3G46640.1,AT2G40560.1,AT1G69530.2,AT1G70270.1,AT1G72290.1,AT1G74670.1,AT3G26840.1,AT3G27170.1,AT3G27250.1,AT5G48250.1,AT5G63160.2,AT5G07170.1,AT5G15310.1,AT5G17300.1,AT5G18030.1,AT5G18600.1,AT5G22920.1,AT2G40620.1,AT2G45190.1,AT4G35890.2,AT3G02380.1,AT3G02850.1,AT3G05800.1,AT3G20250.2,AT4G23750.1,AT4G25990.1,AT4G30610.1,AT3G58850.1,AT2G40080.1,AT2G40970.1,AT2…
GO:BP	response to chemical	GO:0042221	5.74e-08	7.24143	3105	252	73	23046	AT4G37610.1,AT4G28680.1,AT4G15680.1,AT3G48100.1,AT5G17220.1,AT5G59310.1,AT5G59320.1,AT1G69530.2,AT1G69930.1,AT1G74670.1,AT1G77760.1,AT3G29320.1,AT5G63160.2,AT5G07470.1,AT5G17300.1,AT5G18030.1,AT5G56550.1,AT4G35890.2,AT3G05800.1,AT2G06850.1,AT4G15480.1,AT4G23750.1,AT4G30610.1,AT3G58850.1,AT5G39520.1,AT5G41080.1,AT3G44300.1,AT2G35930.1,AT2G39800.4,AT2G40610.1,AT2G38310.1,AT2G37770.2,AT2G36390.1,AT2…
GO:BP	organic cyclic compound biosynthetic process	GO:1901362	0.00161672	2.79137	3369	252	65	23046	AT4G37610.1,AT4G28840.1,AT4G28680.1,AT3G48100.1,AT3G46640.1,AT1G56430.1,AT1G70270.1,AT3G27250.1,AT5G48250.1,AT5G63160.2,AT5G15310.1,AT5G17300.1,AT5G18600.1,AT2G40620.1,AT2G45190.1,AT3G02380.1,AT3G05800.1,AT4G23750.1,AT4G25990.1,AT3G58850.1,AT3G53260.1,AT3G44300.1,AT2G39800.4,AT2G40080.1,AT2G40970.1,AT2G43500.1,AT3G24255.5,AT2G34890.1,AT5G37260.1,AT3G16340.1,AT1G52890.1,AT1G19050.1,AT1G50420.1,AT5…
GO:BP	aromatic compound biosynthetic process	GO:0019438	0.00339389	2.4693	3225	252	62	23046	AT4G37610.1,AT4G28840.1,AT4G28680.1,AT3G48100.1,AT3G46640.1,AT1G70270.1,AT3G27250.1,AT5G48250.1,AT5G63160.2,AT5G15310.1,AT5G17300.1,AT5G18600.1,AT2G40620.1,AT2G45190.1,AT3G02380.1,AT3G05800.1,AT4G23750.1,AT4G25990.1,AT3G58850.1,AT3G53260.1,AT3G44300.1,AT2G40080.1,AT2G40970.1,AT2G43500.1,AT3G24255.5,AT2G34890.1,AT5G37260.1,AT3G16340.1,AT1G52890.1,AT1G19050.1,AT1G50420.1,AT5G62920.1,AT5G65010.1,AT2…
GO:BP	developmental process	GO:0032502	0.0175797	1.75499	3323	252	61	23046	AT4G32460.2,AT4G28840.1,AT4G25050.1,AT1G56430.1,AT1G69530.2,AT1G72290.1,AT3G26840.1,AT5G49360.1,AT5G63160.2,AT5G67420.2,AT5G15310.1,AT5G20740.1,AT5G56550.1,AT2G35230.3,AT2G45190.1,AT4G35890.2,AT4G08040.1,AT3G02380.1,AT2G06850.1,AT4G23750.1,AT4G28190.1,AT3G58850.1,AT5G39520.1,AT2G30490.1,AT2G39800.4,AT2G40080.1,AT2G40610.1,AT2G38110.1,AT5G37260.1,AT1G52410.1,AT1G50460.1,AT3G05770.2,AT4G08500.1,AT1…
GO:BP	heterocycle biosynthetic process	GO:0018130	0.00694058	2.1586	3152	252	60	23046	AT4G37610.1,AT4G28840.1,AT3G48100.1,AT3G46640.1,AT1G56430.1,AT1G70270.1,AT3G27250.1,AT5G48250.1,AT5G63160.2,AT5G15310.1,AT5G17300.1,AT5G18600.1,AT2G40620.1,AT2G45190.1,AT3G02380.1,AT3G05800.1,AT4G23750.1,AT4G25990.1,AT3G58850.1,AT3G44300.1,AT2G39800.4,AT2G40080.1,AT2G40970.1,AT2G43500.1,AT3G24255.5,AT2G34890.1,AT5G37260.1,AT1G52890.1,AT1G19050.1,AT1G50420.1,AT5G62920.1,AT5G65010.1,AT2G18300.2,AT1…
GO:BP	regulation of primary metabolic process	GO:0080090	0.008608	2.0651	3174	252	60	23046	AT4G37610.1,AT4G28840.1,AT3G48100.1,AT3G46640.1,AT5G17220.1,AT1G70270.1,AT1G72290.1,AT3G26840.1,AT3G27250.1,AT5G48250.1,AT5G63160.2,AT5G07170.1,AT5G15310.1,AT5G17300.1,AT5G18600.1,AT2G40620.1,AT2G45190.1,AT3G02380.1,AT3G05800.1,AT3G20250.2,AT4G23750.1,AT4G25990.1,AT3G58850.1,AT2G40080.1,AT2G40970.1,AT2G43500.1,AT2G38310.1,AT5G37260.1,AT1G52890.1,AT1G19050.1,AT1G50420.1,AT5G62920.1,AT2G18300.2,AT5…
GO:BP	anatomical structure development	GO:0048856	0.0152733	1.81607	3161	252	59	23046	AT4G32460.2,AT4G28840.1,AT4G25050.1,AT1G56430.1,AT1G69530.2,AT1G72290.1,AT3G26840.1,AT5G49360.1,AT5G63160.2,AT5G67420.2,AT5G15310.1,AT5G20740.1,AT5G56550.1,AT2G35230.3,AT2G45190.1,AT4G35890.2,AT4G08040.1,AT3G02380.1,AT2G06850.1,AT4G23750.1,AT4G28190.1,AT5G39520.1,AT2G30490.1,AT2G39800.4,AT2G40080.1,AT2G40610.1,AT2G38110.1,AT5G37260.1,AT1G52410.1,AT1G50460.1,AT3G05770.2,AT4G08500.1,AT2G18300.2,AT3…
GO:BP	regulation of cellular metabolic process	GO:0031323	0.026129	1.58288	3219	252	59	23046	AT4G37610.1,AT4G28840.1,AT3G48100.1,AT3G46640.1,AT1G70270.1,AT3G26840.1,AT3G27250.1,AT5G48250.1,AT5G63160.2,AT5G07170.1,AT5G15310.1,AT5G17300.1,AT5G18600.1,AT2G40620.1,AT2G45190.1,AT3G02380.1,AT3G05800.1,AT3G20250.2,AT4G23750.1,AT4G25990.1,AT3G58850.1,AT2G40080.1,AT2G40970.1,AT2G43500.1,AT2G38310.1,AT5G37260.1,AT3G16340.1,AT1G52890.1,AT1G19050.1,AT1G50420.1,AT5G62920.1,AT2G18300.2,AT5G24490.1,AT5…
GO:BP	regulation of nitrogen compound metabolic process	GO:0051171	0.0164678	1.78337	3096	252	58	23046	AT4G37610.1,AT4G28840.1,AT3G48100.1,AT3G46640.1,AT1G70270.1,AT1G72290.1,AT3G27250.1,AT5G48250.1,AT5G63160.2,AT5G07170.1,AT5G15310.1,AT5G17300.1,AT5G18600.1,AT2G40620.1,AT2G45190.1,AT3G02380.1,AT3G05800.1,AT3G20250.2,AT4G23750.1,AT4G25990.1,AT3G58850.1,AT2G40080.1,AT2G40970.1,AT2G43500.1,AT2G38310.1,AT5G37260.1,AT1G52890.1,AT1G19050.1,AT1G50420.1,AT5G62920.1,AT2G18300.2,AT5G24490.1,AT5G49330.1,AT5…
GO:BP	nucleobase-containing compound biosynthetic process	GO:0034654	0.00541777	2.26618	2912	252	57	23046	AT4G37610.1,AT4G28840.1,AT3G48100.1,AT3G46640.1,AT1G70270.1,AT3G27250.1,AT5G48250.1,AT5G63160.2,AT5G15310.1,AT5G17300.1,AT5G18600.1,AT2G40620.1,AT2G45190.1,AT3G02380.1,AT3G05800.1,AT4G23750.1,AT4G25990.1,AT3G58850.1,AT2G40080.1,AT2G40970.1,AT2G43500.1,AT3G24255.5,AT2G34890.1,AT5G37260.1,AT1G52890.1,AT1G19050.1,AT1G50420.1,AT5G62920.1,AT5G65010.1,AT2G18300.2,AT1G52950.1,AT5G49330.1,AT5G47230.1,AT4…
GO:BP	regulation of biosynthetic process	GO:0009889	0.00176427	2.75343	2738	252	56	23046	AT4G37610.1,AT4G28840.1,AT3G48100.1,AT3G46640.1,AT5G17220.1,AT1G70270.1,AT3G26840.1,AT3G27250.1,AT5G48250.1,AT5G63160.2,AT5G15310.1,AT5G17300.1,AT5G18600.1,AT2G40620.1,AT2G45190.1,AT3G02380.1,AT3G05800.1,AT3G20250.2,AT4G23750.1,AT4G25990.1,AT3G58850.1,AT2G40080.1,AT2G40970.1,AT2G43500.1,AT5G37260.1,AT3G16340.1,AT1G52890.1,AT1G19050.1,AT1G50420.1,AT5G62920.1,AT2G18300.2,AT5G24490.1,AT5G49330.1,AT5…
GO:BP	regulation of cellular biosynthetic process	GO:0031326	0.00269232	2.56987	2706	252	55	23046	AT4G37610.1,AT4G28840.1,AT3G48100.1,AT3G46640.1,AT1G70270.1,AT3G26840.1,AT3G27250.1,AT5G48250.1,AT5G63160.2,AT5G15310.1,AT5G17300.1,AT5G18600.1,AT2G40620.1,AT2G45190.1,AT3G02380.1,AT3G05800.1,AT3G20250.2,AT4G23750.1,AT4G25990.1,AT3G58850.1,AT2G40080.1,AT2G40970.1,AT2G43500.1,AT5G37260.1,AT3G16340.1,AT1G52890.1,AT1G19050.1,AT1G50420.1,AT5G62920.1,AT2G18300.2,AT5G24490.1,AT5G49330.1,AT5G47230.1,AT4…
GO:BP	response to abiotic stimulus	GO:0009628	5.26e-06	5.27886	2173	252	54	23046	AT4G37610.1,AT4G28680.1,AT4G25050.1,AT3G48100.1,AT5G59310.1,AT5G59320.1,AT1G69530.2,AT1G77760.1,AT3G29320.1,AT5G07470.1,AT5G56550.1,AT2G06850.1,AT4G15480.1,AT4G28190.1,AT3G58850.1,AT5G41080.1,AT2G35930.1,AT2G39800.4,AT2G40080.1,AT2G40970.1,AT2G37770.2,AT2G36390.1,AT1G52410.1,AT1G52400.1,AT1G50460.1,AT3G04290.1,AT4G08500.1,AT1G52890.1,AT5G65010.1,AT5G49330.1,AT4G27710.1,AT2G01830.2,AT5G47230.1,AT4…
GO:BP	regulation of macromolecule biosynthetic process	GO:0010556	0.00486812	2.31264	2620	252	53	23046	AT4G37610.1,AT4G28840.1,AT3G48100.1,AT3G46640.1,AT1G70270.1,AT3G27250.1,AT5G48250.1,AT5G63160.2,AT5G15310.1,AT5G17300.1,AT5G18600.1,AT2G40620.1,AT2G45190.1,AT3G02380.1,AT3G05800.1,AT3G20250.2,AT4G23750.1,AT4G25990.1,AT3G58850.1,AT2G40080.1,AT2G40970.1,AT2G43500.1,AT5G37260.1,AT1G52890.1,AT1G19050.1,AT1G50420.1,AT5G62920.1,AT2G18300.2,AT5G24490.1,AT5G49330.1,AT5G47230.1,AT4G38620.1,AT1G24260.2,AT1…
GO:BP	regulation of DNA-templated transcription	GO:0006355	0.00153487	2.81393	2383	252	51	23046	AT4G37610.1,AT4G28840.1,AT3G48100.1,AT3G46640.1,AT1G70270.1,AT3G27250.1,AT5G48250.1,AT5G63160.2,AT5G15310.1,AT5G17300.1,AT5G18600.1,AT2G40620.1,AT2G45190.1,AT3G02380.1,AT3G05800.1,AT4G23750.1,AT4G25990.1,AT3G58850.1,AT2G40080.1,AT2G40970.1,AT2G43500.1,AT5G37260.1,AT1G52890.1,AT1G19050.1,AT1G50420.1,AT5G62920.1,AT2G18300.2,AT5G49330.1,AT5G47230.1,AT4G38620.1,AT1G24260.2,AT1G25550.1,AT3G58120.1,AT1…
GO:BP	regulation of RNA biosynthetic process	GO:2001141	0.00153487	2.81393	2383	252	51	23046	AT4G37610.1,AT4G28840.1,AT3G48100.1,AT3G46640.1,AT1G70270.1,AT3G27250.1,AT5G48250.1,AT5G63160.2,AT5G15310.1,AT5G17300.1,AT5G18600.1,AT2G40620.1,AT2G45190.1,AT3G02380.1,AT3G05800.1,AT4G23750.1,AT4G25990.1,AT3G58850.1,AT2G40080.1,AT2G40970.1,AT2G43500.1,AT5G37260.1,AT1G52890.1,AT1G19050.1,AT1G50420.1,AT5G62920.1,AT2G18300.2,AT5G49330.1,AT5G47230.1,AT4G38620.1,AT1G24260.2,AT1G25550.1,AT3G58120.1,AT1…
GO:BP	regulation of nucleic acid-templated transcription	GO:1903506	0.00153487	2.81393	2383	252	51	23046	AT4G37610.1,AT4G28840.1,AT3G48100.1,AT3G46640.1,AT1G70270.1,AT3G27250.1,AT5G48250.1,AT5G63160.2,AT5G15310.1,AT5G17300.1,AT5G18600.1,AT2G40620.1,AT2G45190.1,AT3G02380.1,AT3G05800.1,AT4G23750.1,AT4G25990.1,AT3G58850.1,AT2G40080.1,AT2G40970.1,AT2G43500.1,AT5G37260.1,AT1G52890.1,AT1G19050.1,AT1G50420.1,AT5G62920.1,AT2G18300.2,AT5G49330.1,AT5G47230.1,AT4G38620.1,AT1G24260.2,AT1G25550.1,AT3G58120.1,AT1…
GO:BP	regulation of RNA metabolic process	GO:0051252	0.00657133	2.18235	2508	252	51	23046	AT4G37610.1,AT4G28840.1,AT3G48100.1,AT3G46640.1,AT1G70270.1,AT3G27250.1,AT5G48250.1,AT5G63160.2,AT5G15310.1,AT5G17300.1,AT5G18600.1,AT2G40620.1,AT2G45190.1,AT3G02380.1,AT3G05800.1,AT4G23750.1,AT4G25990.1,AT3G58850.1,AT2G40080.1,AT2G40970.1,AT2G43500.1,AT5G37260.1,AT1G52890.1,AT1G19050.1,AT1G50420.1,AT5G62920.1,AT2G18300.2,AT5G49330.1,AT5G47230.1,AT4G38620.1,AT1G24260.2,AT1G25550.1,AT3G58120.1,AT1…
GO:BP	DNA-templated transcription	GO:0006351	0.011806	1.9279	2562	252	51	23046	AT4G37610.1,AT4G28840.1,AT3G48100.1,AT3G46640.1,AT1G70270.1,AT3G27250.1,AT5G48250.1,AT5G63160.2,AT5G15310.1,AT5G17300.1,AT5G18600.1,AT2G40620.1,AT2G45190.1,AT3G02380.1,AT3G05800.1,AT4G23750.1,AT4G25990.1,AT3G58850.1,AT2G40080.1,AT2G40970.1,AT2G43500.1,AT5G37260.1,AT1G52890.1,AT1G19050.1,AT1G50420.1,AT5G62920.1,AT2G18300.2,AT5G49330.1,AT5G47230.1,AT4G38620.1,AT1G24260.2,AT1G25550.1,AT3G58120.1,AT1…
GO:BP	nucleic acid-templated transcription	GO:0097659	0.0128499	1.8911	2570	252	51	23046	AT4G37610.1,AT4G28840.1,AT3G48100.1,AT3G46640.1,AT1G70270.1,AT3G27250.1,AT5G48250.1,AT5G63160.2,AT5G15310.1,AT5G17300.1,AT5G18600.1,AT2G40620.1,AT2G45190.1,AT3G02380.1,AT3G05800.1,AT4G23750.1,AT4G25990.1,AT3G58850.1,AT2G40080.1,AT2G40970.1,AT2G43500.1,AT5G37260.1,AT1G52890.1,AT1G19050.1,AT1G50420.1,AT5G62920.1,AT2G18300.2,AT5G49330.1,AT5G47230.1,AT4G38620.1,AT1G24260.2,AT1G25550.1,AT3G58120.1,AT1…
GO:BP	RNA biosynthetic process	GO:0032774	0.0138328	1.85909	2577	252	51	23046	AT4G37610.1,AT4G28840.1,AT3G48100.1,AT3G46640.1,AT1G70270.1,AT3G27250.1,AT5G48250.1,AT5G63160.2,AT5G15310.1,AT5G17300.1,AT5G18600.1,AT2G40620.1,AT2G45190.1,AT3G02380.1,AT3G05800.1,AT4G23750.1,AT4G25990.1,AT3G58850.1,AT2G40080.1,AT2G40970.1,AT2G43500.1,AT5G37260.1,AT1G52890.1,AT1G19050.1,AT1G50420.1,AT5G62920.1,AT2G18300.2,AT5G49330.1,AT5G47230.1,AT4G38620.1,AT1G24260.2,AT1G25550.1,AT3G58120.1,AT1…
GO:BP	regulation of nucleobase-containing compound metabolic process	GO:0019219	0.0226875	1.64421	2625	252	51	23046	AT4G37610.1,AT4G28840.1,AT3G48100.1,AT3G46640.1,AT1G70270.1,AT3G27250.1,AT5G48250.1,AT5G63160.2,AT5G15310.1,AT5G17300.1,AT5G18600.1,AT2G40620.1,AT2G45190.1,AT3G02380.1,AT3G05800.1,AT4G23750.1,AT4G25990.1,AT3G58850.1,AT2G40080.1,AT2G40970.1,AT2G43500.1,AT5G37260.1,AT1G52890.1,AT1G19050.1,AT1G50420.1,AT5G62920.1,AT2G18300.2,AT5G49330.1,AT5G47230.1,AT4G38620.1,AT1G24260.2,AT1G25550.1,AT3G58120.1,AT1…
GO:BP	response to organic substance	GO:0010033	0.00202489	2.6936	2071	252	46	23046	AT4G37610.1,AT3G48100.1,AT5G59310.1,AT5G59320.1,AT1G69530.2,AT1G74670.1,AT5G63160.2,AT5G17300.1,AT5G18030.1,AT4G35890.2,AT3G05800.1,AT2G06850.1,AT4G23750.1,AT4G30610.1,AT3G58850.1,AT5G39520.1,AT2G38310.1,AT2G36390.1,AT1G52400.1,AT3G04290.1,AT4G08500.1,AT1G19050.1,AT1G20470.1,AT1G50420.1,AT5G62920.1,AT2G18300.2,AT4G27710.1,AT2G01830.2,AT5G47230.1,AT2G17820.1,AT3G45140.1,AT1G69040.2,AT1G80460.1,AT4…
GO:BP	response to oxygen-containing compound	GO:1901700	0.000385927	3.4135	1698	252	42	23046	AT4G37610.1,AT4G28680.1,AT4G15680.1,AT5G59310.1,AT5G59320.1,AT1G69530.2,AT1G74670.1,AT3G29320.1,AT5G63160.2,AT5G56550.1,AT4G35890.2,AT3G05800.1,AT4G30610.1,AT3G58850.1,AT5G39520.1,AT2G35930.1,AT2G39800.4,AT2G38310.1,AT2G37770.2,AT2G36390.1,AT1G52400.1,AT3G04290.1,AT4G08500.1,AT1G52890.1,AT1G50420.1,AT2G18300.2,AT4G27710.1,AT2G01830.2,AT2G17820.1,AT3G45140.1,AT4G05530.1,AT5G66400.2,AT2G21660.1,AT2…
GO:CC	extracellular region	GO:0005576	0.00384299	2.41533	1878	244	42	21149	AT1G65310.2,AT3G14310.1,AT3G13750.1,AT5G59320.1,AT5G38430.1,AT1G69530.2,AT1G72290.1,AT1G74670.1,AT4G00165.1,AT4G11320.1,AT5G47500.1,AT5G49360.1,AT5G06870.1,AT5G20630.1,AT5G20740.1,AT4G03210.1,AT2G06850.1,AT4G18970.1,AT4G30610.1,AT2G42840.1,AT2G40610.1,AT2G34060.1,AT1G28110.2,AT1G53830.1,AT3G14210.1,AT3G04290.1,AT1G11545.1,AT2G03980.2,AT2G03090.1,AT2G05380.1,AT3G23730.1,AT3G57260.1,AT1G78830.1,AT1…
GO:BP	response to hormone	GO:0009725	0.000403042	3.39465	1639	252	41	23046	AT4G37610.1,AT3G48100.1,AT5G59310.1,AT5G59320.1,AT1G69530.2,AT1G74670.1,AT5G63160.2,AT5G17300.1,AT5G18030.1,AT4G35890.2,AT3G05800.1,AT2G06850.1,AT4G23750.1,AT4G30610.1,AT3G58850.1,AT5G39520.1,AT2G38310.1,AT1G52400.1,AT1G19050.1,AT1G20470.1,AT1G50420.1,AT5G62920.1,AT2G18300.2,AT4G27710.1,AT2G01830.2,AT5G47230.1,AT2G17820.1,AT3G45140.1,AT1G69040.2,AT4G05530.1,AT1G10470.1,AT5G66700.1,AT5G66400.2,AT2…
GO:BP	response to endogenous stimulus	GO:0009719	0.00064308	3.19173	1669	252	41	23046	AT4G37610.1,AT3G48100.1,AT5G59310.1,AT5G59320.1,AT1G69530.2,AT1G74670.1,AT5G63160.2,AT5G17300.1,AT5G18030.1,AT4G35890.2,AT3G05800.1,AT2G06850.1,AT4G23750.1,AT4G30610.1,AT3G58850.1,AT5G39520.1,AT2G38310.1,AT1G52400.1,AT1G19050.1,AT1G20470.1,AT1G50420.1,AT5G62920.1,AT2G18300.2,AT4G27710.1,AT2G01830.2,AT5G47230.1,AT2G17820.1,AT3G45140.1,AT1G69040.2,AT4G05530.1,AT1G10470.1,AT5G66700.1,AT5G66400.2,AT2…
GO:BP	carbohydrate metabolic process	GO:0005975	0.000572839	3.24197	1183	252	33	23046	AT4G32460.2,AT1G65310.2,AT3G14310.1,AT3G13750.1,AT5G21170.1,AT5G38430.1,AT1G67750.1,AT5G47500.1,AT3G29320.1,AT5G49360.1,AT5G18670.1,AT4G03210.1,AT3G06770.2,AT2G06850.1,AT5G41080.1,AT2G36390.1,AT1G53830.1,AT1G52400.1,AT1G50460.1,AT3G04010.1,AT1G10640.1,AT1G11545.1,AT3G29810.1,AT4G39210.1,AT3G23730.1,AT3G57260.1,AT1G80460.1,AT1G55740.1,AT5G64860.1,AT3G52180.4,AT3G60130.1,AT1G02460.1,AT1G47510.1
GO:CC	plasmodesma	GO:0009506	0.00259355	2.58611	897	244	26	21149	AT3G16240.1,AT3G13750.1,AT5G44020.1,AT5G06870.1,AT4G12520.1,AT2G06850.1,AT2G12400.1,AT2G30490.1,AT2G37870.1,AT1G28110.2,AT1G52400.1,AT3G14840.2,AT3G14210.1,AT3G03520.1,AT1G48090.4,AT5G65010.1,AT1G52950.1,AT3G23750.1,AT1G69040.2,AT1G78830.1,AT4G00050.3,AT3G27830.1,AT2G10940.1,AT2G21660.1,AT1G03220.1,AT1G05250.1
GO:CC	cell-cell junction	GO:0005911	0.00259355	2.58611	897	244	26	21149	AT3G16240.1,AT3G13750.1,AT5G44020.1,AT5G06870.1,AT4G12520.1,AT2G06850.1,AT2G12400.1,AT2G30490.1,AT2G37870.1,AT1G28110.2,AT1G52400.1,AT3G14840.2,AT3G14210.1,AT3G03520.1,AT1G48090.4,AT5G65010.1,AT1G52950.1,AT3G23750.1,AT1G69040.2,AT1G78830.1,AT4G00050.3,AT3G27830.1,AT2G10940.1,AT2G21660.1,AT1G03220.1,AT1G05250.1
GO:CC	symplast	GO:0055044	0.00264374	2.57778	898	244	26	21149	AT3G16240.1,AT3G13750.1,AT5G44020.1,AT5G06870.1,AT4G12520.1,AT2G06850.1,AT2G12400.1,AT2G30490.1,AT2G37870.1,AT1G28110.2,AT1G52400.1,AT3G14840.2,AT3G14210.1,AT3G03520.1,AT1G48090.4,AT5G65010.1,AT1G52950.1,AT3G23750.1,AT1G69040.2,AT1G78830.1,AT4G00050.3,AT3G27830.1,AT2G10940.1,AT2G21660.1,AT1G03220.1,AT1G05250.1
GO:CC	cell junction	GO:0030054	0.00274679	2.56117	900	244	26	21149	AT3G16240.1,AT3G13750.1,AT5G44020.1,AT5G06870.1,AT4G12520.1,AT2G06850.1,AT2G12400.1,AT2G30490.1,AT2G37870.1,AT1G28110.2,AT1G52400.1,AT3G14840.2,AT3G14210.1,AT3G03520.1,AT1G48090.4,AT5G65010.1,AT1G52950.1,AT3G23750.1,AT1G69040.2,AT1G78830.1,AT4G00050.3,AT3G27830.1,AT2G10940.1,AT2G21660.1,AT1G03220.1,AT1G05250.1
GO:CC	anchoring junction	GO:0070161	0.00274679	2.56117	900	244	26	21149	AT3G16240.1,AT3G13750.1,AT5G44020.1,AT5G06870.1,AT4G12520.1,AT2G06850.1,AT2G12400.1,AT2G30490.1,AT2G37870.1,AT1G28110.2,AT1G52400.1,AT3G14840.2,AT3G14210.1,AT3G03520.1,AT1G48090.4,AT5G65010.1,AT1G52950.1,AT3G23750.1,AT1G69040.2,AT1G78830.1,AT4G00050.3,AT3G27830.1,AT2G10940.1,AT2G21660.1,AT1G03220.1,AT1G05250.1
GO:BP	response to inorganic substance	GO:0010035	0.00160666	2.79408	791	252	25	23046	AT4G37610.1,AT4G28680.1,AT4G15680.1,AT5G59310.1,AT5G59320.1,AT3G29320.1,AT5G63160.2,AT5G56550.1,AT2G35930.1,AT2G39800.4,AT2G37770.2,AT1G52400.1,AT3G04290.1,AT1G01340.1,AT1G52890.1,AT2G01830.2,AT2G17820.1,AT5G26220.1,AT5G66400.2,AT2G21660.1,AT2G17420.2,AT1G01620.1,AT1G02205.2,AT5G59220.1,AT1G18150.3
GO:CC	external encapsulating structure	GO:0030312	0.000213441	3.67072	450	244	19	21149	AT1G65310.2,AT3G16240.1,AT3G13750.1,AT1G69530.2,AT5G06870.1,AT5G20630.1,AT4G03210.1,AT2G06850.1,AT2G30490.1,AT2G34060.1,AT1G28110.2,AT1G53830.1,AT1G11545.1,AT3G23730.1,AT1G78830.1,AT1G27450.1,AT1G33590.1,AT1G26770.1,AT1G05250.1
GO:BP	response to acid chemical	GO:0001101	0.00259408	2.58602	460	252	18	23046	AT4G28680.1,AT5G59310.1,AT5G59320.1,AT3G29320.1,AT5G56550.1,AT2G35930.1,AT2G39800.4,AT2G37770.2,AT1G52400.1,AT4G08500.1,AT1G52890.1,AT2G01830.2,AT2G17820.1,AT5G66400.2,AT2G21660.1,AT1G01620.1,AT1G02205.2,AT5G59220.1
GO:BP	polysaccharide metabolic process	GO:0005976	0.00634651	2.19746	491	252	18	23046	AT4G32460.2,AT1G65310.2,AT3G14310.1,AT1G67750.1,AT5G47500.1,AT3G29320.1,AT5G49360.1,AT5G18670.1,AT4G03210.1,AT2G06850.1,AT2G36390.1,AT1G53830.1,AT1G11545.1,AT3G29810.1,AT4G39210.1,AT3G23730.1,AT5G64860.1,AT3G52180.4
GO:BP	cell wall organization	GO:0071555	0.0185105	1.73258	532	252	18	23046	AT1G65310.2,AT3G14310.1,AT1G69530.2,AT5G47500.1,AT5G16190.3,AT4G03210.1,AT2G06850.1,AT4G13410.2,AT2G40610.1,AT1G53830.1,AT1G11545.1,AT3G29810.1,AT2G03090.1,AT3G23730.1,AT1G26770.1,AT1G05250.1,AT1G06170.2,AT5G02260.1
GO:CC	cell wall	GO:0005618	0.00034267	3.46512	421	244	18	21149	AT1G65310.2,AT3G16240.1,AT3G13750.1,AT1G69530.2,AT5G06870.1,AT4G03210.1,AT2G06850.1,AT2G30490.1,AT2G34060.1,AT1G28110.2,AT1G53830.1,AT1G11545.1,AT3G23730.1,AT1G78830.1,AT1G27450.1,AT1G33590.1,AT1G26770.1,AT1G05250.1
GO:CC	apoplast	GO:0048046	0.00116967	2.93194	460	244	18	21149	AT1G65310.2,AT3G14310.1,AT3G13750.1,AT5G59320.1,AT5G38430.1,AT1G72290.1,AT5G49360.1,AT5G20630.1,AT5G20740.1,AT4G03210.1,AT2G06850.1,AT3G14210.1,AT1G11545.1,AT3G23730.1,AT3G57260.1,AT1G78830.1,AT1G09750.1,AT2G10940.1
GO:BP	response to water deprivation	GO:0009414	0.00301942	2.52008	419	252	17	23046	AT4G28680.1,AT5G59310.1,AT5G59320.1,AT3G29320.1,AT5G56550.1,AT2G35930.1,AT2G39800.4,AT2G37770.2,AT1G52400.1,AT1G52890.1,AT2G01830.2,AT2G17820.1,AT5G66400.2,AT2G21660.1,AT1G01620.1,AT1G02205.2,AT5G59220.1
GO:BP	response to water	GO:0009415	0.00425234	2.37137	430	252	17	23046	AT4G28680.1,AT5G59310.1,AT5G59320.1,AT3G29320.1,AT5G56550.1,AT2G35930.1,AT2G39800.4,AT2G37770.2,AT1G52400.1,AT1G52890.1,AT2G01830.2,AT2G17820.1,AT5G66400.2,AT2G21660.1,AT1G01620.1,AT1G02205.2,AT5G59220.1
GO:MF	hydrolase activity, hydrolyzing O-glycosyl compounds	GO:0004553	0.00712098	2.14746	404	267	16	23352	AT1G65310.2,AT3G13750.1,AT5G49360.1,AT5G18670.1,AT4G03210.1,AT3G06770.2,AT2G06850.1,AT2G36390.1,AT1G52400.1,AT3G04010.1,AT1G10640.1,AT1G11545.1,AT3G23730.1,AT3G57260.1,AT3G60130.1,AT1G02460.1
GO:MF	lyase activity	GO:0016829	0.0342554	1.46527	461	267	16	23352	AT4G31290.1,AT4G28680.1,AT5G38430.1,AT1G67750.1,AT4G08040.1,AT3G06770.2,AT3G53260.1,AT3G44300.1,AT1G10640.1,AT1G68750.1,AT1G65960.2,AT5G26220.1,AT1G02460.1,AT1G02205.2,AT1G44000.1,AT5G04180.1
GO:MF	hydrolase activity, acting on glycosyl bonds	GO:0016798	0.0495216	1.30521	476	267	16	23352	AT1G65310.2,AT3G13750.1,AT5G49360.1,AT5G18670.1,AT4G03210.1,AT3G06770.2,AT2G06850.1,AT2G36390.1,AT1G52400.1,AT3G04010.1,AT1G10640.1,AT1G11545.1,AT3G23730.1,AT3G57260.1,AT3G60130.1,AT1G02460.1
GO:CC	plant-type cell wall	GO:0009505	0.00741946	2.12963	386	244	15	21149	AT1G65310.2,AT3G16240.1,AT3G13750.1,AT1G69530.2,AT5G06870.1,AT2G06850.1,AT2G30490.1,AT2G34060.1,AT1G28110.2,AT1G53830.1,AT1G78830.1,AT1G27450.1,AT1G33590.1,AT1G26770.1,AT1G05250.1
GO:BP	circadian rhythm	GO:0007623	0.000383004	3.4168	143	252	11	23046	AT3G48100.1,AT3G46640.1,AT5G17300.1,AT3G58850.1,AT2G40080.1,AT5G37260.1,AT1G27450.1,AT1G10470.1,AT5G63860.1,AT3G52180.4,AT2G21660.1
GO:BP	rhythmic process	GO:0048511	0.000704183	3.15231	152	252	11	23046	AT3G48100.1,AT3G46640.1,AT5G17300.1,AT3G58850.1,AT2G40080.1,AT5G37260.1,AT1G27450.1,AT1G10470.1,AT5G63860.1,AT3G52180.4,AT2G21660.1
GO:CC	secretory vesicle	GO:0099503	0.00552421	2.25773	173	244	10	21149	AT5G20630.1,AT4G22490.1,AT1G52410.1,AT3G14210.1,AT1G21670.1,AT3G57260.1,AT1G78830.1,AT1G09750.1,AT2G10940.1,AT1G03220.1
GO:MF	polysaccharide binding	GO:0030247	0.0422803	1.37386	95	267	7	23352	AT1G65310.2,AT4G03210.1,AT2G06850.1,AT1G11545.1,AT3G23730.1,AT3G52180.4,AT2G25410.1
GO:MF	xyloglucan:xyloglucosyl transferase activity	GO:0016762	0.0131202	1.88206	33	267	5	23352	AT1G65310.2,AT4G03210.1,AT2G06850.1,AT1G11545.1,AT3G23730.1
GO:MF	phosphorelay response regulator activity	GO:0000156	0.021593	1.66569	19	267	4	23352	AT3G48100.1,AT1G19050.1,AT5G62920.1,AT1G10470.1
GO:BP	syncytium formation	GO:0006949	0.00474242	2.324	12	252	4	23046	AT1G69530.2,AT2G40610.1,AT2G03090.1,AT1G26770.1
WP	Cytokinin signaling	WP:WP2944	0.0418785	1.37801	16	17	3	620	AT1G19050.1,AT2G01830.2,AT2G17820.1

## Sheet: Control vs. Brhsbp1_KO
source	term_name	term_id	adjusted_p_value	negative_log10_of_adjusted_p_value	term_size	query_size	intersection_size	effective_domain_size	intersections
GO:CC	cellular anatomical entity	GO:0110165	0.000183336	3.73675	19606	1558	1489	21149	AT4G38470.1,AT4G38840.1,AT4G15680.1,AT5G57590.1,AT1G02020.1,AT3G15270.1,AT1G60750.1,AT2G02710.2,AT5G01750.2,AT3G49390.1,AT4G37410.1,AT5G13930.1,AT5G47900.9,AT5G11790.1,AT3G48410.1,AT1G80050.1,AT1G49210.1,AT4G35100.1,AT5G18650.1,AT5G44460.1,AT5G14120.1,AT2G40750.1,AT5G05980.2,AT5G22290.1,AT2G17840.1,AT4G22950.1,AT5G59960.1,AT1G54030.1,AT4G09020.1,AT5G28490.1,AT3G10480.2,AT3G27830.1,AT1G18710.1,AT4…
GO:BP	cellular process	GO:0009987	0.000303946	3.5172	16016	1574	1181	23046	AT4G38470.1,AT5G57590.1,AT3G15270.1,AT4G37410.1,AT1G80050.1,AT4G35100.1,AT5G18650.1,AT2G40750.1,AT5G05980.2,AT5G22290.1,AT5G04980.2,AT1G23870.1,AT4G22950.1,AT1G54030.1,AT4G09020.1,AT5G28490.1,AT3G10480.2,AT3G27830.1,AT1G18710.1,AT4G34710.1,AT1G78850.1,AT4G25000.1,AT5G06800.1,AT5G06320.1,AT3G53160.1,AT1G17180.1,AT4G25090.1,AT4G36950.1,AT3G54500.5,AT1G68750.1,AT4G05130.1,AT5G61030.1,AT1G54160.1,AT3…
GO:BP	metabolic process	GO:0008152	7.85897e-06	5.10463	13600	1574	1035	23046	AT4G38470.1,AT5G57590.1,AT3G15270.1,AT1G52770.1,AT5G63590.1,AT4G37410.1,AT5G13930.1,AT1G80050.1,AT1G49210.1,AT5G18650.1,AT2G40750.1,AT5G05980.2,AT5G22290.1,AT5G04980.2,AT1G23870.1,AT4G22950.1,AT4G09020.1,AT5G28490.1,AT3G10480.2,AT3G27830.1,AT1G18710.1,AT4G34710.1,AT4G25000.1,AT5G06800.1,AT3G53160.1,AT1G17180.1,AT4G15396.4,AT4G36950.1,AT3G54500.5,AT1G68750.1,AT5G61030.1,AT1G54160.1,AT3G27250.1,AT3…
GO:BP	organic substance metabolic process	GO:0071704	1.14354e-05	4.94175	12672	1574	972	23046	AT4G38470.1,AT5G57590.1,AT3G15270.1,AT1G52770.1,AT5G63590.1,AT4G37410.1,AT5G13930.1,AT1G80050.1,AT1G49210.1,AT5G18650.1,AT2G40750.1,AT5G05980.2,AT5G22290.1,AT5G04980.2,AT1G23870.1,AT4G22950.1,AT4G09020.1,AT5G28490.1,AT3G10480.2,AT3G27830.1,AT1G18710.1,AT4G34710.1,AT4G25000.1,AT5G06800.1,AT3G53160.1,AT1G17180.1,AT4G15396.4,AT4G36950.1,AT3G54500.5,AT1G68750.1,AT5G61030.1,AT1G54160.1,AT3G27250.1,AT3…
GO:MF	catalytic activity	GO:0003824	7.4e-09	8.13094	9596	1675	818	23352	AT4G38470.1,AT4G15680.1,AT5G57590.1,AT1G02020.1,AT1G60750.1,AT5G63590.1,AT4G37410.1,AT5G13930.1,AT2G34090.1,AT5G47900.9,AT5G40900.1,AT3G48410.1,AT1G80050.1,AT1G49210.1,AT5G18650.1,AT5G05980.2,AT5G04980.2,AT1G23870.1,AT1G54030.1,AT4G09020.1,AT4G34710.1,AT4G25000.1,AT3G53160.1,AT1G17180.1,AT4G25090.1,AT4G15396.4,AT4G36950.1,AT1G68750.1,AT2G38150.1,AT1G53163.1,AT5G05270.1,AT3G08860.1,AT5G15470.1,AT3…
GO:BP	response to stimulus	GO:0050896	1.75e-53	52.7558	6427	1574	723	23046	AT4G38470.1,AT4G38840.1,AT4G15680.1,AT2G02710.2,AT5G63590.1,AT5G13930.1,AT5G11790.1,AT5G18650.1,AT5G44460.1,AT2G40750.1,AT5G22290.1,AT2G17840.1,AT1G23870.1,AT4G22950.1,AT5G28490.1,AT3G10480.2,AT4G34710.1,AT1G78850.1,AT4G25000.1,AT1G63220.1,AT5G06320.1,AT3G53160.1,AT1G17180.1,AT4G25090.1,AT4G36950.1,AT3G54500.5,AT5G61030.1,AT1G54160.1,AT3G55840.1,AT3G15500.1,AT1G32928.1,AT3G08860.1,AT5G56550.1,AT2…
GO:CC	membrane	GO:0016020	0.0121345	1.91598	8323	1558	685	21149	AT4G38840.1,AT5G01750.2,AT4G37410.1,AT5G13930.1,AT5G47900.9,AT5G11790.1,AT3G48410.1,AT1G80050.1,AT1G49210.1,AT4G35100.1,AT5G14120.1,AT2G17840.1,AT5G59960.1,AT1G54030.1,AT3G10480.2,AT3G27830.1,AT5G06320.1,AT4G25090.1,AT3G23080.2,AT4G05130.1,AT2G38150.1,AT5G15470.1,AT1G20630.1,AT4G26940.1,AT3G26300.1,AT3G18660.2,AT3G54140.1,AT3G16490.1,AT1G45616.1,AT5G62720.1,AT1G11130.2,AT3G55110.1,AT4G37400.1,AT2…
GO:BP	biological regulation	GO:0065007	5.46e-08	7.26247	6417	1574	552	23046	AT3G15270.1,AT5G13930.1,AT5G11790.1,AT5G18650.1,AT2G40750.1,AT5G22290.1,AT4G22950.1,AT3G10480.2,AT1G18710.1,AT5G06800.1,AT3G53160.1,AT4G15396.4,AT4G36950.1,AT3G54500.5,AT1G54160.1,AT3G27250.1,AT3G15500.1,AT5G56550.1,AT1G49560.1,AT2G01430.1,AT3G14310.1,AT5G49450.1,AT2G41180.1,AT2G18170.1,AT1G11130.2,AT1G22490.1,AT3G23630.1,AT2G32280.1,AT4G25990.1,AT3G62410.1,AT5G48170.1,AT3G10870.1,AT1G02580.1,AT4…
GO:MF	ion binding	GO:0043167	0.00369685	2.43217	6574	1675	549	23352	AT4G38470.1,AT4G15680.1,AT5G57590.1,AT3G15270.1,AT5G63590.1,AT4G37410.1,AT1G49210.1,AT5G18650.1,AT5G44460.1,AT5G05980.2,AT4G25000.1,AT1G63220.1,AT4G25090.1,AT4G15396.4,AT4G36950.1,AT5G61030.1,AT3G55840.1,AT3G08860.1,AT1G63800.1,AT3G59440.1,AT1G20630.1,AT3G26300.1,AT3G18660.2,AT5G49120.1,AT2G18170.1,AT1G11130.2,AT3G23630.1,AT3G55110.1,AT4G37400.1,AT3G17770.1,AT1G17710.1,AT3G21230.1,AT3G62410.1,AT5…
GO:BP	biosynthetic process	GO:0009058	8.83849e-06	5.05362	6274	1574	527	23046	AT5G57590.1,AT3G15270.1,AT5G63590.1,AT5G13930.1,AT1G80050.1,AT2G40750.1,AT5G05980.2,AT5G22290.1,AT1G23870.1,AT4G22950.1,AT5G28490.1,AT3G10480.2,AT3G27830.1,AT1G18710.1,AT4G34710.1,AT5G06800.1,AT4G15396.4,AT3G54500.5,AT1G54160.1,AT3G27250.1,AT5G05270.1,AT3G15500.1,AT5G15470.1,AT1G49560.1,AT2G01430.1,AT4G26940.1,AT5G49450.1,AT3G18660.2,AT4G39230.1,AT2G41180.1,AT1G03310.1,AT1G22490.1,AT3G23630.1,AT5…
GO:BP	regulation of biological process	GO:0050789	4.13e-07	6.38365	5879	1574	507	23046	AT3G15270.1,AT5G13930.1,AT5G11790.1,AT5G18650.1,AT2G40750.1,AT5G22290.1,AT4G22950.1,AT3G10480.2,AT1G18710.1,AT5G06800.1,AT3G53160.1,AT4G36950.1,AT3G54500.5,AT1G54160.1,AT3G27250.1,AT3G15500.1,AT5G56550.1,AT1G49560.1,AT2G01430.1,AT5G49450.1,AT2G41180.1,AT2G18170.1,AT1G11130.2,AT1G22490.1,AT2G32280.1,AT4G25990.1,AT3G62410.1,AT5G48170.1,AT1G02580.1,AT4G14540.1,AT3G61830.1,AT5G09530.1,AT4G20970.1,AT2…
GO:BP	organic substance biosynthetic process	GO:1901576	0.000925478	3.03363	6111	1574	500	23046	AT5G57590.1,AT3G15270.1,AT5G63590.1,AT5G13930.1,AT1G80050.1,AT2G40750.1,AT5G05980.2,AT5G22290.1,AT1G23870.1,AT4G22950.1,AT5G28490.1,AT3G10480.2,AT3G27830.1,AT1G18710.1,AT4G34710.1,AT5G06800.1,AT4G15396.4,AT3G54500.5,AT1G54160.1,AT3G27250.1,AT5G05270.1,AT3G15500.1,AT5G15470.1,AT1G49560.1,AT2G01430.1,AT4G26940.1,AT5G49450.1,AT3G18660.2,AT4G39230.1,AT2G41180.1,AT1G03310.1,AT1G22490.1,AT5G28237.1,AT4…
GO:BP	cellular biosynthetic process	GO:0044249	0.00231939	2.63463	6018	1574	490	23046	AT5G57590.1,AT3G15270.1,AT1G80050.1,AT2G40750.1,AT5G05980.2,AT5G22290.1,AT1G23870.1,AT4G22950.1,AT5G28490.1,AT3G10480.2,AT3G27830.1,AT1G18710.1,AT4G34710.1,AT5G06800.1,AT3G54500.5,AT1G54160.1,AT3G27250.1,AT3G15500.1,AT5G15470.1,AT1G49560.1,AT2G01430.1,AT4G26940.1,AT5G49450.1,AT3G18660.2,AT4G39230.1,AT2G41180.1,AT1G03310.1,AT1G22490.1,AT3G23630.1,AT5G28237.1,AT4G25990.1,AT5G22940.1,AT3G21230.1,AT4…
GO:BP	response to stress	GO:0006950	7e-28	27.1547	3985	1574	450	23046	AT4G38470.1,AT4G38840.1,AT5G13930.1,AT5G11790.1,AT5G18650.1,AT2G40750.1,AT5G22290.1,AT2G17840.1,AT1G23870.1,AT4G22950.1,AT4G34710.1,AT1G78850.1,AT1G63220.1,AT5G06320.1,AT3G53160.1,AT5G61030.1,AT1G54160.1,AT3G55840.1,AT3G15500.1,AT1G32928.1,AT5G56550.1,AT2G01430.1,AT1G20630.1,AT3G14310.1,AT5G49450.1,AT2G18170.1,AT3G62410.1,AT2G25625.1,AT3G50470.1,AT4G14540.1,AT4G20970.1,AT4G36540.2,AT1G74710.1,AT1…
GO:BP	regulation of cellular process	GO:0050794	3.37832e-06	5.4713	5120	1574	445	23046	AT3G15270.1,AT5G18650.1,AT2G40750.1,AT5G22290.1,AT4G22950.1,AT3G10480.2,AT1G18710.1,AT5G06800.1,AT4G36950.1,AT3G54500.5,AT1G54160.1,AT3G27250.1,AT3G15500.1,AT1G49560.1,AT2G01430.1,AT5G49450.1,AT2G41180.1,AT2G18170.1,AT1G11130.2,AT1G22490.1,AT2G32280.1,AT4G25990.1,AT3G62410.1,AT5G48170.1,AT1G02580.1,AT4G14540.1,AT3G61830.1,AT4G20970.1,AT2G01760.1,AT4G22790.1,AT4G36540.2,AT2G35700.1,AT1G68840.1,AT3…
GO:BP	response to chemical	GO:0042221	6.15e-43	42.2109	3105	1574	416	23046	AT4G38470.1,AT4G38840.1,AT4G15680.1,AT5G13930.1,AT5G11790.1,AT5G44460.1,AT2G40750.1,AT2G17840.1,AT4G34710.1,AT1G78850.1,AT4G25000.1,AT5G06320.1,AT1G17180.1,AT4G25090.1,AT1G54160.1,AT3G15500.1,AT1G32928.1,AT5G56550.1,AT1G20630.1,AT5G49450.1,AT2G18170.1,AT3G62410.1,AT5G48170.1,AT2G25625.1,AT4G36830.1,AT4G14540.1,AT3G61830.1,AT2G01760.1,AT4G22790.1,AT2G35700.1,AT1G68840.1,AT5G65020.1,AT5G27380.1,AT3…
GO:MF	cation binding	GO:0043169	0.00138705	2.85791	3835	1675	343	23352	AT4G15680.1,AT5G57590.1,AT3G15270.1,AT5G63590.1,AT4G37410.1,AT1G49210.1,AT5G18650.1,AT5G44460.1,AT5G05980.2,AT4G25000.1,AT1G63220.1,AT4G25090.1,AT4G15396.4,AT5G61030.1,AT3G55840.1,AT3G59440.1,AT1G20630.1,AT3G26300.1,AT3G18660.2,AT5G49120.1,AT4G37400.1,AT1G17710.1,AT3G62410.1,AT5G57110.3,AT4G12320.1,AT1G23730.2,AT3G03470.1,AT3G14690.2,AT1G49200.1,AT1G50510.1,AT3G27400.1,AT4G25300.1,AT5G65020.1,AT3…
GO:MF	metal ion binding	GO:0046872	0.00154499	2.81107	3814	1675	341	23352	AT4G15680.1,AT5G57590.1,AT3G15270.1,AT5G63590.1,AT4G37410.1,AT1G49210.1,AT5G18650.1,AT5G44460.1,AT5G05980.2,AT4G25000.1,AT1G63220.1,AT4G25090.1,AT4G15396.4,AT5G61030.1,AT3G55840.1,AT3G59440.1,AT1G20630.1,AT3G26300.1,AT3G18660.2,AT5G49120.1,AT4G37400.1,AT1G17710.1,AT3G62410.1,AT5G57110.3,AT4G12320.1,AT1G23730.2,AT3G03470.1,AT3G14690.2,AT1G49200.1,AT1G50510.1,AT3G27400.1,AT4G25300.1,AT5G65020.1,AT3…
GO:CC	cell periphery	GO:0071944	6.46e-10	9.18976	3261	1558	339	21149	AT4G38840.1,AT5G01750.2,AT1G80050.1,AT4G35100.1,AT2G17840.1,AT5G06320.1,AT4G25090.1,AT4G05130.1,AT1G20630.1,AT2G36870.1,AT3G54140.1,AT3G16490.1,AT1G45616.1,AT1G11130.2,AT4G26690.1,AT5G57110.3,AT5G09530.1,AT4G28700.1,AT4G04220.1,AT4G22790.1,AT5G60660.1,AT4G27450.1,AT1G71880.1,AT1G69450.2,AT5G55230.1,AT1G29720.1,AT3G23600.1,AT2G33120.1,AT2G39705.1,AT1G33340.1,AT1G65310.2,AT2G34150.2,AT5G65280.1,AT3…
GO:BP	cellular response to stimulus	GO:0051716	1.67e-11	10.7773	3362	1574	338	23046	AT4G38470.1,AT2G40750.1,AT5G22290.1,AT1G23870.1,AT1G78850.1,AT5G06320.1,AT4G25090.1,AT4G36950.1,AT1G54160.1,AT3G15500.1,AT1G32928.1,AT3G08860.1,AT1G20630.1,AT5G49450.1,AT2G18170.1,AT3G62410.1,AT5G48170.1,AT4G36830.1,AT3G50470.1,AT3G61830.1,AT2G01760.1,AT4G22790.1,AT2G35700.1,AT1G68840.1,AT3G50060.1,AT5G47230.1,AT3G13590.1,AT4G27450.1,AT2G14080.1,AT1G24020.1,AT5G24470.1,AT2G33120.1,AT1G63650.3,AT2…
GO:BP	organic cyclic compound biosynthetic process	GO:1901362	2.23e-11	10.6511	3369	1574	338	23046	AT5G57590.1,AT3G15270.1,AT1G80050.1,AT2G40750.1,AT5G05980.2,AT5G22290.1,AT4G22950.1,AT5G28490.1,AT3G10480.2,AT1G18710.1,AT5G06800.1,AT4G15396.4,AT3G54500.5,AT1G54160.1,AT3G27250.1,AT3G15500.1,AT1G49560.1,AT2G01430.1,AT5G49450.1,AT4G39230.1,AT2G41180.1,AT1G22490.1,AT5G28237.1,AT4G25990.1,AT3G21230.1,AT1G02580.1,AT4G14540.1,AT3G24255.5,AT3G61830.1,AT4G20970.1,AT2G01760.1,AT4G36540.2,AT2G35700.1,AT1…
GO:BP	aromatic compound biosynthetic process	GO:0019438	3.58e-10	9.44583	3225	1574	321	23046	AT3G15270.1,AT1G80050.1,AT2G40750.1,AT5G05980.2,AT5G22290.1,AT4G22950.1,AT5G28490.1,AT3G10480.2,AT1G18710.1,AT5G06800.1,AT3G54500.5,AT1G54160.1,AT3G27250.1,AT3G15500.1,AT1G49560.1,AT2G01430.1,AT5G49450.1,AT4G39230.1,AT2G41180.1,AT1G22490.1,AT5G28237.1,AT4G25990.1,AT3G21230.1,AT1G02580.1,AT4G14540.1,AT3G24255.5,AT3G61830.1,AT4G20970.1,AT1G77520.1,AT2G01760.1,AT4G36540.2,AT2G35700.1,AT1G74710.1,AT1…
GO:BP	regulation of metabolic process	GO:0019222	0.00316513	2.49961	3692	1574	318	23046	AT3G15270.1,AT5G13930.1,AT5G18650.1,AT2G40750.1,AT5G22290.1,AT4G22950.1,AT3G10480.2,AT1G18710.1,AT5G06800.1,AT3G54500.5,AT1G54160.1,AT3G27250.1,AT3G15500.1,AT1G49560.1,AT2G01430.1,AT5G49450.1,AT2G41180.1,AT1G22490.1,AT4G25990.1,AT3G62410.1,AT1G02580.1,AT4G14540.1,AT3G61830.1,AT4G20970.1,AT2G01760.1,AT4G36540.2,AT2G35700.1,AT1G68840.1,AT3G50060.1,AT5G06510.6,AT5G17460.3,AT5G47230.1,AT1G73325.1,AT5…
GO:BP	developmental process	GO:0032502	3.54e-07	6.45122	3323	1574	314	23046	AT3G15270.1,AT2G34090.1,AT2G40750.1,AT5G05980.2,AT5G22290.1,AT4G22950.1,AT5G28490.1,AT3G10480.2,AT1G18710.1,AT1G54160.1,AT5G56550.1,AT5G15470.1,AT3G14940.1,AT5G49450.1,AT1G11130.2,AT3G23630.1,AT2G32280.1,AT4G26690.1,AT5G48170.1,AT2G25625.1,AT3G10870.1,AT1G02580.1,AT5G09530.1,AT5G60660.1,AT3G04630.2,AT1G74710.1,AT2G22900.1,AT2G36190.1,AT5G65020.1,AT3G50060.1,AT5G06250.5,AT5G55230.1,AT5G58710.1,AT2…
GO:BP	heterocycle biosynthetic process	GO:0018130	4.55e-09	8.34237	3152	1574	310	23046	AT5G57590.1,AT3G15270.1,AT1G80050.1,AT2G40750.1,AT5G05980.2,AT5G22290.1,AT4G22950.1,AT5G28490.1,AT3G10480.2,AT1G18710.1,AT5G06800.1,AT3G54500.5,AT1G54160.1,AT3G27250.1,AT3G15500.1,AT1G49560.1,AT2G01430.1,AT5G49450.1,AT2G41180.1,AT1G22490.1,AT5G28237.1,AT4G25990.1,AT1G02580.1,AT4G14540.1,AT3G24255.5,AT3G61830.1,AT4G20970.1,AT2G01760.1,AT4G36540.2,AT2G35700.1,AT1G68840.1,AT3G16050.1,AT3G50060.1,AT5…
GO:BP	anatomical structure development	GO:0048856	4.02e-07	6.39591	3161	1574	301	23046	AT3G15270.1,AT2G34090.1,AT2G40750.1,AT5G05980.2,AT5G22290.1,AT4G22950.1,AT5G28490.1,AT3G10480.2,AT1G18710.1,AT1G54160.1,AT5G56550.1,AT5G15470.1,AT3G14940.1,AT5G49450.1,AT1G11130.2,AT3G23630.1,AT2G32280.1,AT4G26690.1,AT5G48170.1,AT2G25625.1,AT3G10870.1,AT1G02580.1,AT5G09530.1,AT5G60660.1,AT3G04630.2,AT1G74710.1,AT2G22900.1,AT2G36190.1,AT5G65020.1,AT3G50060.1,AT5G06250.5,AT5G55230.1,AT5G58710.1,AT2…
GO:BP	regulation of macromolecule metabolic process	GO:0060255	0.00541079	2.26674	3435	1574	297	23046	AT3G15270.1,AT5G18650.1,AT2G40750.1,AT5G22290.1,AT4G22950.1,AT3G10480.2,AT1G18710.1,AT5G06800.1,AT3G54500.5,AT1G54160.1,AT3G27250.1,AT3G15500.1,AT1G49560.1,AT2G01430.1,AT5G49450.1,AT2G41180.1,AT1G22490.1,AT4G25990.1,AT1G02580.1,AT4G14540.1,AT3G61830.1,AT4G20970.1,AT2G01760.1,AT4G36540.2,AT2G35700.1,AT1G68840.1,AT3G50060.1,AT5G06510.6,AT5G47230.1,AT1G73325.1,AT5G06250.5,AT2G40620.1,AT5G40800.1,AT3…
GO:BP	regulation of primary metabolic process	GO:0080090	7.88517e-06	5.10319	3174	1574	295	23046	AT3G15270.1,AT5G13930.1,AT5G18650.1,AT2G40750.1,AT5G22290.1,AT4G22950.1,AT3G10480.2,AT1G18710.1,AT5G06800.1,AT3G54500.5,AT1G54160.1,AT3G27250.1,AT3G15500.1,AT1G49560.1,AT2G01430.1,AT5G49450.1,AT2G41180.1,AT1G22490.1,AT4G25990.1,AT3G62410.1,AT1G02580.1,AT4G14540.1,AT3G61830.1,AT4G20970.1,AT2G01760.1,AT4G36540.2,AT2G35700.1,AT1G68840.1,AT3G50060.1,AT5G06510.6,AT5G17460.3,AT5G47230.1,AT1G73325.1,AT5…
GO:CC	plasma membrane	GO:0005886	2.16e-08	7.6664	2833	1558	295	21149	AT4G38840.1,AT5G01750.2,AT1G80050.1,AT4G35100.1,AT2G17840.1,AT5G06320.1,AT4G25090.1,AT4G05130.1,AT1G20630.1,AT3G54140.1,AT3G16490.1,AT1G45616.1,AT1G11130.2,AT4G26690.1,AT5G57110.3,AT4G28700.1,AT4G04220.1,AT4G22790.1,AT5G60660.1,AT4G27450.1,AT1G71880.1,AT1G69450.2,AT1G29720.1,AT3G23600.1,AT2G33120.1,AT2G39705.1,AT1G33340.1,AT1G65310.2,AT5G65280.1,AT2G33020.1,AT3G28940.1,AT1G56120.3,AT5G40240.3,AT5…
GO:BP	regulation of cellular metabolic process	GO:0031323	0.000146639	3.83375	3219	1574	291	23046	AT3G15270.1,AT5G18650.1,AT2G40750.1,AT5G22290.1,AT4G22950.1,AT3G10480.2,AT1G18710.1,AT5G06800.1,AT3G54500.5,AT1G54160.1,AT3G27250.1,AT3G15500.1,AT1G49560.1,AT2G01430.1,AT5G49450.1,AT2G41180.1,AT1G22490.1,AT4G25990.1,AT3G62410.1,AT1G02580.1,AT4G14540.1,AT3G61830.1,AT4G20970.1,AT2G01760.1,AT4G36540.2,AT2G35700.1,AT1G68840.1,AT3G50060.1,AT5G06510.6,AT5G17460.3,AT5G47230.1,AT5G06250.5,AT2G40620.1,AT5…
GO:BP	response to abiotic stimulus	GO:0009628	4.05e-27	26.3924	2173	1574	289	23046	AT4G38470.1,AT4G38840.1,AT2G02710.2,AT5G63590.1,AT5G13930.1,AT5G11790.1,AT2G40750.1,AT2G17840.1,AT4G22950.1,AT5G28490.1,AT3G10480.2,AT4G34710.1,AT1G78850.1,AT5G06320.1,AT5G61030.1,AT1G54160.1,AT3G15500.1,AT1G32928.1,AT5G56550.1,AT2G01430.1,AT1G20630.1,AT5G49450.1,AT3G62410.1,AT2G25625.1,AT1G02580.1,AT4G14540.1,AT5G09530.1,AT1G74710.1,AT1G68840.1,AT5G65020.1,AT1G09350.1,AT5G47230.1,AT5G25610.1,AT4…
GO:BP	regulation of nitrogen compound metabolic process	GO:0051171	1.15082e-05	4.93899	3096	1574	288	23046	AT3G15270.1,AT5G18650.1,AT2G40750.1,AT5G22290.1,AT4G22950.1,AT3G10480.2,AT1G18710.1,AT5G06800.1,AT3G54500.5,AT1G54160.1,AT3G27250.1,AT3G15500.1,AT1G49560.1,AT2G01430.1,AT5G49450.1,AT2G41180.1,AT1G22490.1,AT4G25990.1,AT1G02580.1,AT4G14540.1,AT3G61830.1,AT4G20970.1,AT2G01760.1,AT4G36540.2,AT2G35700.1,AT1G68840.1,AT3G50060.1,AT5G06510.6,AT5G17460.3,AT5G47230.1,AT1G73325.1,AT5G06250.5,AT2G40620.1,AT5…
GO:BP	response to organic substance	GO:0010033	1.05e-27	26.9783	2071	1574	281	23046	AT4G38470.1,AT4G38840.1,AT5G13930.1,AT5G11790.1,AT2G40750.1,AT2G17840.1,AT4G34710.1,AT4G25000.1,AT5G06320.1,AT1G54160.1,AT3G15500.1,AT1G20630.1,AT5G49450.1,AT3G62410.1,AT5G48170.1,AT2G25625.1,AT4G36830.1,AT3G61830.1,AT2G01760.1,AT4G22790.1,AT2G35700.1,AT1G68840.1,AT5G27380.1,AT3G50060.1,AT5G47230.1,AT1G24020.1,AT5G24470.1,AT3G45140.1,AT5G20700.1,AT1G63650.3,AT2G44940.1,AT4G30610.1,AT5G52830.1,AT1…
GO:BP	nucleobase-containing compound biosynthetic process	GO:0034654	7.31e-07	6.13621	2912	1574	280	23046	AT3G15270.1,AT1G80050.1,AT2G40750.1,AT5G22290.1,AT4G22950.1,AT5G28490.1,AT3G10480.2,AT1G18710.1,AT5G06800.1,AT3G54500.5,AT1G54160.1,AT3G27250.1,AT3G15500.1,AT1G49560.1,AT2G01430.1,AT5G49450.1,AT2G41180.1,AT1G22490.1,AT4G25990.1,AT1G02580.1,AT4G14540.1,AT3G24255.5,AT3G61830.1,AT4G20970.1,AT2G01760.1,AT4G36540.2,AT2G35700.1,AT1G68840.1,AT3G50060.1,AT5G06510.6,AT5G47230.1,AT5G06250.5,AT2G40620.1,AT5…
GO:BP	multicellular organismal process	GO:0032501	7.19104e-05	4.14321	2962	1574	273	23046	AT3G15270.1,AT2G34090.1,AT2G40750.1,AT5G05980.2,AT5G22290.1,AT4G22950.1,AT3G10480.2,AT1G18710.1,AT1G54160.1,AT5G56550.1,AT5G15470.1,AT3G14940.1,AT5G49450.1,AT1G11130.2,AT3G23630.1,AT2G32280.1,AT4G26690.1,AT5G48170.1,AT2G25625.1,AT3G10870.1,AT1G02580.1,AT5G09530.1,AT5G60660.1,AT3G04630.2,AT1G74710.1,AT2G22900.1,AT2G36190.1,AT5G65020.1,AT3G50060.1,AT5G06250.5,AT1G71880.1,AT5G55230.1,AT5G58710.1,AT2…
GO:BP	regulation of biosynthetic process	GO:0009889	1.97e-07	6.70595	2738	1574	269	23046	AT3G15270.1,AT5G13930.1,AT2G40750.1,AT5G22290.1,AT4G22950.1,AT3G10480.2,AT1G18710.1,AT5G06800.1,AT3G54500.5,AT1G54160.1,AT3G27250.1,AT3G15500.1,AT1G49560.1,AT2G01430.1,AT5G49450.1,AT2G41180.1,AT1G22490.1,AT4G25990.1,AT3G62410.1,AT1G02580.1,AT4G14540.1,AT3G61830.1,AT4G20970.1,AT2G01760.1,AT4G36540.2,AT2G35700.1,AT1G68840.1,AT3G50060.1,AT5G06510.6,AT5G47230.1,AT5G06250.5,AT2G40620.1,AT5G40800.1,AT3…
KEGG	Metabolic pathways	KEGG:01100	1.08e-08	7.96644	2335	446	268	5083	AT5G57590.1,AT5G63590.1,AT5G13930.1,AT1G80050.1,AT5G05980.2,AT1G23870.1,AT4G09020.1,AT4G34710.1,AT4G25000.1,AT1G17180.1,AT1G68750.1,AT2G38150.1,AT5G05270.1,AT3G08860.1,AT3G14940.1,AT1G20630.1,AT3G14310.1,AT1G03310.1,AT3G23630.1,AT5G28237.1,AT1G17710.1,AT3G21230.1,AT1G23730.2,AT1G50510.1,AT3G27400.1,AT4G39210.1,AT1G20480.1,AT1G74710.1,AT2G36190.1,AT3G16050.1,AT1G09350.1,AT5G27380.1,AT5G11920.1,AT5…
GO:BP	regulation of gene expression	GO:0010468	0.00383778	2.41592	3012	1574	266	23046	AT3G15270.1,AT2G40750.1,AT5G22290.1,AT4G22950.1,AT3G10480.2,AT1G18710.1,AT5G06800.1,AT3G54500.5,AT1G54160.1,AT3G27250.1,AT3G15500.1,AT1G49560.1,AT2G01430.1,AT5G49450.1,AT2G41180.1,AT1G22490.1,AT4G25990.1,AT1G02580.1,AT4G14540.1,AT3G61830.1,AT4G20970.1,AT2G01760.1,AT4G36540.2,AT2G35700.1,AT1G68840.1,AT3G50060.1,AT5G06510.6,AT5G47230.1,AT5G06250.5,AT2G40620.1,AT5G40800.1,AT3G20250.2,AT2G18969.1,AT3…
GO:BP	regulation of cellular biosynthetic process	GO:0031326	6.13e-07	6.21233	2706	1574	264	23046	AT3G15270.1,AT2G40750.1,AT5G22290.1,AT4G22950.1,AT3G10480.2,AT1G18710.1,AT5G06800.1,AT3G54500.5,AT1G54160.1,AT3G27250.1,AT3G15500.1,AT1G49560.1,AT2G01430.1,AT5G49450.1,AT2G41180.1,AT1G22490.1,AT4G25990.1,AT1G02580.1,AT4G14540.1,AT3G61830.1,AT4G20970.1,AT2G01760.1,AT4G36540.2,AT2G35700.1,AT1G68840.1,AT3G50060.1,AT5G06510.6,AT5G47230.1,AT5G06250.5,AT2G40620.1,AT5G40800.1,AT3G20250.2,AT2G18969.1,AT3…
GO:BP	regulation of macromolecule biosynthetic process	GO:0010556	4.05e-07	6.39223	2620	1574	258	23046	AT3G15270.1,AT2G40750.1,AT5G22290.1,AT4G22950.1,AT3G10480.2,AT1G18710.1,AT5G06800.1,AT3G54500.5,AT1G54160.1,AT3G27250.1,AT3G15500.1,AT1G49560.1,AT2G01430.1,AT5G49450.1,AT2G41180.1,AT1G22490.1,AT4G25990.1,AT1G02580.1,AT4G14540.1,AT3G61830.1,AT4G20970.1,AT2G01760.1,AT4G36540.2,AT2G35700.1,AT1G68840.1,AT3G50060.1,AT5G06510.6,AT5G47230.1,AT5G06250.5,AT2G40620.1,AT5G40800.1,AT3G20250.2,AT2G18969.1,AT3…
GO:BP	RNA biosynthetic process	GO:0032774	3.26e-07	6.48644	2577	1574	255	23046	AT3G15270.1,AT2G40750.1,AT5G22290.1,AT4G22950.1,AT5G28490.1,AT3G10480.2,AT1G18710.1,AT5G06800.1,AT3G54500.5,AT1G54160.1,AT3G27250.1,AT3G15500.1,AT1G49560.1,AT2G01430.1,AT5G49450.1,AT2G41180.1,AT1G22490.1,AT4G25990.1,AT1G02580.1,AT4G14540.1,AT3G61830.1,AT4G20970.1,AT2G01760.1,AT4G36540.2,AT2G35700.1,AT1G68840.1,AT3G50060.1,AT5G06510.6,AT5G47230.1,AT5G06250.5,AT2G40620.1,AT5G40800.1,AT2G18969.1,AT3…
GO:BP	DNA-templated transcription	GO:0006351	2.95e-07	6.52967	2562	1574	254	23046	AT3G15270.1,AT2G40750.1,AT5G22290.1,AT4G22950.1,AT5G28490.1,AT3G10480.2,AT1G18710.1,AT5G06800.1,AT3G54500.5,AT1G54160.1,AT3G27250.1,AT3G15500.1,AT1G49560.1,AT2G01430.1,AT5G49450.1,AT2G41180.1,AT1G22490.1,AT4G25990.1,AT1G02580.1,AT4G14540.1,AT3G61830.1,AT4G20970.1,AT2G01760.1,AT4G36540.2,AT2G35700.1,AT1G68840.1,AT3G50060.1,AT5G06510.6,AT5G47230.1,AT5G06250.5,AT2G40620.1,AT5G40800.1,AT2G18969.1,AT3…
GO:BP	nucleic acid-templated transcription	GO:0097659	4.01e-07	6.39638	2570	1574	254	23046	AT3G15270.1,AT2G40750.1,AT5G22290.1,AT4G22950.1,AT5G28490.1,AT3G10480.2,AT1G18710.1,AT5G06800.1,AT3G54500.5,AT1G54160.1,AT3G27250.1,AT3G15500.1,AT1G49560.1,AT2G01430.1,AT5G49450.1,AT2G41180.1,AT1G22490.1,AT4G25990.1,AT1G02580.1,AT4G14540.1,AT3G61830.1,AT4G20970.1,AT2G01760.1,AT4G36540.2,AT2G35700.1,AT1G68840.1,AT3G50060.1,AT5G06510.6,AT5G47230.1,AT5G06250.5,AT2G40620.1,AT5G40800.1,AT2G18969.1,AT3…
GO:BP	regulation of nucleobase-containing compound metabolic process	GO:0019219	3.0641e-06	5.5137	2625	1574	254	23046	AT3G15270.1,AT2G40750.1,AT5G22290.1,AT4G22950.1,AT3G10480.2,AT1G18710.1,AT5G06800.1,AT3G54500.5,AT1G54160.1,AT3G27250.1,AT3G15500.1,AT1G49560.1,AT2G01430.1,AT5G49450.1,AT2G41180.1,AT1G22490.1,AT4G25990.1,AT1G02580.1,AT4G14540.1,AT3G61830.1,AT4G20970.1,AT2G01760.1,AT4G36540.2,AT2G35700.1,AT1G68840.1,AT3G50060.1,AT5G06510.6,AT5G47230.1,AT5G06250.5,AT2G40620.1,AT5G40800.1,AT2G18969.1,AT3G05690.1,AT1…
GO:BP	response to oxygen-containing compound	GO:1901700	1.48e-30	29.8299	1698	1574	252	23046	AT4G38470.1,AT4G15680.1,AT5G13930.1,AT5G11790.1,AT2G40750.1,AT2G17840.1,AT4G34710.1,AT4G25000.1,AT5G06320.1,AT1G54160.1,AT3G15500.1,AT5G56550.1,AT1G20630.1,AT5G49450.1,AT2G18170.1,AT3G62410.1,AT5G48170.1,AT2G25625.1,AT4G36830.1,AT4G14540.1,AT4G22790.1,AT5G65020.1,AT5G27380.1,AT1G24020.1,AT3G45140.1,AT5G20700.1,AT1G02205.2,AT1G63650.3,AT4G30610.1,AT5G52830.1,AT1G74670.1,AT5G52900.1,AT5G28770.2,AT3…
GO:BP	regulation of RNA metabolic process	GO:0051252	4.02e-07	6.39588	2508	1574	249	23046	AT3G15270.1,AT2G40750.1,AT5G22290.1,AT4G22950.1,AT3G10480.2,AT1G18710.1,AT5G06800.1,AT3G54500.5,AT1G54160.1,AT3G27250.1,AT3G15500.1,AT1G49560.1,AT2G01430.1,AT5G49450.1,AT2G41180.1,AT1G22490.1,AT4G25990.1,AT1G02580.1,AT4G14540.1,AT3G61830.1,AT4G20970.1,AT2G01760.1,AT4G36540.2,AT2G35700.1,AT1G68840.1,AT3G50060.1,AT5G06510.6,AT5G47230.1,AT5G06250.5,AT2G40620.1,AT5G40800.1,AT2G18969.1,AT3G05690.1,AT1…
GO:BP	regulation of nucleic acid-templated transcription	GO:1903506	3.77e-09	8.42335	2383	1574	248	23046	AT3G15270.1,AT2G40750.1,AT5G22290.1,AT4G22950.1,AT3G10480.2,AT1G18710.1,AT5G06800.1,AT3G54500.5,AT1G54160.1,AT3G27250.1,AT3G15500.1,AT1G49560.1,AT2G01430.1,AT5G49450.1,AT2G41180.1,AT1G22490.1,AT4G25990.1,AT1G02580.1,AT4G14540.1,AT3G61830.1,AT4G20970.1,AT2G01760.1,AT4G36540.2,AT2G35700.1,AT1G68840.1,AT3G50060.1,AT5G06510.6,AT5G47230.1,AT5G06250.5,AT2G40620.1,AT5G40800.1,AT2G18969.1,AT3G05690.1,AT1…
GO:BP	regulation of RNA biosynthetic process	GO:2001141	3.77e-09	8.42335	2383	1574	248	23046	AT3G15270.1,AT2G40750.1,AT5G22290.1,AT4G22950.1,AT3G10480.2,AT1G18710.1,AT5G06800.1,AT3G54500.5,AT1G54160.1,AT3G27250.1,AT3G15500.1,AT1G49560.1,AT2G01430.1,AT5G49450.1,AT2G41180.1,AT1G22490.1,AT4G25990.1,AT1G02580.1,AT4G14540.1,AT3G61830.1,AT4G20970.1,AT2G01760.1,AT4G36540.2,AT2G35700.1,AT1G68840.1,AT3G50060.1,AT5G06510.6,AT5G47230.1,AT5G06250.5,AT2G40620.1,AT5G40800.1,AT2G18969.1,AT3G05690.1,AT1…
GO:BP	regulation of DNA-templated transcription	GO:0006355	3.77e-09	8.42335	2383	1574	248	23046	AT3G15270.1,AT2G40750.1,AT5G22290.1,AT4G22950.1,AT3G10480.2,AT1G18710.1,AT5G06800.1,AT3G54500.5,AT1G54160.1,AT3G27250.1,AT3G15500.1,AT1G49560.1,AT2G01430.1,AT5G49450.1,AT2G41180.1,AT1G22490.1,AT4G25990.1,AT1G02580.1,AT4G14540.1,AT3G61830.1,AT4G20970.1,AT2G01760.1,AT4G36540.2,AT2G35700.1,AT1G68840.1,AT3G50060.1,AT5G06510.6,AT5G47230.1,AT5G06250.5,AT2G40620.1,AT5G40800.1,AT2G18969.1,AT3G05690.1,AT1…
GO:BP	multicellular organism development	GO:0007275	0.000303317	3.5181	2688	1574	248	23046	AT3G15270.1,AT2G34090.1,AT2G40750.1,AT5G05980.2,AT5G22290.1,AT4G22950.1,AT3G10480.2,AT1G18710.1,AT1G54160.1,AT5G56550.1,AT5G15470.1,AT3G14940.1,AT5G49450.1,AT1G11130.2,AT2G32280.1,AT4G26690.1,AT5G48170.1,AT2G25625.1,AT3G10870.1,AT1G02580.1,AT5G09530.1,AT5G60660.1,AT3G04630.2,AT1G74710.1,AT2G22900.1,AT2G36190.1,AT5G65020.1,AT3G50060.1,AT5G06250.5,AT5G55230.1,AT5G58710.1,AT2G39705.1,AT4G35900.2,AT2…
GO:MF	DNA binding	GO:0003677	0.00988069	2.00521	2538	1675	234	23352	AT3G15270.1,AT2G40750.1,AT5G22290.1,AT4G22950.1,AT5G28490.1,AT3G10480.2,AT5G25470.1,AT5G06800.1,AT5G61030.1,AT1G54160.1,AT3G15500.1,AT1G49560.1,AT2G01430.1,AT5G49450.1,AT1G22490.1,AT1G02580.1,AT4G14540.1,AT3G46030.1,AT3G61830.1,AT4G20970.1,AT2G01760.1,AT4G36540.2,AT2G35700.1,AT2G22900.1,AT1G68840.1,AT3G50060.1,AT5G06510.6,AT3G15240.2,AT5G47230.1,AT5G06250.5,AT2G40620.1,AT3G05690.1,AT1G63650.3,AT4…
GO:BP	response to external stimulus	GO:0009605	5.73e-14	13.2416	1968	1574	231	23046	AT5G18650.1,AT2G40750.1,AT5G22290.1,AT5G06320.1,AT3G53160.1,AT3G54500.5,AT3G08860.1,AT1G20630.1,AT3G14310.1,AT5G49450.1,AT5G57110.3,AT3G50470.1,AT1G23730.2,AT4G20970.1,AT3G27400.1,AT4G36540.2,AT1G74710.1,AT1G71880.1,AT3G45140.1,AT5G20700.1,AT1G02205.2,AT1G51090.1,AT5G52830.1,AT5G53420.1,AT5G28770.2,AT3G06420.1,AT1G02340.2,AT1G16410.1,AT1G52400.1,AT3G14840.2,AT5G55450.1,AT3G13790.1,AT2G36910.1,AT5…
GO:BP	response to endogenous stimulus	GO:0009719	2.91e-20	19.5362	1669	1574	223	23046	AT4G38470.1,AT4G38840.1,AT5G13930.1,AT5G11790.1,AT2G40750.1,AT2G17840.1,AT4G34710.1,AT4G25000.1,AT1G54160.1,AT3G15500.1,AT1G20630.1,AT5G48170.1,AT2G25625.1,AT4G36830.1,AT3G61830.1,AT2G01760.1,AT2G35700.1,AT1G68840.1,AT5G27380.1,AT3G50060.1,AT5G47230.1,AT1G24020.1,AT5G24470.1,AT3G45140.1,AT1G63650.3,AT2G44940.1,AT4G30610.1,AT5G52830.1,AT1G74670.1,AT5G52900.1,AT5G28770.2,AT4G34800.1,AT3G23030.1,AT4…
GO:BP	small molecule metabolic process	GO:0044281	1.26e-14	13.9006	1853	1574	223	23046	AT5G57590.1,AT4G37410.1,AT1G80050.1,AT5G05980.2,AT5G04980.2,AT4G34710.1,AT3G55840.1,AT5G49450.1,AT4G37400.1,AT1G04910.1,AT5G28237.1,AT4G26690.1,AT3G17770.1,AT4G36830.1,AT3G10870.1,AT1G74710.1,AT3G16050.1,AT1G09350.1,AT5G17460.3,AT4G03050.1,AT5G16570.1,AT1G78440.1,AT3G45140.1,AT5G36160.1,AT5G14780.1,AT1G23160.1,AT5G63450.1,AT3G44540.1,AT3G50440.1,AT4G17360.1,AT1G72110.1,AT1G77760.1,AT3G22740.1,AT1…
GO:BP	response to hormone	GO:0009725	1.44e-20	19.8422	1639	1574	221	23046	AT4G38470.1,AT4G38840.1,AT5G13930.1,AT5G11790.1,AT2G40750.1,AT2G17840.1,AT4G34710.1,AT4G25000.1,AT1G54160.1,AT3G15500.1,AT1G20630.1,AT5G48170.1,AT2G25625.1,AT4G36830.1,AT3G61830.1,AT2G01760.1,AT2G35700.1,AT1G68840.1,AT5G27380.1,AT3G50060.1,AT5G47230.1,AT1G24020.1,AT5G24470.1,AT3G45140.1,AT1G63650.3,AT2G44940.1,AT4G30610.1,AT5G52830.1,AT1G74670.1,AT5G52900.1,AT5G28770.2,AT4G34800.1,AT3G23030.1,AT4…
GO:BP	cellular response to chemical stimulus	GO:0070887	7.45e-15	14.1281	1789	1574	218	23046	AT4G38470.1,AT2G40750.1,AT1G78850.1,AT5G06320.1,AT4G25090.1,AT1G54160.1,AT3G15500.1,AT1G32928.1,AT1G20630.1,AT5G49450.1,AT3G62410.1,AT5G48170.1,AT4G36830.1,AT3G61830.1,AT2G01760.1,AT4G22790.1,AT2G35700.1,AT1G68840.1,AT3G50060.1,AT5G47230.1,AT4G27450.1,AT1G24020.1,AT5G24470.1,AT1G63650.3,AT2G44940.1,AT4G30610.1,AT1G74670.1,AT3G50440.1,AT5G52900.1,AT5G28770.2,AT3G23030.1,AT4G32570.1,AT3G60520.1,AT1…
GO:BP	cell communication	GO:0007154	6.80231e-05	4.16734	2249	1574	217	23046	AT2G40750.1,AT4G36950.1,AT1G54160.1,AT3G15500.1,AT3G08860.1,AT1G20630.1,AT5G49450.1,AT2G18170.1,AT5G48170.1,AT3G61830.1,AT2G01760.1,AT2G35700.1,AT1G68840.1,AT3G50060.1,AT5G47230.1,AT2G14080.1,AT1G24020.1,AT5G24470.1,AT1G63650.3,AT2G44940.1,AT5G63650.1,AT4G30610.1,AT5G52830.1,AT1G74670.1,AT5G52900.1,AT5G28770.2,AT3G23030.1,AT3G06420.1,AT4G32570.1,AT1G02340.2,AT1G52400.1,AT1G15550.1,AT5G18020.1,AT2…
GO:BP	system development	GO:0048731	4.12218e-06	5.38487	2087	1574	210	23046	AT2G34090.1,AT2G40750.1,AT5G05980.2,AT5G22290.1,AT4G22950.1,AT3G10480.2,AT1G18710.1,AT1G54160.1,AT5G56550.1,AT3G14940.1,AT5G49450.1,AT1G11130.2,AT2G32280.1,AT4G26690.1,AT5G48170.1,AT2G25625.1,AT3G10870.1,AT1G02580.1,AT5G09530.1,AT5G60660.1,AT3G04630.2,AT2G22900.1,AT2G36190.1,AT5G65020.1,AT3G50060.1,AT5G06250.5,AT5G55230.1,AT5G58710.1,AT2G39705.1,AT4G35900.2,AT2G01520.1,AT2G46870.1,AT4G01060.3,AT5…
GO:MF	transcription regulator activity	GO:0140110	4.25e-09	8.37192	1812	1675	206	23352	AT3G15270.1,AT2G40750.1,AT5G22290.1,AT4G22950.1,AT3G10480.2,AT1G18710.1,AT5G06800.1,AT3G54500.5,AT1G54160.1,AT3G15500.1,AT1G49560.1,AT2G01430.1,AT5G49450.1,AT1G22490.1,AT4G14540.1,AT3G61830.1,AT4G20970.1,AT2G01760.1,AT4G36540.2,AT2G35700.1,AT1G68840.1,AT3G50060.1,AT5G06510.6,AT5G47230.1,AT5G06250.5,AT2G40620.1,AT3G05690.1,AT1G63650.3,AT4G35900.2,AT2G44940.1,AT5G52830.1,AT2G46870.1,AT4G01060.3,AT5…
GO:MF	DNA-binding transcription factor activity	GO:0003700	2.06e-11	10.6863	1660	1675	201	23352	AT3G15270.1,AT2G40750.1,AT5G22290.1,AT4G22950.1,AT3G10480.2,AT1G18710.1,AT5G06800.1,AT1G54160.1,AT3G15500.1,AT1G49560.1,AT2G01430.1,AT5G49450.1,AT1G22490.1,AT4G14540.1,AT3G61830.1,AT4G20970.1,AT2G01760.1,AT4G36540.2,AT2G35700.1,AT1G68840.1,AT3G50060.1,AT5G06510.6,AT5G47230.1,AT5G06250.5,AT2G40620.1,AT3G05690.1,AT1G63650.3,AT4G35900.2,AT2G44940.1,AT5G52830.1,AT2G46870.1,AT4G01060.3,AT5G28770.2,AT1…
GO:BP	signaling	GO:0023052	0.02464	1.60836	2055	1574	187	23046	AT2G40750.1,AT4G36950.1,AT1G54160.1,AT3G15500.1,AT5G49450.1,AT2G18170.1,AT5G48170.1,AT3G61830.1,AT2G01760.1,AT2G35700.1,AT1G68840.1,AT3G50060.1,AT5G47230.1,AT2G14080.1,AT1G24020.1,AT5G24470.1,AT1G63650.3,AT2G44940.1,AT5G63650.1,AT4G30610.1,AT5G52830.1,AT1G74670.1,AT5G52900.1,AT3G23030.1,AT4G32570.1,AT1G02340.2,AT1G52400.1,AT1G15550.1,AT5G18020.1,AT2G36910.1,AT3G29780.1,AT2G30040.1,AT3G48100.1,AT5…
GO:BP	signal transduction	GO:0007165	0.0102261	1.99029	2012	1574	186	23046	AT2G40750.1,AT4G36950.1,AT1G54160.1,AT3G15500.1,AT5G49450.1,AT2G18170.1,AT5G48170.1,AT3G61830.1,AT2G01760.1,AT2G35700.1,AT1G68840.1,AT3G50060.1,AT5G47230.1,AT2G14080.1,AT1G24020.1,AT5G24470.1,AT1G63650.3,AT2G44940.1,AT5G63650.1,AT4G30610.1,AT5G52830.1,AT1G74670.1,AT5G52900.1,AT3G23030.1,AT4G32570.1,AT1G02340.2,AT1G52400.1,AT1G15550.1,AT5G18020.1,AT2G36910.1,AT3G29780.1,AT2G30040.1,AT3G48100.1,AT5…
KEGG	Biosynthesis of secondary metabolites	KEGG:01110	3.85e-12	11.415	1277	446	180	5083	AT5G63590.1,AT5G13930.1,AT1G23870.1,AT4G09020.1,AT4G34710.1,AT4G25000.1,AT3G53160.1,AT5G05270.1,AT3G08860.1,AT1G20630.1,AT1G03310.1,AT3G23630.1,AT5G28237.1,AT3G21230.1,AT4G39210.1,AT1G20480.1,AT1G74710.1,AT2G36190.1,AT1G57750.1,AT5G11920.1,AT1G78440.1,AT3G45140.1,AT5G36160.1,AT1G02205.2,AT4G35160.1,AT3G22740.1,AT2G36760.1,AT1G16410.1,AT5G59750.3,AT4G29010.1,AT3G02020.1,AT1G52400.1,AT1G15550.1,AT3…
GO:CC	extracellular region	GO:0005576	0.0421838	1.37485	1878	1558	178	21149	AT1G78850.1,AT4G25000.1,AT1G29670.1,AT3G14310.1,AT2G36870.1,AT5G09530.1,AT2G27420.1,AT1G53080.1,AT2G36190.1,AT5G38440.1,AT4G21650.1,AT5G11920.1,AT5G58710.1,AT1G66100.1,AT3G23600.1,AT1G65310.2,AT4G30610.1,AT3G13750.1,AT1G74670.1,AT2G10940.1,AT1G03860.1,AT2G40250.1,AT1G32860.1,AT5G63800.1,AT2G20562.1,AT2G01890.1,AT3G13790.1,AT4G11050.1,AT3G29780.1,AT5G45670.1,AT2G38540.1,AT5G47550.1,AT4G30270.1,AT5…
GO:MF	oxidoreductase activity	GO:0016491	2.6335e-06	5.57947	1606	1675	176	23352	AT4G15680.1,AT1G02020.1,AT1G60750.1,AT5G63590.1,AT4G37410.1,AT4G25090.1,AT4G15396.4,AT1G20630.1,AT3G26300.1,AT4G39230.1,AT4G37400.1,AT4G12320.1,AT3G03470.1,AT3G14690.2,AT4G25300.1,AT3G14660.2,AT1G57750.1,AT4G03050.1,AT1G78440.1,AT3G45140.1,AT2G45510.1,AT1G02205.2,AT5G14780.1,AT5G63450.1,AT3G44540.1,AT1G77760.1,AT1G16410.1,AT4G29010.1,AT1G01190.2,AT2G37770.2,AT1G15550.1,AT2G31360.1,AT5G15350.1,AT5…
GO:BP	catabolic process	GO:0009056	0.0337448	1.47179	1925	1574	176	23046	AT5G18650.1,AT5G04980.2,AT4G09020.1,AT4G34710.1,AT4G25000.1,AT1G17180.1,AT3G55840.1,AT1G63800.1,AT1G20630.1,AT1G29670.1,AT3G14310.1,AT2G36870.1,AT3G17770.1,AT3G03470.1,AT2G27420.1,AT3G27400.1,AT2G36190.1,AT1G78440.1,AT5G36160.1,AT5G14780.1,AT2G40250.1,AT3G06420.1,AT1G53750.1,AT4G29010.1,AT1G52400.1,AT4G11050.1,AT5G45670.1,AT1G80460.1,AT5G20070.1,AT2G45220.1,AT1G20620.1,AT3G60130.1,AT4G11320.1,AT2…
GO:BP	biological process involved in interspecies interaction between organisms	GO:0044419	6.04e-09	8.21899	1509	1574	173	23046	AT5G18650.1,AT2G40750.1,AT5G22290.1,AT5G06320.1,AT3G53160.1,AT3G14310.1,AT5G49450.1,AT5G57110.3,AT3G50470.1,AT4G20970.1,AT3G27400.1,AT4G36540.2,AT1G74710.1,AT1G71880.1,AT1G66100.1,AT3G45140.1,AT1G02205.2,AT1G51090.1,AT5G52830.1,AT1G16410.1,AT1G52400.1,AT3G14840.2,AT5G55450.1,AT3G13790.1,AT2G36910.1,AT3G43790.1,AT1G80460.1,AT2G45220.1,AT4G35450.1,AT2G22240.1,AT5G23960.1,AT5G64900.1,AT5G21100.1,AT4…
GO:BP	response to biotic stimulus	GO:0009607	1.57e-08	7.80484	1515	1574	172	23046	AT5G18650.1,AT2G40750.1,AT5G22290.1,AT5G06320.1,AT3G53160.1,AT3G14310.1,AT5G49450.1,AT5G57110.3,AT3G50470.1,AT4G20970.1,AT3G27400.1,AT4G36540.2,AT1G74710.1,AT1G71880.1,AT3G45140.1,AT1G02205.2,AT1G51090.1,AT5G52830.1,AT1G16410.1,AT1G52400.1,AT3G14840.2,AT5G55450.1,AT3G13790.1,AT2G36910.1,AT3G43790.1,AT1G80460.1,AT2G45220.1,AT4G35450.1,AT2G22240.1,AT5G23960.1,AT5G64900.1,AT5G21100.1,AT4G30650.1,AT5…
GO:BP	response to external biotic stimulus	GO:0043207	6.67e-09	8.17568	1488	1574	171	23046	AT5G18650.1,AT2G40750.1,AT5G22290.1,AT5G06320.1,AT3G53160.1,AT3G14310.1,AT5G49450.1,AT5G57110.3,AT3G50470.1,AT4G20970.1,AT3G27400.1,AT4G36540.2,AT1G74710.1,AT1G71880.1,AT3G45140.1,AT1G02205.2,AT1G51090.1,AT5G52830.1,AT1G16410.1,AT1G52400.1,AT3G14840.2,AT5G55450.1,AT3G13790.1,AT2G36910.1,AT3G43790.1,AT1G80460.1,AT2G45220.1,AT4G35450.1,AT2G22240.1,AT5G23960.1,AT5G64900.1,AT5G21100.1,AT4G30650.1,AT5…
GO:BP	response to other organism	GO:0051707	6.67e-09	8.17568	1488	1574	171	23046	AT5G18650.1,AT2G40750.1,AT5G22290.1,AT5G06320.1,AT3G53160.1,AT3G14310.1,AT5G49450.1,AT5G57110.3,AT3G50470.1,AT4G20970.1,AT3G27400.1,AT4G36540.2,AT1G74710.1,AT1G71880.1,AT3G45140.1,AT1G02205.2,AT1G51090.1,AT5G52830.1,AT1G16410.1,AT1G52400.1,AT3G14840.2,AT5G55450.1,AT3G13790.1,AT2G36910.1,AT3G43790.1,AT1G80460.1,AT2G45220.1,AT4G35450.1,AT2G22240.1,AT5G23960.1,AT5G64900.1,AT5G21100.1,AT4G30650.1,AT5…
GO:BP	defense response	GO:0006952	0.000111695	3.95197	1694	1574	171	23046	AT5G18650.1,AT2G40750.1,AT5G22290.1,AT1G63220.1,AT5G06320.1,AT3G53160.1,AT3G55840.1,AT3G14310.1,AT2G18170.1,AT3G50470.1,AT4G20970.1,AT4G36540.2,AT1G74710.1,AT5G47230.1,AT2G14080.1,AT1G24020.1,AT1G66100.1,AT1G02205.2,AT1G51090.1,AT5G52830.1,AT2G01520.1,AT3G61190.2,AT4G32570.1,AT1G32860.1,AT1G52400.1,AT3G14840.2,AT5G55450.1,AT3G13790.1,AT5G47550.1,AT1G80460.1,AT2G45220.1,AT4G35450.1,AT2G22240.1,AT1…
GO:BP	organic acid metabolic process	GO:0006082	2.73e-14	13.564	1234	1574	165	23046	AT5G57590.1,AT4G37410.1,AT4G34710.1,AT3G55840.1,AT5G49450.1,AT4G37400.1,AT5G28237.1,AT4G36830.1,AT3G10870.1,AT1G74710.1,AT3G16050.1,AT5G17460.3,AT4G03050.1,AT5G16570.1,AT1G78440.1,AT3G45140.1,AT5G36160.1,AT5G14780.1,AT1G23160.1,AT5G63450.1,AT3G50440.1,AT1G72110.1,AT1G77760.1,AT3G22740.1,AT1G68570.1,AT1G16410.1,AT4G29010.1,AT3G02020.1,AT1G52400.1,AT1G15550.1,AT2G31360.1,AT5G21170.1,AT3G60130.1,AT1…
GO:BP	post-embryonic development	GO:0009791	0.00137888	2.86047	1650	1574	162	23046	AT3G15270.1,AT2G34090.1,AT5G22290.1,AT4G22950.1,AT3G10480.2,AT1G18710.1,AT1G54160.1,AT5G56550.1,AT5G49450.1,AT1G11130.2,AT2G32280.1,AT1G02580.1,AT5G09530.1,AT2G22900.1,AT2G36190.1,AT3G50060.1,AT5G55230.1,AT4G35900.2,AT2G01520.1,AT2G46870.1,AT4G01060.3,AT5G07180.1,AT5G63800.1,AT5G03790.1,AT4G29010.1,AT2G28680.1,AT2G36910.1,AT1G75390.1,AT5G47550.1,AT3G63210.1,AT3G15510.1,AT4G35450.1,AT2G22240.1,AT1…
GO:BP	oxoacid metabolic process	GO:0043436	2.85e-13	12.5457	1191	1574	158	23046	AT5G57590.1,AT4G37410.1,AT4G34710.1,AT3G55840.1,AT5G49450.1,AT4G37400.1,AT5G28237.1,AT4G36830.1,AT3G10870.1,AT1G74710.1,AT3G16050.1,AT5G17460.3,AT4G03050.1,AT5G16570.1,AT3G45140.1,AT5G36160.1,AT5G14780.1,AT1G23160.1,AT5G63450.1,AT3G50440.1,AT1G72110.1,AT1G77760.1,AT3G22740.1,AT1G68570.1,AT1G16410.1,AT4G29010.1,AT3G02020.1,AT1G52400.1,AT2G31360.1,AT5G21170.1,AT3G60130.1,AT1G19640.1,AT1G62800.1,AT1…
GO:BP	carbohydrate metabolic process	GO:0005975	3.45e-13	12.4624	1183	1574	157	23046	AT5G04980.2,AT1G23870.1,AT4G09020.1,AT4G25000.1,AT5G15470.1,AT3G14310.1,AT2G36870.1,AT3G18660.2,AT1G09460.1,AT1G03310.1,AT1G04910.1,AT4G26690.1,AT3G17770.1,AT5G22940.1,AT3G62410.1,AT2G26600.1,AT3G27400.1,AT4G39210.1,AT2G22900.1,AT2G36190.1,AT1G09350.1,AT1G71880.1,AT5G11920.1,AT2G33570.1,AT1G65310.2,AT5G65280.1,AT3G13750.1,AT1G24320.1,AT1G32860.1,AT5G63800.1,AT1G52400.1,AT3G13790.1,AT4G11050.1,AT2…
GO:BP	developmental process involved in reproduction	GO:0003006	0.00697253	2.15661	1572	1574	152	23046	AT2G34090.1,AT5G22290.1,AT4G22950.1,AT3G10480.2,AT1G18710.1,AT1G54160.1,AT5G56550.1,AT5G15470.1,AT5G49450.1,AT1G11130.2,AT3G23630.1,AT2G32280.1,AT1G02580.1,AT5G09530.1,AT2G22900.1,AT2G36190.1,AT4G35900.2,AT2G01520.1,AT2G46870.1,AT4G01060.3,AT5G07180.1,AT5G63800.1,AT5G03790.1,AT4G29010.1,AT2G28680.1,AT2G36910.1,AT1G03010.1,AT3G63210.1,AT3G15510.1,AT4G35450.1,AT2G22240.1,AT1G01060.4,AT1G29860.1,AT2…
GO:BP	cellular response to organic substance	GO:0071310	1.15095e-06	5.93894	1263	1574	143	23046	AT2G40750.1,AT1G54160.1,AT3G15500.1,AT5G49450.1,AT5G48170.1,AT4G36830.1,AT3G61830.1,AT2G01760.1,AT2G35700.1,AT1G68840.1,AT3G50060.1,AT5G47230.1,AT1G24020.1,AT5G24470.1,AT1G63650.3,AT2G44940.1,AT4G30610.1,AT1G74670.1,AT5G52900.1,AT5G28770.2,AT3G23030.1,AT4G32570.1,AT1G02340.2,AT1G52400.1,AT1G15550.1,AT5G18020.1,AT2G36910.1,AT3G48100.1,AT5G05440.1,AT2G01540.1,AT3G58850.1,AT4G16750.1,AT1G77690.1,AT3…
GO:BP	response to lipid	GO:0033993	7.66e-14	13.1159	999	1574	141	23046	AT4G38470.1,AT5G13930.1,AT5G11790.1,AT2G40750.1,AT2G17840.1,AT4G34710.1,AT4G25000.1,AT1G54160.1,AT3G15500.1,AT1G20630.1,AT5G48170.1,AT4G36830.1,AT5G27380.1,AT1G24020.1,AT3G45140.1,AT1G63650.3,AT4G30610.1,AT5G52830.1,AT1G74670.1,AT5G52900.1,AT5G28770.2,AT4G32570.1,AT1G02340.2,AT1G52400.1,AT1G15550.1,AT5G26340.1,AT3G63210.1,AT3G15510.1,AT5G05440.1,AT2G01540.1,AT3G58850.1,AT3G27690.1,AT4G34760.1,AT5…
GO:MF	transporter activity	GO:0005215	0.00110114	2.95816	1298	1675	137	23352	AT1G80050.1,AT4G35100.1,AT4G05130.1,AT3G54140.1,AT5G62720.1,AT3G55110.1,AT5G57110.3,AT4G28700.1,AT4G22790.1,AT5G60660.1,AT4G36670.1,AT5G44050.1,AT3G53720.1,AT1G71880.1,AT1G69450.2,AT1G27040.1,AT3G55320.1,AT4G08180.1,AT5G40240.3,AT1G68570.1,AT4G18910.1,AT4G23030.1,AT5G26340.1,AT2G36910.1,AT3G15990.1,AT3G43790.1,AT3G26520.1,AT1G17810.1,AT1G30840.1,AT1G77690.1,AT4G27860.1,AT4G16480.2,AT2G37460.1,AT2…
GO:CC	vacuole	GO:0005773	1.38229e-05	4.8594	1187	1558	137	21149	AT5G13930.1,AT4G35100.1,AT5G14120.1,AT1G54030.1,AT1G78850.1,AT5G06320.1,AT4G25090.1,AT2G25625.1,AT2G27420.1,AT1G71880.1,AT2G33120.1,AT5G14030.5,AT3G13750.1,AT1G03860.1,AT3G06420.1,AT5G63800.1,AT1G52400.1,AT5G15350.1,AT4G29700.1,AT3G26520.1,AT1G20620.1,AT2G01540.1,AT1G17810.1,AT4G11320.1,AT3G49340.1,AT3G62750.8,AT4G30810.1,AT5G58070.1,AT5G23210.1,AT5G07090.3,AT3G57260.2,AT1G22550.1,AT1G15690.1,AT2…
GO:BP	transmembrane transport	GO:0055085	0.00244766	2.61125	1347	1574	136	23046	AT1G80050.1,AT4G35100.1,AT4G05130.1,AT3G54140.1,AT5G62720.1,AT3G55110.1,AT5G57110.3,AT4G28700.1,AT4G22790.1,AT5G60660.1,AT4G36670.1,AT5G44050.1,AT3G53720.1,AT1G71880.1,AT1G69450.2,AT1G27040.1,AT3G55320.1,AT5G40240.3,AT1G68570.1,AT4G18910.1,AT4G23030.1,AT5G26340.1,AT2G36910.1,AT3G15990.1,AT3G43790.1,AT3G26520.1,AT1G17810.1,AT1G30840.1,AT1G77690.1,AT4G27860.1,AT4G16480.2,AT2G37460.1,AT2G17500.2,AT1…
GO:BP	cellular response to stress	GO:0033554	0.000756492	3.1212	1294	1574	134	23046	AT4G38470.1,AT5G22290.1,AT1G23870.1,AT1G78850.1,AT5G06320.1,AT1G32928.1,AT1G20630.1,AT5G49450.1,AT3G62410.1,AT3G50470.1,AT1G68840.1,AT3G13590.1,AT4G27450.1,AT2G33120.1,AT3G50440.1,AT5G28770.2,AT3G06420.1,AT3G60520.1,AT4G34150.1,AT5G47550.1,AT1G20620.1,AT4G35450.1,AT2G22240.1,AT3G02820.1,AT5G54960.1,AT1G32870.2,AT5G65207.1,AT5G58070.1,AT3G63350.1,AT5G57560.1,AT5G03380.1,AT4G24230.2,AT1G21910.1,AT4…
GO:MF	transmembrane transporter activity	GO:0022857	0.00130913	2.88302	1256	1675	133	23352	AT1G80050.1,AT4G35100.1,AT4G05130.1,AT3G54140.1,AT5G62720.1,AT3G55110.1,AT5G57110.3,AT4G28700.1,AT4G22790.1,AT5G60660.1,AT4G36670.1,AT5G44050.1,AT3G53720.1,AT1G71880.1,AT1G69450.2,AT1G27040.1,AT3G55320.1,AT5G40240.3,AT1G68570.1,AT4G18910.1,AT4G23030.1,AT5G26340.1,AT2G36910.1,AT3G15990.1,AT3G43790.1,AT3G26520.1,AT1G17810.1,AT1G30840.1,AT1G77690.1,AT4G27860.1,AT4G16480.2,AT2G37460.1,AT2G17500.2,AT1…
GO:BP	reproductive structure development	GO:0048608	0.00220206	2.65717	1308	1574	133	23046	AT2G34090.1,AT5G22290.1,AT4G22950.1,AT3G10480.2,AT1G18710.1,AT1G54160.1,AT5G56550.1,AT5G49450.1,AT1G11130.2,AT2G32280.1,AT1G02580.1,AT5G09530.1,AT2G22900.1,AT2G36190.1,AT4G35900.2,AT2G01520.1,AT2G46870.1,AT4G01060.3,AT5G07180.1,AT5G63800.1,AT5G03790.1,AT4G29010.1,AT2G28680.1,AT2G36910.1,AT3G63210.1,AT3G15510.1,AT4G35450.1,AT2G22240.1,AT1G01060.4,AT1G29860.1,AT2G45650.1,AT4G32460.2,AT5G07200.1,AT5…
GO:BP	reproductive system development	GO:0061458	0.00248175	2.60524	1311	1574	133	23046	AT2G34090.1,AT5G22290.1,AT4G22950.1,AT3G10480.2,AT1G18710.1,AT1G54160.1,AT5G56550.1,AT5G49450.1,AT1G11130.2,AT2G32280.1,AT1G02580.1,AT5G09530.1,AT2G22900.1,AT2G36190.1,AT4G35900.2,AT2G01520.1,AT2G46870.1,AT4G01060.3,AT5G07180.1,AT5G63800.1,AT5G03790.1,AT4G29010.1,AT2G28680.1,AT2G36910.1,AT3G63210.1,AT3G15510.1,AT4G35450.1,AT2G22240.1,AT1G01060.4,AT1G29860.1,AT2G45650.1,AT4G32460.2,AT5G07200.1,AT5…
GO:BP	carboxylic acid metabolic process	GO:0019752	4.89e-08	7.31079	1063	1574	130	23046	AT5G57590.1,AT4G34710.1,AT3G55840.1,AT5G49450.1,AT5G28237.1,AT4G36830.1,AT3G10870.1,AT1G74710.1,AT3G16050.1,AT5G17460.3,AT5G16570.1,AT3G45140.1,AT5G36160.1,AT5G14780.1,AT1G23160.1,AT5G63450.1,AT3G50440.1,AT1G72110.1,AT3G22740.1,AT4G29010.1,AT3G02020.1,AT1G52400.1,AT2G31360.1,AT5G21170.1,AT1G19640.1,AT1G62800.1,AT4G39940.1,AT2G02010.2,AT4G31730.1,AT5G21100.1,AT5G63680.2,AT4G24230.2,AT5G23010.2,AT2…
GO:BP	cellular response to endogenous stimulus	GO:0071495	2.53673e-06	5.59573	1107	1574	128	23046	AT2G40750.1,AT1G54160.1,AT3G15500.1,AT5G48170.1,AT4G36830.1,AT3G61830.1,AT2G01760.1,AT2G35700.1,AT1G68840.1,AT3G50060.1,AT5G47230.1,AT1G24020.1,AT5G24470.1,AT1G63650.3,AT2G44940.1,AT4G30610.1,AT1G74670.1,AT5G52900.1,AT5G28770.2,AT3G23030.1,AT4G32570.1,AT1G02340.2,AT1G52400.1,AT1G15550.1,AT5G18020.1,AT2G36910.1,AT3G48100.1,AT5G05440.1,AT2G01540.1,AT3G58850.1,AT4G16750.1,AT1G77690.1,AT3G27690.1,AT4…
GO:MF	sequence-specific DNA binding	GO:0043565	0.0335241	1.47464	1272	1675	127	23352	AT2G40750.1,AT5G22290.1,AT4G22950.1,AT3G10480.2,AT1G54160.1,AT1G49560.1,AT2G01430.1,AT5G49450.1,AT1G22490.1,AT1G02580.1,AT4G14540.1,AT3G61830.1,AT4G20970.1,AT2G35700.1,AT2G22900.1,AT1G68840.1,AT3G50060.1,AT5G06510.6,AT5G47230.1,AT2G40620.1,AT3G05690.1,AT2G44940.1,AT5G52830.1,AT2G46870.1,AT4G01060.3,AT1G75710.1,AT4G08250.1,AT3G23030.1,AT1G02340.2,AT5G03790.1,AT1G75390.1,AT3G15510.1,AT1G01060.4,AT4…
GO:BP	lipid metabolic process	GO:0006629	0.000144138	3.84122	1174	1574	127	23046	AT5G04980.2,AT4G15396.4,AT1G29670.1,AT4G26690.1,AT4G36830.1,AT3G10870.1,AT1G57750.1,AT1G78440.1,AT3G45140.1,AT5G24220.1,AT1G02205.2,AT4G36470.1,AT5G63450.1,AT1G74320.1,AT3G44540.1,AT3G50440.1,AT1G72110.1,AT2G40250.1,AT4G29010.1,AT1G52400.1,AT1G15550.1,AT2G31360.1,AT5G45670.1,AT1G80460.1,AT5G21170.1,AT1G19630.1,AT2G22240.1,AT5G23960.1,AT1G19640.1,AT2G23540.1,AT1G18460.1,AT1G48600.2,AT5G07200.1,AT5…
GO:BP	cellular response to hormone stimulus	GO:0032870	1.56771e-06	5.80473	1076	1574	126	23046	AT2G40750.1,AT1G54160.1,AT3G15500.1,AT5G48170.1,AT4G36830.1,AT3G61830.1,AT2G01760.1,AT2G35700.1,AT1G68840.1,AT3G50060.1,AT5G47230.1,AT1G24020.1,AT5G24470.1,AT1G63650.3,AT2G44940.1,AT4G30610.1,AT1G74670.1,AT5G52900.1,AT5G28770.2,AT3G23030.1,AT4G32570.1,AT1G02340.2,AT1G52400.1,AT1G15550.1,AT5G18020.1,AT2G36910.1,AT3G48100.1,AT5G05440.1,AT2G01540.1,AT3G58850.1,AT4G16750.1,AT1G77690.1,AT3G27690.1,AT4…
GO:BP	response to inorganic substance	GO:0010035	6.14e-16	15.2119	791	1574	125	23046	AT4G15680.1,AT5G44460.1,AT2G40750.1,AT2G17840.1,AT1G78850.1,AT1G54160.1,AT3G15500.1,AT5G56550.1,AT1G20630.1,AT2G18170.1,AT2G25625.1,AT4G14540.1,AT4G22790.1,AT5G65020.1,AT1G02205.2,AT2G01520.1,AT2G37770.2,AT1G52400.1,AT5G26340.1,AT5G21940.1,AT1G20620.1,AT1G68820.1,AT3G27690.1,AT5G27920.1,AT5G21100.1,AT5G58070.1,AT3G60320.1,AT5G23010.2,AT4G17615.1,AT4G39260.3,AT1G15690.1,AT2G33380.1,AT2G47520.1,AT2…
GO:BP	defense response to other organism	GO:0098542	0.00310283	2.50824	1184	1574	122	23046	AT5G18650.1,AT2G40750.1,AT5G22290.1,AT5G06320.1,AT3G53160.1,AT3G14310.1,AT3G50470.1,AT4G20970.1,AT4G36540.2,AT1G74710.1,AT1G02205.2,AT1G51090.1,AT5G52830.1,AT1G52400.1,AT3G14840.2,AT5G55450.1,AT3G13790.1,AT1G80460.1,AT2G45220.1,AT4G35450.1,AT2G22240.1,AT5G64900.1,AT5G21100.1,AT4G30650.1,AT5G64570.1,AT4G24230.2,AT3G57260.2,AT4G39260.3,AT2G33380.1,AT4G25050.1,AT4G19700.1,AT3G08870.1,AT3G62590.1,AT2…
GO:BP	hormone-mediated signaling pathway	GO:0009755	7.23191e-06	5.14075	1013	1574	118	23046	AT2G40750.1,AT1G54160.1,AT3G15500.1,AT5G48170.1,AT3G61830.1,AT2G01760.1,AT2G35700.1,AT1G68840.1,AT3G50060.1,AT5G47230.1,AT1G24020.1,AT5G24470.1,AT1G63650.3,AT2G44940.1,AT4G30610.1,AT1G74670.1,AT5G52900.1,AT3G23030.1,AT4G32570.1,AT1G02340.2,AT1G52400.1,AT1G15550.1,AT5G18020.1,AT2G36910.1,AT3G48100.1,AT5G05440.1,AT2G01540.1,AT3G58850.1,AT4G16750.1,AT1G77690.1,AT4G34760.1,AT2G17500.2,AT1G21910.1,AT4…
GO:BP	plant organ development	GO:0099402	0.0257054	1.58998	1165	1574	116	23046	AT2G40750.1,AT5G05980.2,AT3G14940.1,AT5G49450.1,AT1G11130.2,AT2G32280.1,AT4G26690.1,AT2G25625.1,AT5G60660.1,AT3G04630.2,AT2G36190.1,AT5G65020.1,AT3G50060.1,AT5G06250.5,AT5G55230.1,AT5G58710.1,AT2G46870.1,AT4G01060.3,AT5G07180.1,AT5G03790.1,AT2G36910.1,AT3G15510.1,AT1G77690.1,AT2G45650.1,AT2G17500.2,AT2G01505.1,AT1G15690.1,AT1G69490.1,AT2G47520.1,AT5G52300.1,AT2G42200.1,AT1G35720.1,AT1G32450.1,AT3…
GO:MF	double-stranded DNA binding	GO:0003690	0.0259221	1.58633	1123	1675	115	23352	AT2G40750.1,AT5G22290.1,AT4G22950.1,AT3G10480.2,AT1G54160.1,AT1G49560.1,AT5G49450.1,AT1G22490.1,AT4G14540.1,AT3G61830.1,AT4G20970.1,AT2G35700.1,AT2G22900.1,AT1G68840.1,AT3G50060.1,AT5G06510.6,AT5G47230.1,AT2G40620.1,AT3G05690.1,AT2G44940.1,AT5G52830.1,AT4G01060.3,AT1G75710.1,AT3G23030.1,AT1G02340.2,AT1G14900.1,AT1G75390.1,AT3G15510.1,AT1G01060.4,AT4G16750.1,AT1G29860.1,AT1G76880.1,AT2G45650.1,AT1…
GO:MF	sequence-specific double-stranded DNA binding	GO:1990837	0.00167951	2.77482	999	1675	110	23352	AT2G40750.1,AT5G22290.1,AT4G22950.1,AT3G10480.2,AT1G54160.1,AT1G49560.1,AT5G49450.1,AT1G22490.1,AT4G14540.1,AT3G61830.1,AT4G20970.1,AT2G35700.1,AT2G22900.1,AT1G68840.1,AT3G50060.1,AT5G06510.6,AT5G47230.1,AT2G40620.1,AT3G05690.1,AT2G44940.1,AT5G52830.1,AT4G01060.3,AT1G75710.1,AT3G23030.1,AT1G02340.2,AT1G75390.1,AT3G15510.1,AT1G01060.4,AT4G16750.1,AT1G29860.1,AT1G76880.1,AT2G45650.1,AT1G32870.2,AT3…
GO:MF	transcription cis-regulatory region binding	GO:0000976	0.00887891	2.05164	980	1675	105	23352	AT2G40750.1,AT5G22290.1,AT4G22950.1,AT3G10480.2,AT1G54160.1,AT1G49560.1,AT5G49450.1,AT1G22490.1,AT4G14540.1,AT3G61830.1,AT4G20970.1,AT2G35700.1,AT2G22900.1,AT1G68840.1,AT3G50060.1,AT5G06510.6,AT5G47230.1,AT2G40620.1,AT3G05690.1,AT2G44940.1,AT5G52830.1,AT4G01060.3,AT1G75710.1,AT3G23030.1,AT1G02340.2,AT1G75390.1,AT3G15510.1,AT1G01060.4,AT4G16750.1,AT1G76880.1,AT2G45650.1,AT1G32870.2,AT3G63350.1,AT5…
GO:MF	transcription regulatory region nucleic acid binding	GO:0001067	0.00887891	2.05164	980	1675	105	23352	AT2G40750.1,AT5G22290.1,AT4G22950.1,AT3G10480.2,AT1G54160.1,AT1G49560.1,AT5G49450.1,AT1G22490.1,AT4G14540.1,AT3G61830.1,AT4G20970.1,AT2G35700.1,AT2G22900.1,AT1G68840.1,AT3G50060.1,AT5G06510.6,AT5G47230.1,AT2G40620.1,AT3G05690.1,AT2G44940.1,AT5G52830.1,AT4G01060.3,AT1G75710.1,AT3G23030.1,AT1G02340.2,AT1G75390.1,AT3G15510.1,AT1G01060.4,AT4G16750.1,AT1G76880.1,AT2G45650.1,AT1G32870.2,AT3G63350.1,AT5…
GO:BP	shoot system development	GO:0048367	0.00422	2.37469	989	1574	105	23046	AT2G40750.1,AT5G22290.1,AT4G22950.1,AT3G10480.2,AT3G14940.1,AT5G49450.1,AT1G11130.2,AT2G32280.1,AT5G48170.1,AT2G25625.1,AT3G10870.1,AT2G36190.1,AT5G06250.5,AT2G39705.1,AT4G35900.2,AT2G46870.1,AT5G07180.1,AT5G03790.1,AT4G29010.1,AT2G36910.1,AT3G15510.1,AT2G45650.1,AT5G07200.1,AT5G15850.1,AT1G15690.1,AT1G69490.1,AT3G02380.1,AT5G52300.1,AT2G42200.1,AT1G32450.1,AT2G01830.2,AT1G22770.1,AT3G05120.1,AT3…
GO:CC	symplast	GO:0055044	0.000469407	3.32845	898	1558	104	21149	AT4G35100.1,AT1G54030.1,AT3G27830.1,AT5G06320.1,AT3G54140.1,AT1G11130.2,AT5G57110.3,AT3G46030.1,AT4G28700.1,AT4G38950.4,AT5G60660.1,AT4G27450.1,AT1G71880.1,AT5G58710.1,AT3G05220.1,AT2G33120.1,AT5G14030.5,AT3G13750.1,AT2G10940.1,AT4G34150.1,AT4G29010.1,AT1G52400.1,AT3G14840.2,AT5G26340.1,AT2G36910.1,AT3G15990.1,AT1G20620.1,AT5G26280.1,AT1G28110.2,AT2G41620.1,AT5G58070.1,AT4G15800.1,AT2G43800.1,AT4…
GO:BP	response to light stimulus	GO:0009416	6.15e-08	7.21133	777	1574	103	23046	AT2G02710.2,AT5G63590.1,AT5G13930.1,AT2G17840.1,AT5G28490.1,AT3G10480.2,AT1G54160.1,AT5G56550.1,AT1G20630.1,AT3G62410.1,AT1G02580.1,AT5G09530.1,AT1G78440.1,AT4G35900.2,AT1G77760.1,AT1G02340.2,AT1G15550.1,AT2G31360.1,AT2G36910.1,AT3G48100.1,AT1G20620.1,AT3G58850.1,AT1G01060.4,AT1G32870.2,AT3G27690.1,AT5G07200.1,AT5G63860.1,AT5G58070.1,AT1G29920.1,AT4G24230.2,AT1G02400.1,AT4G25050.1,AT1G61800.1,AT2…
GO:BP	response to radiation	GO:0009314	3.28e-07	6.48415	800	1574	103	23046	AT2G02710.2,AT5G63590.1,AT5G13930.1,AT2G17840.1,AT5G28490.1,AT3G10480.2,AT1G54160.1,AT5G56550.1,AT1G20630.1,AT3G62410.1,AT1G02580.1,AT5G09530.1,AT1G78440.1,AT4G35900.2,AT1G77760.1,AT1G02340.2,AT1G15550.1,AT2G31360.1,AT2G36910.1,AT3G48100.1,AT1G20620.1,AT3G58850.1,AT1G01060.4,AT1G32870.2,AT3G27690.1,AT5G07200.1,AT5G63860.1,AT5G58070.1,AT1G29920.1,AT4G24230.2,AT1G02400.1,AT4G25050.1,AT1G61800.1,AT2…
GO:CC	cell-cell junction	GO:0005911	0.00076697	3.11522	897	1558	103	21149	AT4G35100.1,AT1G54030.1,AT3G27830.1,AT5G06320.1,AT3G54140.1,AT1G11130.2,AT5G57110.3,AT3G46030.1,AT4G28700.1,AT4G38950.4,AT5G60660.1,AT4G27450.1,AT1G71880.1,AT5G58710.1,AT3G05220.1,AT2G33120.1,AT5G14030.5,AT3G13750.1,AT2G10940.1,AT4G34150.1,AT4G29010.1,AT1G52400.1,AT3G14840.2,AT5G26340.1,AT2G36910.1,AT3G15990.1,AT1G20620.1,AT5G26280.1,AT1G28110.2,AT2G41620.1,AT5G58070.1,AT4G15800.1,AT2G43800.1,AT4…
GO:CC	plasmodesma	GO:0009506	0.00076697	3.11522	897	1558	103	21149	AT4G35100.1,AT1G54030.1,AT3G27830.1,AT5G06320.1,AT3G54140.1,AT1G11130.2,AT5G57110.3,AT3G46030.1,AT4G28700.1,AT4G38950.4,AT5G60660.1,AT4G27450.1,AT1G71880.1,AT5G58710.1,AT3G05220.1,AT2G33120.1,AT5G14030.5,AT3G13750.1,AT2G10940.1,AT4G34150.1,AT4G29010.1,AT1G52400.1,AT3G14840.2,AT5G26340.1,AT2G36910.1,AT3G15990.1,AT1G20620.1,AT5G26280.1,AT1G28110.2,AT2G41620.1,AT5G58070.1,AT4G15800.1,AT2G43800.1,AT4…
GO:CC	cell junction	GO:0030054	0.000888151	3.05151	900	1558	103	21149	AT4G35100.1,AT1G54030.1,AT3G27830.1,AT5G06320.1,AT3G54140.1,AT1G11130.2,AT5G57110.3,AT3G46030.1,AT4G28700.1,AT4G38950.4,AT5G60660.1,AT4G27450.1,AT1G71880.1,AT5G58710.1,AT3G05220.1,AT2G33120.1,AT5G14030.5,AT3G13750.1,AT2G10940.1,AT4G34150.1,AT4G29010.1,AT1G52400.1,AT3G14840.2,AT5G26340.1,AT2G36910.1,AT3G15990.1,AT1G20620.1,AT5G26280.1,AT1G28110.2,AT2G41620.1,AT5G58070.1,AT4G15800.1,AT2G43800.1,AT4…
GO:CC	anchoring junction	GO:0070161	0.000888151	3.05151	900	1558	103	21149	AT4G35100.1,AT1G54030.1,AT3G27830.1,AT5G06320.1,AT3G54140.1,AT1G11130.2,AT5G57110.3,AT3G46030.1,AT4G28700.1,AT4G38950.4,AT5G60660.1,AT4G27450.1,AT1G71880.1,AT5G58710.1,AT3G05220.1,AT2G33120.1,AT5G14030.5,AT3G13750.1,AT2G10940.1,AT4G34150.1,AT4G29010.1,AT1G52400.1,AT3G14840.2,AT5G26340.1,AT2G36910.1,AT3G15990.1,AT1G20620.1,AT5G26280.1,AT1G28110.2,AT2G41620.1,AT5G58070.1,AT4G15800.1,AT2G43800.1,AT4…
GO:CC	plant-type vacuole	GO:0000325	3.44131e-05	4.46328	818	1558	101	21149	AT5G13930.1,AT5G14120.1,AT1G54030.1,AT1G78850.1,AT5G06320.1,AT4G25090.1,AT2G33120.1,AT5G14030.5,AT1G03860.1,AT1G52400.1,AT5G15350.1,AT4G29700.1,AT3G26520.1,AT1G20620.1,AT2G01540.1,AT3G62750.8,AT4G30810.1,AT5G58070.1,AT5G23210.1,AT5G07090.3,AT3G57260.2,AT1G22550.1,AT1G15690.1,AT2G33380.1,AT5G46600.1,AT1G61800.1,AT1G75220.1,AT1G35720.1,AT4G24190.1,AT3G21520.1,AT4G35300.6,AT5G02500.1,AT2G36830.1,AT1…
GO:BP	small molecule biosynthetic process	GO:0044283	4.9609e-05	4.30444	757	1574	92	23046	AT5G57590.1,AT1G80050.1,AT5G28237.1,AT4G36830.1,AT1G74710.1,AT3G16050.1,AT5G16570.1,AT1G78440.1,AT3G45140.1,AT1G23160.1,AT3G50440.1,AT1G72110.1,AT3G22740.1,AT5G59750.3,AT4G29010.1,AT3G02020.1,AT1G15550.1,AT2G31360.1,AT5G21170.1,AT2G22240.1,AT1G19640.1,AT4G39940.1,AT5G07200.1,AT5G23010.2,AT2G19800.1,AT1G02400.1,AT2G33380.1,AT3G55610.1,AT4G25050.1,AT2G43100.1,AT1G27450.1,AT3G28910.1,AT2G34770.1,AT1…
GO:BP	cellular response to oxygen-containing compound	GO:1901701	0.0172717	1.76266	797	1574	86	23046	AT2G40750.1,AT1G54160.1,AT3G15500.1,AT5G49450.1,AT5G48170.1,AT4G36830.1,AT4G22790.1,AT1G24020.1,AT1G63650.3,AT4G30610.1,AT1G74670.1,AT5G52900.1,AT5G28770.2,AT4G32570.1,AT1G02340.2,AT1G52400.1,AT1G15550.1,AT5G05440.1,AT2G01540.1,AT3G58850.1,AT3G27690.1,AT3G60320.1,AT4G17615.1,AT5G52300.1,AT2G40830.2,AT5G13220.3,AT2G01830.2,AT3G05120.1,AT3G58070.1,AT4G18890.1,AT3G55970.1,AT2G28190.1,AT3G28857.1,AT2…
GO:MF	glycosyltransferase activity	GO:0016757	4.04455e-05	4.39313	629	1675	82	23352	AT1G80050.1,AT1G23870.1,AT3G53160.1,AT5G15470.1,AT4G26940.1,AT2G36870.1,AT3G18660.2,AT1G04910.1,AT5G22940.1,AT2G22900.1,AT1G09350.1,AT2G26480.1,AT2G33570.1,AT1G24070.1,AT1G65310.2,AT1G80290.1,AT2G36760.1,AT5G05880.1,AT4G30270.1,AT2G44500.1,AT5G05870.1,AT3G44990.1,AT5G57560.1,AT4G15280.1,AT4G03340.1,AT1G22370.2,AT5G15740.1,AT3G07020.2,AT1G27450.1,AT1G70290.1,AT1G27200.1,AT5G41460.1,AT3G46970.1,AT4…
GO:BP	cellular carbohydrate metabolic process	GO:0044262	3.22e-10	9.49189	510	1574	82	23046	AT5G04980.2,AT1G23870.1,AT4G09020.1,AT4G25000.1,AT5G15470.1,AT2G36870.1,AT3G18660.2,AT1G03310.1,AT4G26690.1,AT3G17770.1,AT5G22940.1,AT4G39210.1,AT2G36190.1,AT1G71880.1,AT1G65310.2,AT4G11050.1,AT4G30270.1,AT1G80460.1,AT2G22240.1,AT3G44990.1,AT5G49360.1,AT5G57560.1,AT5G64570.1,AT1G69830.1,AT1G78090.1,AT1G15690.1,AT2G19800.1,AT5G15740.1,AT5G04040.1,AT2G38320.1,AT5G51460.4,AT1G70290.1,AT1G20950.1,AT3…
GO:BP	response to osmotic stress	GO:0006970	3.49e-08	7.45774	557	1574	82	23046	AT2G40750.1,AT2G17840.1,AT4G34710.1,AT2G01430.1,AT5G49450.1,AT5G65020.1,AT5G25610.1,AT5G63650.1,AT3G44540.1,AT2G37770.2,AT1G52400.1,AT5G02020.1,AT5G26340.1,AT3G60130.1,AT5G21100.1,AT5G58070.1,AT4G17615.1,AT1G15690.1,AT2G33380.1,AT5G22500.1,AT5G52300.1,AT1G35720.1,AT4G24190.1,AT2G40830.2,AT2G41870.1,AT2G01830.2,AT2G39800.4,AT3G17510.1,AT2G23030.1,AT2G28190.1,AT1G50460.1,AT1G72180.1,AT3G19580.1,AT5…
GO:MF	protein dimerization activity	GO:0046983	0.0048353	2.31558	676	1675	79	23352	AT5G57590.1,AT4G22950.1,AT4G34710.1,AT5G49450.1,AT1G22490.1,AT4G14540.1,AT3G46030.1,AT4G20970.1,AT1G77520.1,AT4G36540.2,AT3G16050.1,AT5G27380.1,AT5G55230.1,AT1G63650.3,AT4G35160.1,AT5G28770.2,AT1G02340.2,AT5G04150.1,AT1G75390.1,AT2G45650.1,AT5G57150.1,AT5G63860.1,AT1G01370.1,AT1G77530.1,AT1G35720.1,AT5G13220.3,AT1G76790.1,AT1G21130.1,AT4G24220.1,AT4G36060.2,AT1G26945.1,AT5G51860.2,AT5G60910.1,AT3…
GO:BP	response to alcohol	GO:0097305	1.49113e-05	4.82648	600	1574	79	23046	AT4G38470.1,AT5G11790.1,AT2G17840.1,AT4G34710.1,AT4G25000.1,AT1G54160.1,AT1G20630.1,AT4G36830.1,AT1G24020.1,AT5G52900.1,AT5G28770.2,AT1G02340.2,AT1G52400.1,AT5G26340.1,AT3G63210.1,AT5G05440.1,AT2G01540.1,AT3G27690.1,AT4G17615.1,AT2G33380.1,AT5G52300.1,AT1G35720.1,AT1G13740.1,AT2G41870.1,AT2G45170.1,AT3G17510.1,AT2G40530.1,AT1G05630.2,AT5G59320.1,AT3G19580.1,AT2G26190.1,AT5G52050.1,AT1G07430.1,AT2…
GO:BP	cell wall organization or biogenesis	GO:0071554	0.0076978	2.11363	700	1574	79	23046	AT5G15470.1,AT3G14310.1,AT2G36870.1,AT3G18660.2,AT4G26690.1,AT5G22940.1,AT2G35700.1,AT2G33570.1,AT1G24070.1,AT2G33120.1,AT1G65310.2,AT1G32860.1,AT5G63800.1,AT4G11050.1,AT2G38540.1,AT4G30270.1,AT2G44500.1,AT2G45220.1,AT3G10116.1,AT3G44990.1,AT5G49360.1,AT5G57560.1,AT5G64570.1,AT4G23920.1,AT4G19420.2,AT1G15690.1,AT5G15740.1,AT5G64640.1,AT2G38320.1,AT5G47500.1,AT5G23870.3,AT2G20750.1,AT4G23990.1,AT2…
GO:BP	response to abscisic acid	GO:0009737	1.65969e-05	4.77997	591	1574	78	23046	AT4G38470.1,AT5G11790.1,AT2G17840.1,AT4G34710.1,AT4G25000.1,AT1G54160.1,AT1G20630.1,AT4G36830.1,AT1G24020.1,AT5G52900.1,AT5G28770.2,AT1G02340.2,AT1G52400.1,AT5G26340.1,AT3G63210.1,AT5G05440.1,AT2G01540.1,AT3G27690.1,AT4G17615.1,AT2G33380.1,AT5G52300.1,AT1G35720.1,AT1G13740.1,AT2G41870.1,AT3G17510.1,AT2G40530.1,AT1G05630.2,AT5G59320.1,AT3G19580.1,AT2G26190.1,AT5G52050.1,AT1G07430.1,AT2G38310.1,AT4…
GO:BP	response to acid chemical	GO:0001101	2.08e-10	9.68126	460	1574	77	23046	AT2G40750.1,AT2G17840.1,AT1G54160.1,AT3G15500.1,AT5G56550.1,AT2G25625.1,AT4G14540.1,AT5G65020.1,AT1G02205.2,AT2G37770.2,AT1G52400.1,AT5G26340.1,AT1G68820.1,AT3G27690.1,AT5G58070.1,AT5G23010.2,AT4G17615.1,AT1G15690.1,AT2G33380.1,AT2G47520.1,AT2G35930.1,AT5G52300.1,AT1G35720.1,AT1G13740.1,AT4G24190.1,AT5G06530.1,AT2G41870.1,AT2G01830.2,AT2G39800.4,AT1G01620.1,AT5G08120.1,AT3G46970.1,AT5G59320.1,AT3…
GO:BP	organic acid biosynthetic process	GO:0016053	2.4818e-05	4.60523	586	1574	77	23046	AT5G57590.1,AT5G28237.1,AT4G36830.1,AT1G74710.1,AT5G16570.1,AT1G78440.1,AT3G45140.1,AT1G23160.1,AT3G50440.1,AT1G72110.1,AT3G22740.1,AT4G29010.1,AT3G02020.1,AT1G15550.1,AT2G31360.1,AT5G21170.1,AT1G19640.1,AT4G39940.1,AT5G07200.1,AT5G23010.2,AT2G19800.1,AT1G02400.1,AT2G33380.1,AT3G55610.1,AT4G25050.1,AT2G43100.1,AT3G28910.1,AT2G34770.1,AT1G71920.2,AT2G31810.1,AT3G53260.1,AT2G39800.4,AT3G09150.2,AT1…
GO:BP	response to temperature stimulus	GO:0009266	0.00300412	2.52228	649	1574	76	23046	AT4G38840.1,AT5G11790.1,AT2G17840.1,AT4G22950.1,AT4G34710.1,AT5G61030.1,AT3G62410.1,AT4G14540.1,AT1G74710.1,AT5G65020.1,AT1G09350.1,AT5G47230.1,AT3G05690.1,AT3G61190.2,AT4G34150.1,AT2G37770.2,AT5G47550.1,AT3G17020.1,AT1G20620.1,AT4G35450.1,AT1G68820.1,AT1G01060.4,AT3G27690.1,AT5G58070.1,AT3G63350.1,AT5G57560.1,AT2G25790.1,AT3G57260.2,AT1G21910.1,AT4G17615.1,AT4G39260.3,AT2G33380.1,AT5G52300.1,AT1…
GO:BP	response to water deprivation	GO:0009414	3.77e-11	10.4239	419	1574	74	23046	AT2G40750.1,AT2G17840.1,AT1G54160.1,AT3G15500.1,AT5G56550.1,AT2G25625.1,AT4G14540.1,AT5G65020.1,AT1G02205.2,AT2G37770.2,AT1G52400.1,AT5G26340.1,AT1G68820.1,AT3G27690.1,AT5G58070.1,AT5G23010.2,AT4G17615.1,AT1G15690.1,AT2G33380.1,AT2G47520.1,AT2G35930.1,AT5G52300.1,AT1G35720.1,AT1G13740.1,AT4G24190.1,AT5G06530.1,AT2G41870.1,AT2G01830.2,AT2G39800.4,AT1G01620.1,AT5G08120.1,AT3G46970.1,AT5G59320.1,AT3…
GO:BP	response to water	GO:0009415	1.48e-10	9.83101	430	1574	74	23046	AT2G40750.1,AT2G17840.1,AT1G54160.1,AT3G15500.1,AT5G56550.1,AT2G25625.1,AT4G14540.1,AT5G65020.1,AT1G02205.2,AT2G37770.2,AT1G52400.1,AT5G26340.1,AT1G68820.1,AT3G27690.1,AT5G58070.1,AT5G23010.2,AT4G17615.1,AT1G15690.1,AT2G33380.1,AT2G47520.1,AT2G35930.1,AT5G52300.1,AT1G35720.1,AT1G13740.1,AT4G24190.1,AT5G06530.1,AT2G41870.1,AT2G01830.2,AT2G39800.4,AT1G01620.1,AT5G08120.1,AT3G46970.1,AT5G59320.1,AT3…
GO:BP	response to salt stress	GO:0009651	4.72e-08	7.3258	473	1574	73	23046	AT2G17840.1,AT4G34710.1,AT2G01430.1,AT5G49450.1,AT5G65020.1,AT5G25610.1,AT5G63650.1,AT3G44540.1,AT2G37770.2,AT1G52400.1,AT5G02020.1,AT5G26340.1,AT3G60130.1,AT5G21100.1,AT5G58070.1,AT4G17615.1,AT1G15690.1,AT2G33380.1,AT5G22500.1,AT5G52300.1,AT1G35720.1,AT4G24190.1,AT2G40830.2,AT2G41870.1,AT2G39800.4,AT3G17510.1,AT2G28190.1,AT1G50460.1,AT3G19580.1,AT5G65010.1,AT1G69310.2,AT5G66020.1,AT1G08830.1,AT2…
GO:BP	carboxylic acid biosynthetic process	GO:0046394	0.000216131	3.66528	553	1574	71	23046	AT5G57590.1,AT5G28237.1,AT4G36830.1,AT1G74710.1,AT5G16570.1,AT3G45140.1,AT1G23160.1,AT3G50440.1,AT1G72110.1,AT3G22740.1,AT4G29010.1,AT3G02020.1,AT2G31360.1,AT5G21170.1,AT1G19640.1,AT4G39940.1,AT5G23010.2,AT2G19800.1,AT2G33380.1,AT3G55610.1,AT4G25050.1,AT2G43100.1,AT3G28910.1,AT2G34770.1,AT1G71920.2,AT2G31810.1,AT3G53260.1,AT2G39800.4,AT3G09150.2,AT3G15870.1,AT3G23790.1,AT5G37600.1,AT5G65010.1,AT1…
GO:CC	apoplast	GO:0048046	9.38e-07	6.02758	460	1558	70	21149	AT1G78850.1,AT4G25000.1,AT1G29670.1,AT3G14310.1,AT2G36870.1,AT1G53080.1,AT2G36190.1,AT5G11920.1,AT3G23600.1,AT1G65310.2,AT3G13750.1,AT2G10940.1,AT5G63800.1,AT3G13790.1,AT3G29780.1,AT2G38540.1,AT4G30270.1,AT1G20620.1,AT3G44990.1,AT5G49360.1,AT5G57560.1,AT5G64570.1,AT4G15800.1,AT1G29920.1,AT3G57260.2,AT2G01505.1,AT1G35720.1,AT3G23805.1,AT5G02500.1,AT1G09560.1,AT2G40530.1,AT2G28190.1,AT5G59320.1,AT4…
GO:BP	polysaccharide metabolic process	GO:0005976	9.07455e-06	5.04218	491	1574	69	23046	AT4G09020.1,AT5G15470.1,AT3G14310.1,AT2G36870.1,AT3G18660.2,AT1G03310.1,AT5G22940.1,AT3G27400.1,AT4G39210.1,AT2G22900.1,AT2G36190.1,AT2G33570.1,AT1G65310.2,AT4G11050.1,AT4G30270.1,AT2G45220.1,AT4G32460.2,AT3G44990.1,AT5G49360.1,AT5G57560.1,AT5G64570.1,AT1G69830.1,AT1G15690.1,AT5G15740.1,AT5G64640.1,AT2G38320.1,AT5G47500.1,AT3G46970.1,AT4G23990.1,AT3G06550.3,AT1G27930.1,AT4G39350.1,AT1G14720.1,AT5…
GO:BP	response to bacterium	GO:0009617	3.904e-05	4.40849	509	1574	69	23046	AT5G18650.1,AT2G40750.1,AT5G06320.1,AT3G14310.1,AT5G49450.1,AT1G74710.1,AT3G45140.1,AT1G02205.2,AT1G51090.1,AT5G52830.1,AT1G80460.1,AT2G45220.1,AT4G35450.1,AT2G22240.1,AT4G24230.2,AT4G19700.1,AT3G08870.1,AT3G28910.1,AT2G01830.2,AT5G56980.1,AT5G02500.1,AT5G65210.1,AT1G61120.1,AT2G46450.1,AT4G37980.1,AT2G27080.2,AT1G12220.3,AT4G02420.1,AT1G08830.1,AT2G40000.1,AT1G79680.1,AT4G14465.1,AT3G59700.1,AT1…
GO:BP	amino acid metabolic process	GO:0006520	1.29076e-06	5.88916	459	1574	68	23046	AT4G34710.1,AT3G55840.1,AT5G49450.1,AT5G28237.1,AT3G16050.1,AT5G17460.3,AT5G16570.1,AT5G36160.1,AT1G72110.1,AT3G22740.1,AT3G02020.1,AT1G62800.1,AT4G39940.1,AT2G02010.2,AT4G31730.1,AT5G23010.2,AT3G55610.1,AT2G43100.1,AT2G24850.1,AT1G71920.2,AT2G31810.1,AT3G53260.1,AT2G39800.4,AT2G34890.1,AT3G19710.1,AT4G20320.2,AT5G37600.1,AT5G65010.1,AT2G40000.1,AT1G32470.1,AT4G08040.1,AT1G09795.1,AT4G23600.1,AT5…
GO:MF	hydrolase activity, acting on glycosyl bonds	GO:0016798	3.49871e-05	4.45609	476	1675	67	23352	AT4G09020.1,AT4G25000.1,AT2G36870.1,AT1G09460.1,AT1G03310.1,AT2G26600.1,AT1G50510.1,AT2G36190.1,AT5G11920.1,AT1G65310.2,AT3G13750.1,AT1G24320.1,AT1G32860.1,AT5G63800.1,AT1G52400.1,AT3G13790.1,AT4G11050.1,AT4G30270.1,AT3G60130.1,AT3G18080.1,AT1G02850.2,AT3G44990.1,AT3G62750.8,AT5G49360.1,AT5G57560.1,AT5G64570.1,AT1G69830.1,AT3G57260.2,AT3G06770.2,AT3G55780.1,AT5G44680.1,AT3G06500.2,AT5G13690.1,AT1…
GO:BP	external encapsulating structure organization	GO:0045229	0.0169013	1.77208	579	1574	67	23046	AT5G15470.1,AT3G14310.1,AT2G36870.1,AT3G18660.2,AT4G26690.1,AT5G22940.1,AT2G33570.1,AT1G24070.1,AT1G65310.2,AT1G32860.1,AT5G63800.1,AT4G11050.1,AT2G38540.1,AT4G30270.1,AT2G44500.1,AT2G45220.1,AT3G10116.1,AT3G44990.1,AT5G57560.1,AT4G23920.1,AT4G19420.2,AT1G15690.1,AT5G15740.1,AT5G64640.1,AT3G27580.1,AT5G47500.1,AT5G23870.3,AT2G20750.1,AT4G23990.1,AT2G34070.1,AT3G55500.1,AT1G27930.1,AT4G39350.1,AT1…
GO:BP	response to oxidative stress	GO:0006979	1.07967e-05	4.96671	453	1574	65	23046	AT5G13930.1,AT2G40750.1,AT4G34710.1,AT5G56550.1,AT1G20630.1,AT2G18170.1,AT2G25625.1,AT1G09350.1,AT5G19875.1,AT1G80130.1,AT5G21940.1,AT1G20620.1,AT1G32870.2,AT3G03170.1,AT5G21100.1,AT5G58070.1,AT1G11210.1,AT1G22770.1,AT5G07460.1,AT1G61120.1,AT2G38380.1,AT3G53260.1,AT2G39800.4,AT2G28190.1,AT4G35770.6,AT1G72060.1,AT5G64940.1,AT1G08830.1,AT3G02840.1,AT2G40000.1,AT1G77120.1,AT2G25080.1,AT3G28340.1,AT5…
GO:BP	cell wall organization	GO:0071555	0.00387187	2.41208	532	1574	65	23046	AT5G15470.1,AT3G14310.1,AT2G36870.1,AT3G18660.2,AT4G26690.1,AT5G22940.1,AT2G33570.1,AT1G24070.1,AT1G65310.2,AT1G32860.1,AT5G63800.1,AT4G11050.1,AT2G38540.1,AT4G30270.1,AT2G44500.1,AT2G45220.1,AT3G10116.1,AT3G44990.1,AT5G57560.1,AT4G23920.1,AT4G19420.2,AT1G15690.1,AT5G15740.1,AT5G64640.1,AT5G47500.1,AT5G23870.3,AT2G20750.1,AT4G23990.1,AT2G34070.1,AT3G55500.1,AT1G27930.1,AT4G39350.1,AT1G14720.1,AT5…
GO:MF	hydrolase activity, hydrolyzing O-glycosyl compounds	GO:0004553	1.73072e-06	5.76177	404	1675	63	23352	AT4G09020.1,AT4G25000.1,AT2G36870.1,AT1G09460.1,AT1G03310.1,AT2G26600.1,AT2G36190.1,AT5G11920.1,AT1G65310.2,AT3G13750.1,AT1G24320.1,AT1G32860.1,AT5G63800.1,AT1G52400.1,AT3G13790.1,AT4G11050.1,AT4G30270.1,AT3G60130.1,AT3G18080.1,AT1G02850.2,AT3G44990.1,AT3G62750.8,AT5G49360.1,AT5G57560.1,AT5G64570.1,AT1G69830.1,AT3G57260.2,AT3G06770.2,AT3G55780.1,AT3G06500.2,AT5G13690.1,AT1G02460.1,AT1G14720.1,AT1…
GO:MF	tetrapyrrole binding	GO:0046906	4.69198e-05	4.32864	421	1675	61	23352	AT4G37410.1,AT4G15396.4,AT3G55840.1,AT1G20630.1,AT3G26300.1,AT4G37400.1,AT4G12320.1,AT3G03470.1,AT3G14690.2,AT3G14660.2,AT1G57750.1,AT2G45510.1,AT5G63450.1,AT1G77760.1,AT1G16410.1,AT1G01190.2,AT1G20620.1,AT1G19630.1,AT3G27690.1,AT1G29920.1,AT4G13770.1,AT4G39510.1,AT4G19230.1,AT4G15440.1,AT1G13080.1,AT2G38380.1,AT3G13730.2,AT1G67110.1,AT2G40000.1,AT3G28740.1,AT1G13710.1,AT5G09970.1,AT4G31940.1,AT2…
GO:MF	oxidoreductase activity, acting on paired donors, with incorporation or reduction of molecular oxygen	GO:0016705	7.77936e-05	4.10906	427	1675	61	23352	AT5G63590.1,AT4G37410.1,AT4G15396.4,AT3G26300.1,AT4G37400.1,AT4G12320.1,AT3G03470.1,AT3G14690.2,AT3G14660.2,AT1G57750.1,AT4G03050.1,AT1G78440.1,AT2G45510.1,AT1G02205.2,AT5G63450.1,AT1G16410.1,AT1G01190.2,AT1G15550.1,AT2G31360.1,AT1G19630.1,AT5G07200.1,AT4G13770.1,AT1G02400.1,AT4G39510.1,AT4G19230.1,AT4G15440.1,AT2G34770.1,AT1G13080.1,AT3G13730.2,AT1G30040.1,AT3G15870.1,AT1G67110.1,AT3G28740.1,AT1…
GO:BP	secondary metabolic process	GO:0019748	2.00965e-06	5.69688	396	1574	61	23046	AT4G37410.1,AT5G13930.1,AT5G05980.2,AT3G53160.1,AT1G17180.1,AT4G39230.1,AT4G37400.1,AT3G21230.1,AT4G03050.1,AT3G44540.1,AT1G16410.1,AT1G52400.1,AT3G60130.1,AT1G76880.1,AT4G13770.1,AT5G23010.2,AT5G22500.1,AT2G43100.1,AT2G22920.2,AT1G76790.1,AT3G53260.1,AT3G21240.1,AT4G37980.1,AT3G19710.1,AT1G21100.1,AT2G33070.2,AT1G67980.1,AT3G09270.1,AT1G78320.1,AT5G14200.1,AT4G31940.1,AT3G14210.1,AT1G69930.1,AT3…
GO:MF	inorganic molecular entity transmembrane transporter activity	GO:0015318	0.00727396	2.13823	469	1675	59	23352	AT1G80050.1,AT4G35100.1,AT5G62720.1,AT5G57110.3,AT4G28700.1,AT5G60660.1,AT4G36670.1,AT1G71880.1,AT4G18910.1,AT5G26340.1,AT3G15990.1,AT3G26520.1,AT1G17810.1,AT4G27860.1,AT4G16480.2,AT4G27720.1,AT3G02850.1,AT1G22550.1,AT1G15690.1,AT2G03240.1,AT1G61800.1,AT1G32450.1,AT1G68740.1,AT2G36830.1,AT1G01620.1,AT3G12750.1,AT5G11800.1,AT5G01490.2,AT2G22500.1,AT3G27170.1,AT1G05300.2,AT5G48400.2,AT1G68650.1,AT1…
GO:BP	sulfur compound metabolic process	GO:0006790	1.18077e-05	4.92784	395	1574	59	23046	AT5G57590.1,AT4G37410.1,AT1G17180.1,AT4G37400.1,AT5G27380.1,AT4G03050.1,AT3G44540.1,AT3G22740.1,AT1G16410.1,AT1G52400.1,AT3G60130.1,AT1G76880.1,AT4G39940.1,AT4G13770.1,AT5G23010.2,AT4G31290.1,AT5G22500.1,AT2G43100.1,AT5G26220.1,AT1G76790.1,AT3G19710.1,AT5G48120.1,AT1G21100.1,AT2G33070.2,AT5G18400.1,AT4G29210.1,AT1G53580.1,AT3G09270.1,AT2G03760.1,AT1G78320.1,AT5G14200.1,AT3G14210.1,AT1G69930.1,AT3…
GO:MF	hexosyltransferase activity	GO:0016758	3.5295e-06	5.45229	365	1675	58	23352	AT3G53160.1,AT5G15470.1,AT4G26940.1,AT2G36870.1,AT3G18660.2,AT2G22900.1,AT1G09350.1,AT2G26480.1,AT2G33570.1,AT1G24070.1,AT1G65310.2,AT5G05880.1,AT4G30270.1,AT5G05870.1,AT3G44990.1,AT5G57560.1,AT4G15280.1,AT4G03340.1,AT1G22370.2,AT3G07020.2,AT5G41460.1,AT3G46970.1,AT4G23990.1,AT5G57500.1,AT4G15550.1,AT4G39350.1,AT1G14720.1,AT5G05170.1,AT5G64860.1,AT5G05860.1,AT3G28340.1,AT2G01850.1,AT4G34138.1,AT5…
GO:MF	heme binding	GO:0020037	2.45422e-05	4.61009	385	1675	58	23352	AT4G37410.1,AT4G15396.4,AT3G55840.1,AT1G20630.1,AT3G26300.1,AT4G37400.1,AT4G12320.1,AT3G03470.1,AT3G14690.2,AT3G14660.2,AT1G57750.1,AT2G45510.1,AT5G63450.1,AT1G77760.1,AT1G16410.1,AT1G01190.2,AT1G20620.1,AT1G19630.1,AT4G13770.1,AT4G39510.1,AT4G19230.1,AT4G15440.1,AT1G13080.1,AT2G38380.1,AT3G13730.2,AT1G67110.1,AT2G40000.1,AT3G28740.1,AT1G13710.1,AT5G09970.1,AT4G31940.1,AT2G34060.1,AT1G05260.1,AT5…
GO:CC	external encapsulating structure	GO:0030312	0.00409828	2.3874	450	1558	58	21149	AT1G20630.1,AT2G36870.1,AT5G09530.1,AT1G65310.2,AT3G13750.1,AT1G03860.1,AT4G29010.1,AT2G38540.1,AT4G30270.1,AT5G44390.1,AT3G26520.1,AT1G20620.1,AT3G18080.1,AT3G44990.1,AT1G28110.2,AT5G57560.1,AT4G15800.1,AT4G39260.3,AT1G27450.1,AT1G35720.1,AT3G06720.1,AT2G40830.2,AT5G02500.1,AT5G06870.1,AT1G33590.1,AT4G13990.1,AT4G12420.2,AT5G37600.1,AT4G08950.1,AT1G14720.1,AT2G01850.1,AT2G41800.1,AT2G34060.1,AT1…
GO:BP	response to cold	GO:0009409	0.000278732	3.55481	401	1574	56	23046	AT4G38840.1,AT5G11790.1,AT2G17840.1,AT4G22950.1,AT4G34710.1,AT5G61030.1,AT3G62410.1,AT1G74710.1,AT5G65020.1,AT1G09350.1,AT5G47230.1,AT3G61190.2,AT4G34150.1,AT2G37770.2,AT3G17020.1,AT1G20620.1,AT4G35450.1,AT1G01060.4,AT3G27690.1,AT5G58070.1,AT5G57560.1,AT3G57260.2,AT1G21910.1,AT4G17615.1,AT4G39260.3,AT2G33380.1,AT5G52300.1,AT1G35720.1,AT1G22770.1,AT2G40970.1,AT1G50460.1,AT2G38760.1,AT1G77120.1,AT2…
GO:CC	cell wall	GO:0005618	0.00226806	2.64435	421	1558	56	21149	AT1G20630.1,AT2G36870.1,AT5G09530.1,AT1G65310.2,AT3G13750.1,AT1G03860.1,AT4G29010.1,AT2G38540.1,AT4G30270.1,AT5G44390.1,AT1G20620.1,AT3G18080.1,AT3G44990.1,AT1G28110.2,AT5G57560.1,AT4G15800.1,AT4G39260.3,AT1G27450.1,AT1G35720.1,AT3G06720.1,AT2G40830.2,AT5G02500.1,AT5G06870.1,AT1G33590.1,AT4G13990.1,AT4G12420.2,AT5G37600.1,AT4G08950.1,AT1G14720.1,AT2G01850.1,AT2G41800.1,AT2G34060.1,AT1G68560.1,AT5…
GO:MF	monooxygenase activity	GO:0004497	2.83844e-05	4.54692	349	1675	54	23352	AT4G37410.1,AT4G15396.4,AT3G26300.1,AT4G37400.1,AT4G12320.1,AT3G03470.1,AT3G14690.2,AT3G14660.2,AT1G57750.1,AT2G45510.1,AT1G02205.2,AT5G63450.1,AT1G16410.1,AT1G01190.2,AT1G19630.1,AT4G13770.1,AT2G19800.1,AT2G33380.1,AT4G39510.1,AT4G19230.1,AT4G15440.1,AT2G34770.1,AT1G13080.1,AT3G13730.2,AT1G67110.1,AT3G28740.1,AT1G13710.1,AT5G09970.1,AT4G26260.1,AT5G24150.1,AT4G31940.1,AT5G36220.1,AT3G25180.1,AT5…
GO:BP	response to wounding	GO:0009611	2.45e-12	11.6103	237	1574	54	23046	AT5G13930.1,AT4G34710.1,AT5G06320.1,AT5G56550.1,AT3G45140.1,AT5G63450.1,AT3G44540.1,AT3G61190.2,AT4G32570.1,AT3G61060.1,AT3G14840.2,AT3G13790.1,AT1G19640.1,AT5G64900.1,AT4G35550.1,AT5G22500.1,AT2G24850.1,AT5G13220.3,AT5G56980.1,AT4G15440.1,AT4G24220.1,AT1G61120.1,AT1G32920.1,AT4G35770.6,AT3G19710.1,AT5G20900.1,AT1G05630.2,AT1G72290.1,AT1G09340.1,AT4G23600.1,AT5G14200.1,AT1G74950.1,AT3G16470.1,AT4…
GO:BP	defense response to bacterium	GO:0042742	0.00225382	2.64708	407	1574	54	23046	AT5G18650.1,AT2G40750.1,AT5G06320.1,AT3G14310.1,AT1G74710.1,AT1G02205.2,AT1G51090.1,AT5G52830.1,AT1G80460.1,AT2G45220.1,AT4G35450.1,AT2G22240.1,AT4G24230.2,AT4G19700.1,AT3G08870.1,AT2G01830.2,AT5G56980.1,AT5G02500.1,AT5G65210.1,AT2G27080.2,AT1G12220.3,AT4G02420.1,AT1G08830.1,AT2G40000.1,AT4G14465.1,AT3G59700.1,AT1G15530.1,AT5G63840.2,AT4G04960.1,AT3G14130.1,AT3G17210.1,AT5G57220.1,AT2G39050.1,AT4…
GO:MF	iron ion binding	GO:0005506	0.000375873	3.42496	368	1675	53	23352	AT4G37410.1,AT4G15396.4,AT3G26300.1,AT4G37400.1,AT4G12320.1,AT3G03470.1,AT3G14690.2,AT3G14660.2,AT1G57750.1,AT2G45510.1,AT1G02205.2,AT5G63450.1,AT1G16410.1,AT1G01190.2,AT2G01890.1,AT1G19630.1,AT4G13770.1,AT2G19800.1,AT4G39510.1,AT4G19230.1,AT4G15440.1,AT3G55970.1,AT2G34770.1,AT1G13080.1,AT3G13730.2,AT1G67110.1,AT3G28740.1,AT1G13710.1,AT5G09970.1,AT4G26260.1,AT4G31940.1,AT5G36220.1,AT3G25180.1,AT2…
GO:BP	organic hydroxy compound metabolic process	GO:1901615	0.00170485	2.76831	393	1574	53	23046	AT5G63590.1,AT5G04980.2,AT4G15396.4,AT4G26690.1,AT3G17770.1,AT3G10870.1,AT1G74710.1,AT3G16050.1,AT1G02205.2,AT3G50440.1,AT1G52400.1,AT1G80460.1,AT1G19630.1,AT2G22240.1,AT2G19800.1,AT2G33380.1,AT5G04040.1,AT3G07020.2,AT4G19230.1,AT4G15440.1,AT3G13730.2,AT1G05630.2,AT1G71710.1,AT5G60760.1,AT4G34650.1,AT4G26260.1,AT5G24150.1,AT1G06130.1,AT2G23620.1,AT2G03760.1,AT5G41080.1,AT2G36800.1,AT5G57800.1,AT2…
GO:MF	carbohydrate binding	GO:0030246	0.00572274	2.2424	383	1675	51	23352	AT1G78850.1,AT2G36870.1,AT1G66920.2,AT1G53080.1,AT1G65310.2,AT3G13750.1,AT3G61060.1,AT4G11050.1,AT4G30270.1,AT5G21170.1,AT1G12710.1,AT3G44990.1,AT5G57560.1,AT3G08870.1,AT4G19840.1,AT1G11330.2,AT4G02420.1,AT1G50460.1,AT3G16530.1,AT2G33070.2,AT1G79680.1,AT1G14720.1,AT3G59700.1,AT1G15530.1,AT1G09340.1,AT2G01850.1,AT5G63840.2,AT3G52180.1,AT4G04960.1,AT1G68560.1,AT3G16470.1,AT1G78820.1,AT2G28060.1,AT2…
GO:BP	response to decreased oxygen levels	GO:0036293	3.34e-08	7.47661	271	1574	51	23046	AT4G38470.1,AT1G78850.1,AT5G06320.1,AT1G32928.1,AT3G62410.1,AT1G68840.1,AT4G27450.1,AT3G50440.1,AT3G60520.1,AT4G34150.1,AT5G54960.1,AT5G65207.1,AT5G58070.1,AT5G57560.1,AT5G03380.1,AT4G24230.2,AT2G47520.1,AT3G55790.1,AT1G72430.1,AT3G28910.1,AT3G05120.1,AT2G31810.1,AT1G30040.1,AT1G18300.1,AT1G25550.1,AT2G22500.1,AT2G26190.1,AT2G40000.1,AT1G76600.1,AT1G77120.1,AT4G32480.1,AT1G73010.1,AT1G07135.1,AT5…
GO:BP	response to oxygen levels	GO:0070482	3.84e-08	7.41564	272	1574	51	23046	AT4G38470.1,AT1G78850.1,AT5G06320.1,AT1G32928.1,AT3G62410.1,AT1G68840.1,AT4G27450.1,AT3G50440.1,AT3G60520.1,AT4G34150.1,AT5G54960.1,AT5G65207.1,AT5G58070.1,AT5G57560.1,AT5G03380.1,AT4G24230.2,AT2G47520.1,AT3G55790.1,AT1G72430.1,AT3G28910.1,AT3G05120.1,AT2G31810.1,AT1G30040.1,AT1G18300.1,AT1G25550.1,AT2G22500.1,AT2G26190.1,AT2G40000.1,AT1G76600.1,AT1G77120.1,AT4G32480.1,AT1G73010.1,AT1G07135.1,AT5…
GO:BP	alpha-amino acid metabolic process	GO:1901605	3.40602e-05	4.46775	329	1574	51	23046	AT4G34710.1,AT3G55840.1,AT5G28237.1,AT5G17460.3,AT5G16570.1,AT5G36160.1,AT1G72110.1,AT3G22740.1,AT3G02020.1,AT1G62800.1,AT4G39940.1,AT2G02010.2,AT5G23010.2,AT3G55610.1,AT2G43100.1,AT2G24850.1,AT2G31810.1,AT3G53260.1,AT2G39800.4,AT2G34890.1,AT4G20320.2,AT5G37600.1,AT5G65010.1,AT2G40000.1,AT1G32470.1,AT4G08040.1,AT5G14200.1,AT3G03910.1,AT5G08170.1,AT3G47680.1,AT4G29840.1,AT3G17820.1,AT5G38530.1,AT4…
GO:BP	response to hypoxia	GO:0001666	6.25e-08	7.2041	267	1574	50	23046	AT4G38470.1,AT1G78850.1,AT5G06320.1,AT1G32928.1,AT1G68840.1,AT4G27450.1,AT3G50440.1,AT3G60520.1,AT4G34150.1,AT5G54960.1,AT5G65207.1,AT5G58070.1,AT5G57560.1,AT5G03380.1,AT4G24230.2,AT2G47520.1,AT3G55790.1,AT1G72430.1,AT3G28910.1,AT3G05120.1,AT2G31810.1,AT1G30040.1,AT1G18300.1,AT1G25550.1,AT2G22500.1,AT2G26190.1,AT2G40000.1,AT1G76600.1,AT1G77120.1,AT4G32480.1,AT1G73010.1,AT1G07135.1,AT5G20250.4,AT5…
GO:BP	cellular polysaccharide metabolic process	GO:0044264	9.30338e-05	4.03136	320	1574	49	23046	AT4G09020.1,AT5G15470.1,AT2G36870.1,AT3G18660.2,AT1G03310.1,AT5G22940.1,AT4G39210.1,AT2G36190.1,AT1G65310.2,AT4G11050.1,AT4G30270.1,AT3G44990.1,AT5G49360.1,AT5G57560.1,AT5G64570.1,AT1G69830.1,AT1G15690.1,AT5G15740.1,AT2G38320.1,AT3G46970.1,AT4G23990.1,AT3G06550.3,AT1G27930.1,AT4G39350.1,AT1G14720.1,AT5G05170.1,AT5G64860.1,AT1G30620.1,AT2G01850.1,AT1G10760.1,AT5G63840.2,AT3G52180.1,AT1G68560.1,AT3…
GO:BP	cellular response to decreased oxygen levels	GO:0036294	1.85e-08	7.73258	242	1574	48	23046	AT4G38470.1,AT1G78850.1,AT5G06320.1,AT1G32928.1,AT3G62410.1,AT1G68840.1,AT4G27450.1,AT3G50440.1,AT3G60520.1,AT4G34150.1,AT5G54960.1,AT5G65207.1,AT5G58070.1,AT5G57560.1,AT5G03380.1,AT4G24230.2,AT2G47520.1,AT3G55790.1,AT1G72430.1,AT3G05120.1,AT1G30040.1,AT1G18300.1,AT1G25550.1,AT2G22500.1,AT2G26190.1,AT2G40000.1,AT1G76600.1,AT1G77120.1,AT4G32480.1,AT1G73010.1,AT1G07135.1,AT5G20250.4,AT5G41080.1,AT2…
GO:BP	cellular response to oxygen levels	GO:0071453	1.85e-08	7.73258	242	1574	48	23046	AT4G38470.1,AT1G78850.1,AT5G06320.1,AT1G32928.1,AT3G62410.1,AT1G68840.1,AT4G27450.1,AT3G50440.1,AT3G60520.1,AT4G34150.1,AT5G54960.1,AT5G65207.1,AT5G58070.1,AT5G57560.1,AT5G03380.1,AT4G24230.2,AT2G47520.1,AT3G55790.1,AT1G72430.1,AT3G05120.1,AT1G30040.1,AT1G18300.1,AT1G25550.1,AT2G22500.1,AT2G26190.1,AT2G40000.1,AT1G76600.1,AT1G77120.1,AT4G32480.1,AT1G73010.1,AT1G07135.1,AT5G20250.4,AT5G41080.1,AT2…
GO:CC	plant-type cell wall	GO:0009505	0.0475279	1.32305	386	1558	48	21149	AT1G20630.1,AT5G09530.1,AT1G65310.2,AT3G13750.1,AT1G03860.1,AT4G29010.1,AT2G38540.1,AT4G30270.1,AT5G44390.1,AT1G20620.1,AT3G18080.1,AT1G28110.2,AT4G15800.1,AT4G39260.3,AT1G27450.1,AT1G35720.1,AT3G06720.1,AT2G40830.2,AT5G02500.1,AT5G06870.1,AT1G33590.1,AT4G13990.1,AT4G12420.2,AT5G37600.1,AT4G08950.1,AT2G41800.1,AT2G34060.1,AT1G68560.1,AT5G10450.1,AT1G05260.1,AT3G16240.1,AT1G69530.4,AT4G21960.1,AT4…
GO:BP	cellular response to hypoxia	GO:0071456	4.76e-08	7.32239	240	1574	47	23046	AT4G38470.1,AT1G78850.1,AT5G06320.1,AT1G32928.1,AT1G68840.1,AT4G27450.1,AT3G50440.1,AT3G60520.1,AT4G34150.1,AT5G54960.1,AT5G65207.1,AT5G58070.1,AT5G57560.1,AT5G03380.1,AT4G24230.2,AT2G47520.1,AT3G55790.1,AT1G72430.1,AT3G05120.1,AT1G30040.1,AT1G18300.1,AT1G25550.1,AT2G22500.1,AT2G26190.1,AT2G40000.1,AT1G76600.1,AT1G77120.1,AT4G32480.1,AT1G73010.1,AT1G07135.1,AT5G20250.4,AT5G41080.1,AT2G36800.1,AT1…
GO:BP	regulation of multicellular organismal development	GO:2000026	0.0165463	1.7813	361	1574	47	23046	AT3G15270.1,AT5G22290.1,AT5G09530.1,AT4G35900.2,AT5G47550.1,AT3G15510.1,AT2G45650.1,AT5G15850.1,AT3G02380.1,AT1G75220.1,AT3G28910.1,AT2G01830.2,AT1G22770.1,AT5G02500.1,AT3G06500.2,AT5G51860.2,AT5G60910.1,AT4G16515.1,AT5G13790.1,AT1G03790.1,AT1G07430.1,AT2G45660.1,AT2G33810.1,AT2G20570.2,AT2G30140.1,AT5G03680.1,AT4G37295.1,AT1G08970.2,AT2G45190.1,AT3G54770.1,AT4G38960.6,AT2G31380.1,AT5G37260.1,AT1…
GO:BP	carbohydrate biosynthetic process	GO:0016051	0.0291248	1.53574	369	1574	47	23046	AT1G23870.1,AT5G15470.1,AT3G18660.2,AT1G03310.1,AT5G22940.1,AT3G62410.1,AT4G39210.1,AT2G22900.1,AT2G33570.1,AT2G22240.1,AT4G32460.2,AT1G78090.1,AT2G19800.1,AT5G15740.1,AT2G38320.1,AT5G51460.4,AT1G70290.1,AT3G05120.1,AT4G23990.1,AT3G06550.3,AT1G74910.2,AT1G27930.1,AT4G39350.1,AT5G05170.1,AT4G26260.1,AT3G28340.1,AT1G30620.1,AT5G63840.2,AT1G79550.1,AT5G65690.1,AT3G02140.1,AT4G39770.1,AT3G29810.1,AT2…
GO:BP	response to extracellular stimulus	GO:0009991	0.00011986	3.92133	294	1574	46	23046	AT3G08860.1,AT1G20630.1,AT5G49450.1,AT1G23730.2,AT5G20700.1,AT5G53420.1,AT5G28770.2,AT3G06420.1,AT5G21170.1,AT1G20620.1,AT2G22240.1,AT4G17615.1,AT2G03240.1,AT1G68740.1,AT2G01830.2,AT2G45170.1,AT1G72180.1,AT1G05630.2,AT5G64940.1,AT1G25550.1,AT1G22160.1,AT1G09340.1,AT5G05860.1,AT1G14040.1,AT1G73010.1,AT2G15970.1,AT5G67370.1,AT2G42280.2,AT3G22550.1,AT2G28060.1,AT5G64370.1,AT2G25690.1,AT4G35830.1,AT5…
GO:BP	response to organic cyclic compound	GO:0014070	0.00870034	2.06046	342	1574	46	23046	AT2G40750.1,AT5G06320.1,AT4G30610.1,AT2G01520.1,AT3G61190.2,AT3G58850.1,AT4G34760.1,AT5G57560.1,AT1G21910.1,AT2G33380.1,AT4G18890.1,AT5G54380.1,AT2G40530.1,AT4G03110.1,AT2G18010.1,AT5G08130.6,AT2G40000.1,AT1G79680.1,AT4G08950.1,AT2G40130.1,AT4G35890.2,AT3G05800.1,AT1G77120.1,AT2G03760.1,AT5G51060.1,AT1G05560.1,AT5G10450.1,AT2G18300.2,AT1G62810.1,AT5G60300.3,AT4G37610.1,AT5G18010.1,AT1G66700.1,AT3…
KEGG	Plant hormone signal transduction	KEGG:04075	0.00192981	2.71448	291	446	46	5083	AT4G38840.1,AT3G61830.1,AT2G01760.1,AT2G23170.1,AT4G35900.2,AT5G63650.1,AT1G23160.1,AT4G34800.1,AT3G23030.1,AT5G18020.1,AT4G22620.1,AT3G48100.1,AT5G05440.1,AT1G77690.1,AT4G34760.1,AT5G57560.1,AT5G13220.3,AT2G01830.2,AT5G65210.1,AT3G05120.1,AT5G01240.1,AT2G23030.1,AT5G18030.1,AT5G20900.1,AT5G18080.1,AT5G54510.1,AT2G18010.1,AT5G62920.1,AT1G07430.1,AT2G38310.1,AT1G74950.1,AT3G16360.2,AT4G40010.1,AT4…
GO:BP	response to toxic substance	GO:0009636	0.0121232	1.91638	336	1574	45	23046	AT1G17180.1,AT4G25090.1,AT1G20630.1,AT4G22790.1,AT5G44050.1,AT1G77760.1,AT4G23030.1,AT2G37770.2,AT1G80460.1,AT1G20620.1,AT1G35720.1,AT2G38380.1,AT2G28190.1,AT1G08830.1,AT5G52050.1,AT4G15550.1,AT4G29210.1,AT3G09270.1,AT1G12110.1,AT1G77120.1,AT2G25080.1,AT4G23600.1,AT1G78320.1,AT5G51060.1,AT2G34060.1,AT1G69930.1,AT1G05260.1,AT2G36800.1,AT3G21560.1,AT3G23560.1,AT4G21960.1,AT2G40610.1,AT2G04100.1,AT5…
GO:BP	regulation of post-embryonic development	GO:0048580	0.0255045	1.59338	346	1574	45	23046	AT3G15270.1,AT5G22290.1,AT5G09530.1,AT4G35900.2,AT5G47550.1,AT2G45650.1,AT5G15850.1,AT3G02380.1,AT1G75220.1,AT3G28910.1,AT2G01830.2,AT1G22770.1,AT5G02500.1,AT3G06500.2,AT5G51860.2,AT5G60910.1,AT4G16515.1,AT5G13790.1,AT1G03790.1,AT1G07430.1,AT2G45660.1,AT2G33810.1,AT2G20570.2,AT2G30140.1,AT5G03680.1,AT4G37295.1,AT1G08970.2,AT2G45190.1,AT3G54770.1,AT4G38960.6,AT2G31380.1,AT5G37260.1,AT1G66700.1,AT1…
GO:BP	carbohydrate catabolic process	GO:0016052	0.00198585	2.70205	304	1574	44	23046	AT4G09020.1,AT4G25000.1,AT3G14310.1,AT3G17770.1,AT3G27400.1,AT2G36190.1,AT4G11050.1,AT1G80460.1,AT2G45220.1,AT5G49360.1,AT5G21100.1,AT5G64570.1,AT1G69830.1,AT5G63680.2,AT2G19800.1,AT5G64640.1,AT5G47500.1,AT1G20950.1,AT3G06500.2,AT3G46970.1,AT1G50460.1,AT5G18670.1,AT5G04310.1,AT4G26260.1,AT5G64860.1,AT1G09340.1,AT1G10760.1,AT3G10720.2,AT2G47550.1,AT3G52180.1,AT1G68560.1,AT1G79550.1,AT3G09540.1,AT3…
GO:BP	small molecule catabolic process	GO:0044282	0.000206188	3.68574	271	1574	43	23046	AT5G04980.2,AT4G34710.1,AT3G55840.1,AT3G17770.1,AT1G78440.1,AT5G36160.1,AT5G14780.1,AT4G29010.1,AT1G80460.1,AT2G02010.2,AT5G21100.1,AT2G19800.1,AT1G02400.1,AT2G24850.1,AT4G19230.1,AT3G53260.1,AT1G30040.1,AT5G13790.1,AT1G05630.2,AT1G71710.1,AT2G40000.1,AT1G32470.1,AT4G26260.1,AT1G06130.1,AT1G77120.1,AT3G03910.1,AT3G47680.1,AT5G26780.4,AT1G79440.1,AT4G21200.1,AT1G47510.1,AT3G22200.1,AT3G47340.1,AT5…
GO:BP	regulation of hormone levels	GO:0010817	0.0016317	2.78736	292	1574	43	23046	AT5G13930.1,AT5G11790.1,AT4G15396.4,AT3G23630.1,AT3G10870.1,AT4G35160.1,AT2G36910.1,AT1G19630.1,AT1G77690.1,AT2G17500.2,AT1G15690.1,AT1G27450.1,AT1G27360.2,AT3G27580.1,AT3G51670.1,AT5G01990.1,AT3G13730.2,AT5G01240.1,AT4G33090.1,AT1G76520.2,AT4G16515.1,AT1G67110.1,AT1G12110.1,AT2G34650.1,AT1G72700.1,AT5G05860.1,AT2G03760.1,AT1G19770.1,AT1G75450.1,AT2G36800.1,AT5G12050.1,AT3G27025.1,AT5G18010.1,AT1…
GO:MF	UDP-glycosyltransferase activity	GO:0008194	0.0114122	1.94263	302	1675	42	23352	AT3G53160.1,AT5G15470.1,AT4G26940.1,AT3G18660.2,AT1G09350.1,AT2G26480.1,AT2G33570.1,AT2G36760.1,AT5G05880.1,AT5G05870.1,AT4G15280.1,AT4G03340.1,AT1G22370.2,AT5G15740.1,AT3G07020.2,AT5G41460.1,AT4G23990.1,AT4G15550.1,AT4G39350.1,AT5G05170.1,AT5G05860.1,AT3G28340.1,AT4G34138.1,AT1G22400.1,AT1G05560.1,AT2G36800.1,AT3G21560.1,AT2G30140.1,AT3G55700.1,AT2G16890.3,AT2G47180.1,AT4G21060.1,AT1G05680.1,AT3…
GO:BP	response to nutrient levels	GO:0031667	9.90251e-05	4.00425	255	1574	42	23046	AT3G08860.1,AT1G20630.1,AT5G49450.1,AT1G23730.2,AT5G20700.1,AT5G53420.1,AT5G28770.2,AT3G06420.1,AT5G21170.1,AT1G20620.1,AT2G22240.1,AT4G17615.1,AT2G03240.1,AT1G68740.1,AT2G01830.2,AT2G45170.1,AT1G72180.1,AT1G05630.2,AT5G64940.1,AT1G25550.1,AT1G22160.1,AT1G14040.1,AT1G73010.1,AT5G67370.1,AT2G42280.2,AT3G22550.1,AT2G28060.1,AT5G64370.1,AT2G25690.1,AT4G35830.1,AT5G17290.1,AT1G53903.1,AT3G53480.1,AT3…
GO:BP	response to jasmonic acid	GO:0009753	2.32168e-05	4.6342	225	1574	40	23046	AT5G13930.1,AT5G11790.1,AT2G40750.1,AT4G34710.1,AT3G15500.1,AT5G27380.1,AT3G45140.1,AT1G63650.3,AT4G32570.1,AT3G15510.1,AT5G64900.1,AT1G21910.1,AT2G24850.1,AT5G13220.3,AT5G56980.1,AT3G55970.1,AT1G61120.1,AT4G35770.6,AT2G34070.1,AT5G20900.1,AT4G35890.2,AT4G23600.1,AT5G14200.1,AT1G74950.1,AT3G16470.1,AT4G16740.1,AT4G12030.2,AT2G38240.1,AT1G62810.1,AT5G60300.3,AT1G54040.2,AT1G47510.1,AT4G19810.1,AT5…
GO:BP	response to fatty acid	GO:0070542	3.84825e-05	4.41474	229	1574	40	23046	AT5G13930.1,AT5G11790.1,AT2G40750.1,AT4G34710.1,AT3G15500.1,AT5G27380.1,AT3G45140.1,AT1G63650.3,AT4G32570.1,AT3G15510.1,AT5G64900.1,AT1G21910.1,AT2G24850.1,AT5G13220.3,AT5G56980.1,AT3G55970.1,AT1G61120.1,AT4G35770.6,AT2G34070.1,AT5G20900.1,AT4G35890.2,AT4G23600.1,AT5G14200.1,AT1G74950.1,AT3G16470.1,AT4G16740.1,AT4G12030.2,AT2G38240.1,AT1G62810.1,AT5G60300.3,AT1G54040.2,AT1G47510.1,AT4G19810.1,AT5…
GO:BP	response to red or far red light	GO:0009639	0.000359913	3.4438	239	1574	39	23046	AT5G28490.1,AT5G56550.1,AT1G02340.2,AT1G15550.1,AT2G31360.1,AT2G36910.1,AT3G48100.1,AT3G58850.1,AT1G32870.2,AT3G27690.1,AT1G02400.1,AT3G28910.1,AT1G22770.1,AT4G19230.1,AT1G20900.1,AT2G02950.1,AT1G30040.1,AT2G44910.1,AT2G18010.1,AT5G08130.6,AT4G16780.1,AT1G75540.1,AT5G04190.1,AT1G69530.4,AT2G46970.1,AT1G08970.2,AT4G38960.6,AT2G31380.1,AT1G52410.1,AT4G14690.1,AT2G40080.1,AT4G38860.1,AT2G47890.1,AT4…
GO:BP	cellular glucan metabolic process	GO:0006073	0.00149299	2.82594	243	1574	38	23046	AT4G09020.1,AT2G36870.1,AT1G03310.1,AT4G39210.1,AT2G36190.1,AT1G65310.2,AT4G11050.1,AT4G30270.1,AT3G44990.1,AT5G57560.1,AT1G69830.1,AT1G15690.1,AT3G46970.1,AT4G23990.1,AT3G06550.3,AT4G39350.1,AT1G14720.1,AT5G05170.1,AT5G64860.1,AT2G01850.1,AT1G10760.1,AT5G63840.2,AT3G52180.1,AT1G68560.1,AT3G02140.1,AT3G29810.1,AT3G29320.1,AT3G22190.2,AT3G23730.1,AT2G36390.1,AT4G14130.1,AT4G12720.2,AT2G06850.1,AT2…
GO:BP	glucan metabolic process	GO:0044042	0.00272982	2.56387	249	1574	38	23046	AT4G09020.1,AT2G36870.1,AT1G03310.1,AT4G39210.1,AT2G36190.1,AT1G65310.2,AT4G11050.1,AT4G30270.1,AT3G44990.1,AT5G57560.1,AT1G69830.1,AT1G15690.1,AT3G46970.1,AT4G23990.1,AT3G06550.3,AT4G39350.1,AT1G14720.1,AT5G05170.1,AT5G64860.1,AT2G01850.1,AT1G10760.1,AT5G63840.2,AT3G52180.1,AT1G68560.1,AT3G02140.1,AT3G29810.1,AT3G29320.1,AT3G22190.2,AT3G23730.1,AT2G36390.1,AT4G14130.1,AT4G12720.2,AT2G06850.1,AT2…
GO:BP	phosphorelay signal transduction system	GO:0000160	0.0109329	1.96127	254	1574	37	23046	AT2G40750.1,AT2G01760.1,AT2G35700.1,AT1G68840.1,AT5G47230.1,AT5G24470.1,AT2G44940.1,AT3G48100.1,AT4G16750.1,AT1G21910.1,AT2G47520.1,AT1G72430.1,AT2G01830.2,AT1G77200.1,AT5G67190.1,AT1G79700.4,AT5G62920.1,AT1G64380.1,AT4G28140.1,AT3G61630.1,AT2G33710.1,AT3G16360.2,AT1G01250.1,AT5G20820.1,AT1G19050.1,AT1G72360.2,AT3G23230.1,AT2G25820.1,AT4G27950.1,AT2G17820.1,AT5G60100.4,AT5G07580.1,AT5G25390.2,AT5…
GO:MF	glucosyltransferase activity	GO:0046527	7.67714e-06	5.1148	181	1675	36	23352	AT3G53160.1,AT2G36870.1,AT2G26480.1,AT1G65310.2,AT5G05880.1,AT4G30270.1,AT5G05870.1,AT3G44990.1,AT5G57560.1,AT4G15280.1,AT1G22370.2,AT3G07020.2,AT4G23990.1,AT4G15550.1,AT4G39350.1,AT1G14720.1,AT5G05170.1,AT5G05860.1,AT2G01850.1,AT4G34138.1,AT1G22400.1,AT1G05560.1,AT2G36800.1,AT3G21560.1,AT3G55700.1,AT1G05680.1,AT5G59590.1,AT3G23730.1,AT4G14130.1,AT2G06850.1,AT5G20280.1,AT2G31790.1,AT5G09870.1,AT2…
GO:CC	secretory vesicle	GO:0099503	2.01185e-06	5.6964	173	1558	36	21149	AT1G78850.1,AT2G10940.1,AT2G38540.1,AT4G30270.1,AT3G08030.1,AT3G62750.8,AT5G57560.1,AT3G57260.2,AT4G24190.1,AT2G38380.1,AT1G71950.1,AT1G21670.1,AT1G77510.1,AT1G29660.1,AT3G14210.1,AT2G43510.1,AT1G03870.1,AT3G12500.1,AT2G43590.1,AT1G62290.2,AT1G03220.1,AT1G26440.3,AT1G52410.1,AT2G02850.1,AT3G22060.1,AT3G07460.1,AT1G09750.1,AT1G47128.1,AT4G19810.1,AT5G23820.1,AT4G22490.1,AT5G64120.1,AT1G11910.2,AT1…
GO:BP	response to carbohydrate	GO:0009743	6.06439e-05	4.21721	189	1574	35	23046	AT5G49450.1,AT3G62410.1,AT5G20700.1,AT1G74670.1,AT5G28770.2,AT3G63210.1,AT1G29920.1,AT1G61800.1,AT4G37220.1,AT5G64640.1,AT2G41870.1,AT2G01830.2,AT1G20950.1,AT2G28190.1,AT1G72180.1,AT1G05630.2,AT1G22160.1,AT1G08830.1,AT4G34590.1,AT1G77120.1,AT3G29160.2,AT1G79550.1,AT3G22550.1,AT2G28060.1,AT5G57220.1,AT1G53903.1,AT3G47340.1,AT4G39795.1,AT2G36390.1,AT3G57540.1,AT1G69780.1,AT2G22330.2,AT4G17670.1,AT5…
GO:BP	secondary metabolite biosynthetic process	GO:0044550	6.9528e-05	4.15784	190	1574	35	23046	AT5G13930.1,AT5G05980.2,AT4G39230.1,AT3G21230.1,AT4G03050.1,AT3G44540.1,AT1G16410.1,AT4G13770.1,AT5G23010.2,AT5G22500.1,AT2G43100.1,AT1G76790.1,AT3G53260.1,AT4G37980.1,AT3G19710.1,AT1G67980.1,AT5G14200.1,AT4G31940.1,AT1G32100.1,AT4G12030.2,AT5G57220.1,AT1G58170.1,AT3G56700.2,AT1G64670.2,AT1G74090.1,AT5G54160.1,AT5G07690.1,AT2G22420.1,AT2G22330.2,AT5G05340.1,AT5G60890.1,AT5G61420.2,AT3G16340.1,AT2…
GO:BP	response to starvation	GO:0042594	0.000371146	3.43046	203	1574	35	23046	AT1G20630.1,AT5G49450.1,AT5G20700.1,AT5G53420.1,AT5G28770.2,AT3G06420.1,AT1G20620.1,AT2G22240.1,AT4G17615.1,AT2G03240.1,AT1G68740.1,AT2G01830.2,AT2G45170.1,AT1G72180.1,AT5G64940.1,AT1G25550.1,AT1G22160.1,AT1G14040.1,AT1G73010.1,AT5G67370.1,AT3G22550.1,AT2G25690.1,AT4G35830.1,AT5G17290.1,AT1G53903.1,AT3G53480.1,AT3G47340.1,AT2G47880.1,AT5G07690.1,AT1G64660.1,AT1G78000.3,AT4G17670.1,AT5G60890.1,AT5…
GO:BP	amino acid biosynthetic process	GO:0008652	0.0477063	1.32142	231	1574	33	23046	AT5G28237.1,AT5G16570.1,AT1G72110.1,AT3G22740.1,AT3G02020.1,AT4G39940.1,AT5G23010.2,AT3G55610.1,AT2G43100.1,AT1G71920.2,AT2G31810.1,AT2G39800.4,AT5G37600.1,AT5G65010.1,AT4G08040.1,AT1G09795.1,AT5G14200.1,AT4G29840.1,AT3G17820.1,AT5G64370.1,AT5G38530.1,AT4G37770.1,AT5G26780.4,AT4G34200.1,AT4G39980.1,AT3G47340.1,AT3G06350.1,AT1G64660.1,AT5G57190.1,AT4G26200.1,AT5G60890.1,AT2G43000.1,AT4G21990.2
GO:BP	cellular response to extracellular stimulus	GO:0031668	0.0360597	1.44298	218	1574	32	23046	AT3G08860.1,AT1G20630.1,AT5G49450.1,AT5G28770.2,AT3G06420.1,AT5G21170.1,AT1G20620.1,AT2G22240.1,AT4G17615.1,AT2G03240.1,AT1G68740.1,AT2G01830.2,AT2G45170.1,AT1G25550.1,AT1G09340.1,AT5G05860.1,AT1G14040.1,AT1G73010.1,AT2G15970.1,AT2G42280.2,AT2G28060.1,AT5G64370.1,AT5G17290.1,AT1G05680.1,AT3G47340.1,AT2G47880.1,AT5G07690.1,AT1G64660.1,AT1G78000.3,AT5G60890.1,AT5G61420.2,AT3G03520.1
KEGG	Starch and sucrose metabolism	KEGG:00500	0.00123976	2.90666	172	446	32	5083	AT1G23870.1,AT4G09020.1,AT4G25000.1,AT1G03310.1,AT4G39210.1,AT2G36190.1,AT5G11920.1,AT3G13790.1,AT4G11050.1,AT3G60130.1,AT3G18080.1,AT1G02850.2,AT3G62750.8,AT1G69830.1,AT1G78090.1,AT5G51460.4,AT1G70290.1,AT1G60260.1,AT3G46970.1,AT1G50460.1,AT1G26560.1,AT5G64860.1,AT4G27830.2,AT3G60120.1,AT4G39770.1,AT3G29320.1,AT4G17770.2,AT2G36390.1,AT1G55120.1,AT5G20280.1,AT1G06410.1,AT2G44570.1
GO:BP	organic acid catabolic process	GO:0016054	0.00153794	2.81306	179	1574	31	23046	AT4G34710.1,AT3G55840.1,AT1G78440.1,AT5G36160.1,AT5G14780.1,AT4G29010.1,AT2G02010.2,AT5G21100.1,AT1G02400.1,AT2G24850.1,AT4G19230.1,AT3G53260.1,AT1G30040.1,AT5G13790.1,AT2G40000.1,AT1G32470.1,AT3G03910.1,AT3G47680.1,AT5G26780.4,AT1G79440.1,AT4G21200.1,AT3G22200.1,AT3G47340.1,AT5G17330.1,AT3G01420.1,AT4G39660.1,AT1G64660.1,AT2G22330.2,AT3G19270.2,AT1G65960.2,AT4G39950.2
GO:BP	polysaccharide catabolic process	GO:0000272	0.0187087	1.72796	192	1574	30	23046	AT4G09020.1,AT3G14310.1,AT3G27400.1,AT4G11050.1,AT2G45220.1,AT5G49360.1,AT5G64570.1,AT1G69830.1,AT5G64640.1,AT5G47500.1,AT3G46970.1,AT5G18670.1,AT5G04310.1,AT5G64860.1,AT1G09340.1,AT1G10760.1,AT3G10720.2,AT2G47550.1,AT3G52180.1,AT1G68560.1,AT3G09540.1,AT3G12500.1,AT2G43590.1,AT1G02640.1,AT3G29320.1,AT4G19810.1,AT5G04970.1,AT2G32990.1,AT2G44570.1,AT5G04360.1
GO:BP	cellular response to nutrient levels	GO:0031669	0.0381018	1.41905	180	1574	28	23046	AT3G08860.1,AT1G20630.1,AT5G49450.1,AT5G28770.2,AT3G06420.1,AT5G21170.1,AT1G20620.1,AT2G22240.1,AT4G17615.1,AT2G03240.1,AT1G68740.1,AT2G01830.2,AT2G45170.1,AT1G25550.1,AT1G14040.1,AT1G73010.1,AT2G42280.2,AT2G28060.1,AT5G64370.1,AT5G17290.1,AT3G47340.1,AT2G47880.1,AT5G07690.1,AT1G64660.1,AT1G78000.3,AT5G60890.1,AT5G61420.2,AT3G03520.1
GO:BP	glycosinolate metabolic process	GO:0019757	3.66178e-05	4.43631	121	1574	27	23046	AT4G37410.1,AT4G37400.1,AT4G03050.1,AT1G16410.1,AT1G52400.1,AT3G60130.1,AT1G76880.1,AT4G13770.1,AT5G23010.2,AT2G43100.1,AT1G76790.1,AT3G19710.1,AT1G21100.1,AT2G33070.2,AT5G14200.1,AT3G14210.1,AT3G60120.1,AT4G12030.2,AT5G57220.1,AT1G54040.2,AT1G74090.1,AT4G37430.1,AT1G21120.1,AT5G07690.1,AT2G22330.2,AT5G60890.1,AT5G61420.2
GO:BP	glucosinolate metabolic process	GO:0019760	3.66178e-05	4.43631	121	1574	27	23046	AT4G37410.1,AT4G37400.1,AT4G03050.1,AT1G16410.1,AT1G52400.1,AT3G60130.1,AT1G76880.1,AT4G13770.1,AT5G23010.2,AT2G43100.1,AT1G76790.1,AT3G19710.1,AT1G21100.1,AT2G33070.2,AT5G14200.1,AT3G14210.1,AT3G60120.1,AT4G12030.2,AT5G57220.1,AT1G54040.2,AT1G74090.1,AT4G37430.1,AT1G21120.1,AT5G07690.1,AT2G22330.2,AT5G60890.1,AT5G61420.2
GO:BP	sulfur compound biosynthetic process	GO:0044272	0.035865	1.44533	170	1574	27	23046	AT5G57590.1,AT5G27380.1,AT4G03050.1,AT3G22740.1,AT1G16410.1,AT4G39940.1,AT4G13770.1,AT5G23010.2,AT2G43100.1,AT1G76790.1,AT3G19710.1,AT5G14200.1,AT4G12030.2,AT5G57220.1,AT4G29840.1,AT4G01850.1,AT5G37300.1,AT1G74090.1,AT3G22200.1,AT5G07690.1,AT1G64660.1,AT2G22330.2,AT5G60890.1,AT5G61420.2,AT2G43000.1,AT4G39950.2,AT4G21990.2
GO:BP	inorganic anion transport	GO:0015698	0.00547225	2.26183	145	1574	26	23046	AT1G80050.1,AT5G62720.1,AT4G18910.1,AT3G15990.1,AT4G27720.1,AT1G22550.1,AT3G60320.1,AT2G03240.1,AT1G32450.1,AT1G20860.2,AT1G68740.1,AT2G01830.2,AT2G40530.1,AT1G72180.1,AT2G22500.1,AT3G27170.1,AT1G77990.1,AT1G12110.1,AT1G14040.1,AT1G69870.1,AT5G14570.1,AT5G50200.3,AT3G49310.1,AT5G40890.1,AT1G12940.1,AT1G78000.3
GO:BP	rhythmic process	GO:0048511	0.0131843	1.87994	152	1574	26	23046	AT2G17840.1,AT3G54500.5,AT5G24470.1,AT5G28770.2,AT3G48100.1,AT3G58850.1,AT1G01060.4,AT1G19330.1,AT5G63860.1,AT1G27450.1,AT1G22770.1,AT3G06500.2,AT5G64940.1,AT2G21660.1,AT1G09340.1,AT3G52180.1,AT5G12050.1,AT4G38960.6,AT4G21960.1,AT5G37260.1,AT5G17300.1,AT5G60100.4,AT2G40080.1,AT3G07650.4,AT2G47890.1,AT5G64120.1
GO:MF	oxidoreductase activity, acting on paired donors, with incorporation or reduction of molecular oxygen, NAD(P)H as one donor, and incorporation of one atom of oxygen	GO:0016709	0.00608743	2.21557	138	1675	25	23352	AT4G37410.1,AT3G26300.1,AT4G37400.1,AT3G03470.1,AT1G16410.1,AT4G13770.1,AT4G19230.1,AT2G34770.1,AT3G13730.2,AT3G28740.1,AT5G24150.1,AT4G31940.1,AT5G36220.1,AT3G25180.1,AT5G57220.1,AT3G26330.1,AT5G67310.1,AT5G07990.1,AT4G36380.1,AT4G37430.1,AT4G15350.1,AT2G42250.1,AT2G22330.2,AT3G19270.2,AT4G39950.2
GO:MF	UDP-glucosyltransferase activity	GO:0035251	0.0114116	1.94265	143	1675	25	23352	AT3G53160.1,AT2G26480.1,AT5G05880.1,AT5G05870.1,AT4G15280.1,AT1G22370.2,AT3G07020.2,AT4G23990.1,AT4G15550.1,AT4G39350.1,AT5G05170.1,AT5G05860.1,AT4G34138.1,AT1G22400.1,AT1G05560.1,AT2G36800.1,AT3G21560.1,AT3G55700.1,AT1G05680.1,AT5G59590.1,AT5G20280.1,AT2G31790.1,AT5G09870.1,AT2G43820.1,AT1G05620.2
GO:MF	vitamin binding	GO:0019842	0.015802	1.80129	137	1675	24	23352	AT5G57590.1,AT3G08860.1,AT5G36160.1,AT5G54960.1,AT1G62800.1,AT2G02010.2,AT2G24850.1,AT1G71920.2,AT3G46970.1,AT4G08040.1,AT4G23600.1,AT3G61510.1,AT4G29840.1,AT5G38530.1,AT4G37770.1,AT5G26780.4,AT3G29320.1,AT3G22200.1,AT5G17330.1,AT4G39660.1,AT1G64660.1,AT4G26200.1,AT1G77330.1,AT1G65960.2
GO:BP	amine metabolic process	GO:0009308	0.016406	1.785	136	1574	24	23046	AT4G34710.1,AT3G55840.1,AT5G49450.1,AT3G23630.1,AT5G28237.1,AT5G17460.3,AT4G31730.1,AT1G27450.1,AT2G23510.1,AT1G67110.1,AT2G40000.1,AT1G56430.1,AT5G05860.1,AT1G75450.1,AT5G08170.1,AT5G38530.1,AT1G62810.1,AT2G43020.1,AT1G69040.2,AT4G12290.1,AT2G22330.2,AT3G18000.1,AT5G60890.1,AT4G39950.2
GO:MF	symporter activity	GO:0015293	0.000330656	3.48062	103	1675	23	23352	AT4G36670.1,AT1G71880.1,AT5G26340.1,AT3G15990.1,AT1G77690.1,AT4G16480.2,AT5G23810.1,AT1G32450.1,AT1G20860.2,AT4G02050.1,AT5G01240.1,AT1G31820.1,AT3G27170.1,AT1G77990.1,AT1G12110.1,AT1G69870.1,AT2G03590.1,AT1G26440.3,AT1G58360.1,AT5G40890.1,AT5G63850.1,AT2G43330.1,AT1G78000.3
GO:MF	vitamin B6 binding	GO:0070279	0.00013304	3.87602	91	1675	22	23352	AT5G57590.1,AT3G08860.1,AT5G36160.1,AT1G62800.1,AT2G02010.2,AT2G24850.1,AT1G71920.2,AT3G46970.1,AT4G08040.1,AT4G23600.1,AT3G61510.1,AT4G29840.1,AT5G38530.1,AT4G37770.1,AT5G26780.4,AT3G29320.1,AT3G22200.1,AT5G17330.1,AT4G39660.1,AT1G64660.1,AT4G26200.1,AT1G65960.2
GO:MF	pyridoxal phosphate binding	GO:0030170	0.00013304	3.87602	91	1675	22	23352	AT5G57590.1,AT3G08860.1,AT5G36160.1,AT1G62800.1,AT2G02010.2,AT2G24850.1,AT1G71920.2,AT3G46970.1,AT4G08040.1,AT4G23600.1,AT3G61510.1,AT4G29840.1,AT5G38530.1,AT4G37770.1,AT5G26780.4,AT3G29320.1,AT3G22200.1,AT5G17330.1,AT4G39660.1,AT1G64660.1,AT4G26200.1,AT1G65960.2
GO:BP	response to disaccharide	GO:0034285	9.1882e-06	5.03677	79	1574	22	23046	AT3G62410.1,AT5G20700.1,AT1G74670.1,AT3G63210.1,AT1G61800.1,AT4G37220.1,AT2G01830.2,AT1G20950.1,AT2G28190.1,AT1G22160.1,AT1G08830.1,AT4G34590.1,AT1G77120.1,AT3G29160.2,AT3G22550.1,AT2G28060.1,AT1G53903.1,AT3G47340.1,AT4G39795.1,AT2G36390.1,AT1G69780.1,AT4G17670.1
GO:BP	glutamine family amino acid metabolic process	GO:0009064	0.000490855	3.30905	97	1574	22	23046	AT4G34710.1,AT5G17460.3,AT5G16570.1,AT1G72110.1,AT1G62800.1,AT2G02010.2,AT3G55610.1,AT2G39800.4,AT2G34890.1,AT4G20320.2,AT5G37600.1,AT5G65010.1,AT3G03910.1,AT5G08170.1,AT3G17820.1,AT1G79440.1,AT2G16570.1,AT3G22200.1,AT3G47340.1,AT5G17330.1,AT2G43000.1,AT1G65960.2
GO:MF	inorganic anion transmembrane transporter activity	GO:0015103	0.000809975	3.09153	93	1675	21	23352	AT1G80050.1,AT5G62720.1,AT4G18910.1,AT3G15990.1,AT4G27720.1,AT1G22550.1,AT2G03240.1,AT1G32450.1,AT1G68740.1,AT2G22500.1,AT3G27170.1,AT1G77990.1,AT1G12110.1,AT1G14040.1,AT1G69870.1,AT5G14570.1,AT5G50200.3,AT3G49310.1,AT5G40890.1,AT1G12940.1,AT1G78000.3
GO:BP	response to sucrose	GO:0009744	2.98322e-05	4.52532	77	1574	21	23046	AT3G62410.1,AT5G20700.1,AT1G74670.1,AT3G63210.1,AT1G61800.1,AT4G37220.1,AT2G01830.2,AT1G20950.1,AT2G28190.1,AT1G22160.1,AT1G08830.1,AT4G34590.1,AT1G77120.1,AT3G22550.1,AT2G28060.1,AT1G53903.1,AT3G47340.1,AT4G39795.1,AT2G36390.1,AT1G69780.1,AT4G17670.1
GO:BP	indole-containing compound metabolic process	GO:0042430	0.000376572	3.42415	81	1574	20	23046	AT4G37410.1,AT3G55840.1,AT4G37400.1,AT5G28237.1,AT3G10870.1,AT4G35160.1,AT1G76790.1,AT1G21100.1,AT2G40000.1,AT5G57220.1,AT5G38530.1,AT1G05680.1,AT5G54160.1,AT4G37430.1,AT3G44300.1,AT1G21120.1,AT2G22330.2,AT5G60890.1,AT2G43000.1,AT4G39950.2
GO:BP	oligosaccharide metabolic process	GO:0009311	0.00898164	2.04664	98	1574	20	23046	AT1G23870.1,AT4G25000.1,AT2G36190.1,AT1G71880.1,AT1G24320.1,AT1G69830.1,AT1G78090.1,AT1G15690.1,AT5G51460.4,AT1G70290.1,AT3G05120.1,AT3G06500.2,AT5G64860.1,AT4G39770.1,AT1G22650.1,AT4G17770.2,AT3G22200.1,AT5G20280.1,AT1G06410.1,AT2G43000.1
GO:BP	cellular carbohydrate catabolic process	GO:0044275	0.000596831	3.22415	76	1574	19	23046	AT4G09020.1,AT4G25000.1,AT3G17770.1,AT2G36190.1,AT4G11050.1,AT1G80460.1,AT1G69830.1,AT2G19800.1,AT3G06500.2,AT3G46970.1,AT4G26260.1,AT5G64860.1,AT1G10760.1,AT3G52180.1,AT3G29320.1,AT1G22650.1,AT2G32990.1,AT2G44570.1,AT5G04360.1
GO:BP	inorganic anion transmembrane transport	GO:0098661	0.00442233	2.35435	86	1574	19	23046	AT1G80050.1,AT5G62720.1,AT3G15990.1,AT1G22550.1,AT3G60320.1,AT2G03240.1,AT1G32450.1,AT1G68740.1,AT2G22500.1,AT3G27170.1,AT1G77990.1,AT1G12110.1,AT1G14040.1,AT1G69870.1,AT5G14570.1,AT5G50200.3,AT5G40890.1,AT1G12940.1,AT1G78000.3
GO:BP	alpha-amino acid catabolic process	GO:1901606	0.0147223	1.83202	93	1574	19	23046	AT4G34710.1,AT3G55840.1,AT5G36160.1,AT2G02010.2,AT2G24850.1,AT3G53260.1,AT2G40000.1,AT1G32470.1,AT3G03910.1,AT3G47680.1,AT5G26780.4,AT1G79440.1,AT3G22200.1,AT5G17330.1,AT4G39660.1,AT1G64660.1,AT2G22330.2,AT1G65960.2,AT4G39950.2
GO:BP	amino acid catabolic process	GO:0009063	0.027532	1.56016	97	1574	19	23046	AT4G34710.1,AT3G55840.1,AT5G36160.1,AT2G02010.2,AT3G53260.1,AT2G40000.1,AT1G32470.1,AT3G03910.1,AT3G47680.1,AT5G26780.4,AT1G79440.1,AT3G22200.1,AT3G47340.1,AT5G17330.1,AT4G39660.1,AT1G64660.1,AT2G22330.2,AT1G65960.2,AT4G39950.2
GO:BP	disaccharide metabolic process	GO:0005984	0.00273972	2.56229	76	1574	18	23046	AT1G23870.1,AT4G25000.1,AT2G36190.1,AT1G71880.1,AT1G69830.1,AT1G78090.1,AT1G15690.1,AT5G51460.4,AT1G70290.1,AT3G06500.2,AT5G64860.1,AT4G39770.1,AT1G22650.1,AT4G17770.2,AT3G22200.1,AT5G20280.1,AT1G06410.1,AT2G43000.1
GO:MF	transferase activity, transferring nitrogenous groups	GO:0016769	0.020314	1.6922	81	1675	17	23352	AT5G57590.1,AT3G08860.1,AT5G36160.1,AT1G20620.1,AT1G62800.1,AT2G24850.1,AT1G71920.2,AT3G19710.1,AT4G08040.1,AT4G23600.1,AT1G34060.2,AT3G61510.1,AT4G37770.1,AT1G50830.1,AT3G22200.1,AT4G39660.1,AT4G26200.1
GO:BP	response to hexose	GO:0009746	0.00440332	2.35622	71	1574	17	23046	AT5G49450.1,AT5G20700.1,AT1G74670.1,AT5G28770.2,AT3G63210.1,AT1G29920.1,AT1G61800.1,AT4G37220.1,AT1G20950.1,AT1G22160.1,AT1G79550.1,AT3G22550.1,AT1G53903.1,AT3G47340.1,AT4G39795.1,AT2G36390.1,AT4G17670.1
GO:BP	response to monosaccharide	GO:0034284	0.0097199	2.01234	75	1574	17	23046	AT5G49450.1,AT5G20700.1,AT1G74670.1,AT5G28770.2,AT3G63210.1,AT1G29920.1,AT1G61800.1,AT4G37220.1,AT1G20950.1,AT1G22160.1,AT1G79550.1,AT3G22550.1,AT1G53903.1,AT3G47340.1,AT4G39795.1,AT2G36390.1,AT4G17670.1
GO:MF	quercetin 7-O-glucosyltransferase activity	GO:0080044	0.000371539	3.43	55	1675	16	23352	AT2G26480.1,AT5G05880.1,AT5G05870.1,AT1G22370.2,AT4G15550.1,AT5G05860.1,AT4G34138.1,AT1G22400.1,AT1G05560.1,AT2G36800.1,AT3G21560.1,AT3G55700.1,AT1G05680.1,AT5G59590.1,AT2G31790.1,AT2G43820.1
GO:MF	quercetin 3-O-glucosyltransferase activity	GO:0080043	0.00329434	2.48223	64	1675	16	23352	AT2G26480.1,AT5G05880.1,AT5G05870.1,AT4G15280.1,AT1G22370.2,AT4G15550.1,AT5G05860.1,AT4G34138.1,AT1G22400.1,AT1G05560.1,AT3G21560.1,AT3G55700.1,AT1G05680.1,AT5G59590.1,AT2G31790.1,AT2G43820.1
GO:BP	glycosyl compound metabolic process	GO:1901657	0.00292752	2.5335	62	1574	16	23046	AT4G37410.1,AT1G80050.1,AT4G37400.1,AT1G27450.1,AT1G76790.1,AT1G21100.1,AT5G05860.1,AT4G22570.1,AT5G57220.1,AT3G07800.1,AT5G10300.1,AT4G37430.1,AT2G36310.1,AT1G21120.1,AT1G05620.2,AT5G60890.1
GO:BP	response to glucose	GO:0009749	0.00571053	2.24332	65	1574	16	23046	AT5G49450.1,AT5G20700.1,AT1G74670.1,AT5G28770.2,AT3G63210.1,AT1G61800.1,AT4G37220.1,AT1G20950.1,AT1G22160.1,AT1G79550.1,AT3G22550.1,AT1G53903.1,AT3G47340.1,AT4G39795.1,AT2G36390.1,AT4G17670.1
GO:BP	response to red light	GO:0010114	0.00869594	2.06068	67	1574	16	23046	AT5G28490.1,AT5G56550.1,AT1G15550.1,AT2G31360.1,AT3G48100.1,AT1G32870.2,AT3G27690.1,AT2G02950.1,AT1G30040.1,AT2G18010.1,AT1G69530.4,AT4G14690.1,AT2G40080.1,AT2G47890.1,AT3G22840.1,AT5G67030.1
GO:BP	hyperosmotic response	GO:0006972	0.0106565	1.97238	68	1574	16	23046	AT5G58070.1,AT2G39800.4,AT3G19580.1,AT5G65010.1,AT4G23600.1,AT4G24960.1,AT1G05260.1,AT3G12490.2,AT3G14440.1,AT1G05680.1,AT1G18260.1,AT2G25090.1,AT5G46830.1,AT3G03450.1,AT4G04340.1,AT2G43000.1
GO:BP	negative regulation of defense response	GO:0031348	0.0276366	1.55852	73	1574	16	23046	AT5G18650.1,AT4G36540.2,AT1G74710.1,AT1G51090.1,AT3G61190.2,AT5G21100.1,AT3G55970.1,AT3G55560.1,AT1G20900.1,AT5G16840.1,AT4G14465.1,AT3G59700.1,AT2G38240.1,AT2G18300.2,AT1G33970.1,AT1G20160.2
KEGG	Alanine, aspartate and glutamate metabolism	KEGG:00250	0.000168693	3.7729	51	446	16	5083	AT3G08860.1,AT5G16570.1,AT1G62800.1,AT2G02010.2,AT5G37600.1,AT5G65010.1,AT3G03910.1,AT3G17820.1,AT1G79440.1,AT2G16570.1,AT3G22200.1,AT3G47340.1,AT3G16150.1,AT5G17330.1,AT4G39660.1,AT1G65960.2
GO:BP	reactive nitrogen species metabolic process	GO:2001057	0.000156078	3.80666	45	1574	15	23046	AT5G16570.1,AT1G77760.1,AT1G68570.1,AT5G21170.1,AT5G37600.1,AT1G12110.1,AT3G29160.2,AT1G69870.1,AT2G15620.1,AT3G17820.1,AT5G14570.1,AT5G50200.3,AT1G62810.1,AT4G24020.1,AT1G12940.1
GO:BP	glucosinolate biosynthetic process	GO:0019761	0.000407093	3.39031	48	1574	15	23046	AT4G03050.1,AT1G16410.1,AT4G13770.1,AT5G23010.2,AT2G43100.1,AT1G76790.1,AT3G19710.1,AT5G14200.1,AT4G12030.2,AT5G57220.1,AT1G74090.1,AT5G07690.1,AT2G22330.2,AT5G60890.1,AT5G61420.2
GO:BP	glycosinolate biosynthetic process	GO:0019758	0.000407093	3.39031	48	1574	15	23046	AT4G03050.1,AT1G16410.1,AT4G13770.1,AT5G23010.2,AT2G43100.1,AT1G76790.1,AT3G19710.1,AT5G14200.1,AT4G12030.2,AT5G57220.1,AT1G74090.1,AT5G07690.1,AT2G22330.2,AT5G60890.1,AT5G61420.2
GO:BP	nitrate metabolic process	GO:0042126	0.000140591	3.85204	39	1574	14	23046	AT5G16570.1,AT1G77760.1,AT1G68570.1,AT5G21170.1,AT5G37600.1,AT1G12110.1,AT3G29160.2,AT1G69870.1,AT2G15620.1,AT3G17820.1,AT5G14570.1,AT5G50200.3,AT4G24020.1,AT1G12940.1
GO:BP	nitrate assimilation	GO:0042128	0.000140591	3.85204	39	1574	14	23046	AT5G16570.1,AT1G77760.1,AT1G68570.1,AT5G21170.1,AT5G37600.1,AT1G12110.1,AT3G29160.2,AT1G69870.1,AT2G15620.1,AT3G17820.1,AT5G14570.1,AT5G50200.3,AT4G24020.1,AT1G12940.1
GO:BP	nitrogen cycle metabolic process	GO:0071941	0.00142096	2.84742	46	1574	14	23046	AT5G16570.1,AT1G77760.1,AT1G68570.1,AT5G21170.1,AT5G37600.1,AT1G12110.1,AT3G29160.2,AT1G69870.1,AT2G15620.1,AT3G17820.1,AT5G14570.1,AT5G50200.3,AT4G24020.1,AT1G12940.1
GO:BP	negative regulation of response to biotic stimulus	GO:0002832	0.00329495	2.48215	49	1574	14	23046	AT5G18650.1,AT4G36540.2,AT1G51090.1,AT5G21100.1,AT3G55970.1,AT3G55560.1,AT1G20900.1,AT5G16840.1,AT4G14465.1,AT3G59700.1,AT2G38240.1,AT2G18300.2,AT1G33970.1,AT1G20160.2
GO:BP	negative regulation of response to external stimulus	GO:0032102	0.00329495	2.48215	49	1574	14	23046	AT5G18650.1,AT4G36540.2,AT1G51090.1,AT5G21100.1,AT3G55970.1,AT3G55560.1,AT1G20900.1,AT5G16840.1,AT4G14465.1,AT3G59700.1,AT2G38240.1,AT2G18300.2,AT1G33970.1,AT1G20160.2
GO:BP	hyperosmotic salinity response	GO:0042538	0.0224118	1.64952	57	1574	14	23046	AT5G58070.1,AT2G39800.4,AT3G19580.1,AT5G65010.1,AT4G23600.1,AT4G24960.1,AT1G05260.1,AT3G14440.1,AT1G05680.1,AT1G18260.1,AT2G25090.1,AT5G46830.1,AT3G03450.1,AT2G43000.1
GO:BP	response to insect	GO:0009625	0.000109756	3.95957	33	1574	13	23046	AT1G16410.1,AT1G52400.1,AT4G13770.1,AT5G23010.2,AT4G19840.1,AT1G72290.1,AT3G14210.1,AT4G16740.1,AT5G07690.1,AT1G73260.1,AT2G22330.2,AT5G61420.2,AT4G39950.2
GO:BP	nitrate import	GO:1902025	0.00201454	2.69582	41	1574	13	23046	AT5G62720.1,AT1G22550.1,AT3G60320.1,AT1G32450.1,AT2G40530.1,AT1G72180.1,AT3G27170.1,AT1G12110.1,AT1G69870.1,AT5G14570.1,AT5G50200.3,AT5G40890.1,AT1G12940.1
GO:BP	response to nitrate	GO:0010167	0.00195948	2.70786	35	1574	12	23046	AT4G15680.1,AT3G60320.1,AT1G32450.1,AT1G12110.1,AT2G15620.1,AT5G14570.1,AT5G50200.3,AT5G40890.1,AT4G24020.1,AT3G62950.1,AT1G12940.1,AT3G62930.1
GO:BP	response to far red light	GO:0010218	0.0356478	1.44797	45	1574	12	23046	AT5G28490.1,AT5G56550.1,AT1G02340.2,AT3G27690.1,AT1G22770.1,AT2G02950.1,AT2G44910.1,AT4G16780.1,AT4G14690.1,AT2G47890.1,AT4G14130.1,AT3G22840.1
GO:MF	xyloglucan:xyloglucosyl transferase activity	GO:0016762	0.00442394	2.35419	33	1675	11	23352	AT2G36870.1,AT1G65310.2,AT4G30270.1,AT3G44990.1,AT5G57560.1,AT1G14720.1,AT2G01850.1,AT3G23730.1,AT4G14130.1,AT2G06850.1,AT4G03210.1
GO:BP	nitrate transmembrane transport	GO:0015706	0.00110052	2.9584	28	1574	11	23046	AT5G62720.1,AT1G22550.1,AT3G60320.1,AT1G32450.1,AT3G27170.1,AT1G12110.1,AT1G69870.1,AT5G14570.1,AT5G50200.3,AT5G40890.1,AT1G12940.1
KEGG	Nitrogen metabolism	KEGG:00910	0.0404412	1.39318	43	446	11	5083	AT1G23730.2,AT5G16570.1,AT1G77760.1,AT5G04180.1,AT5G37600.1,AT3G03910.1,AT2G15620.1,AT3G17820.1,AT5G14570.1,AT3G44300.1,AT1G12940.1
GO:MF	nitrate transmembrane transporter activity	GO:0015112	0.00256759	2.59047	26	1675	10	23352	AT5G62720.1,AT1G22550.1,AT1G32450.1,AT3G27170.1,AT1G12110.1,AT1G69870.1,AT5G14570.1,AT5G50200.3,AT5G40890.1,AT1G12940.1
KEGG	Zeatin biosynthesis	KEGG:00908	0.0119947	1.92101	32	446	10	5083	AT3G53160.1,AT3G23630.1,AT2G36760.1,AT5G05870.1,AT1G22370.2,AT1G67110.1,AT5G05860.1,AT1G75450.1,AT1G22400.1,AT2G36800.1
KEGG	Tropane, piperidine and pyridine alkaloid biosynthesis	KEGG:00960	0.0343069	1.46462	36	446	10	5083	AT5G13930.1,AT5G36160.1,AT1G62800.1,AT2G24850.1,AT1G71920.2,AT2G30670.1,AT1G62810.1,AT2G29300.1,AT4G12290.1,AT1G07440.2
KEGG	Glucosinolate biosynthesis	KEGG:00966	0.0102146	1.99078	26	446	9	5083	AT1G16410.1,AT4G13770.1,AT5G23010.2,AT2G43100.1,AT3G19710.1,AT5G14200.1,AT1G74090.1,AT2G22330.2,AT4G39950.2
GO:BP	indole glucosinolate metabolic process	GO:0042343	0.0114069	1.94283	18	1574	8	23046	AT4G37410.1,AT4G37400.1,AT1G76790.1,AT1G21100.1,AT5G57220.1,AT4G37430.1,AT1G21120.1,AT5G60890.1
GO:BP	S-glycoside metabolic process	GO:0016143	0.0114069	1.94283	18	1574	8	23046	AT4G37410.1,AT4G37400.1,AT1G76790.1,AT1G21100.1,AT5G57220.1,AT4G37430.1,AT1G21120.1,AT5G60890.1
GO:BP	trehalose biosynthetic process	GO:0005992	0.0440755	1.3558	21	1574	8	23046	AT1G23870.1,AT1G78090.1,AT5G51460.4,AT1G70290.1,AT4G39770.1,AT4G17770.2,AT1G06410.1,AT2G43000.1
GO:BP	response to mannose	GO:1905582	0.00735183	2.1336	9	1574	6	23046	AT5G20700.1,AT3G63210.1,AT1G22160.1,AT1G53903.1,AT4G39795.1,AT4G17670.1
GO:BP	glutamate catabolic process	GO:0006538	0.035875	1.44521	11	1574	6	23046	AT2G02010.2,AT3G03910.1,AT1G79440.1,AT3G22200.1,AT5G17330.1,AT1G65960.2
WP	Glucosinolate biosynthesis (from aromatic amino acid)	WP:WP4598	0.00719912	2.14272	11	82	6	620	AT4G37410.1,AT4G37400.1,AT5G57220.1,AT4G37430.1,AT2G22330.2,AT4G39950.2
WP	Glucosinolate biosynthesis from methionine	WP:WP4597	0.0499941	1.30108	15	82	6	620	AT4G13770.1,AT5G23010.2,AT2G43100.1,AT3G19710.1,AT5G14200.1,AT1G74090.1

## Sheet: BrHSBP1OX vs. Brhsbp1-KO
source	term_name	term_id	adjusted_p_value	negative_log10_of_adjusted_p_value	term_size	query_size	intersection_size	effective_domain_size	intersections
GO:CC	cellular anatomical entity	GO:0110165	0.044545	1.3512	19606	581	559	21149	AT4G39260.3,AT4G39350.1,AT4G39795.1,AT4G37980.1,AT4G36360.1,AT4G35770.6,AT4G35060.1,AT4G34650.1,AT4G34250.1,AT4G33925.1,AT4G33040.1,AT4G30650.1,AT4G19420.2,AT4G21060.1,AT4G21960.1,AT4G22340.1,AT4G23600.1,AT4G24230.2,AT5G51860.2,AT4G25433.1,AT4G25850.2,AT4G27450.1,AT4G27860.1,AT4G28250.1,AT4G16780.1,AT4G25000.1,AT3G44990.1,AT5G02500.1,AT1G60750.1,AT3G02470.4,AT3G24300.1,AT3G22410.1,AT3G21790.1,AT3…
GO:BP	metabolic process	GO:0008152	0.0343022	1.46468	13600	587	393	23046	AT4G39260.3,AT4G39350.1,AT4G37980.1,AT4G37770.1,AT4G36360.1,AT4G34650.1,AT4G34250.1,AT4G33925.1,AT4G29090.1,AT4G18340.1,AT4G21060.1,AT4G21960.1,AT4G22340.1,AT4G23600.1,AT4G24230.2,AT5G51860.2,AT4G26200.1,AT4G16780.1,AT4G15396.4,AT4G25000.1,AT3G44990.1,AT3G02470.4,AT3G21560.1,AT2G40560.1,AT3G16150.1,AT3G14840.2,AT3G14180.1,AT3G14020.1,AT3G06490.1,AT3G05690.1,AT3G03910.1,AT5G02190.1,AT5G03610.1,AT5…
GO:BP	organic substance metabolic process	GO:0071704	0.03545	1.45038	12672	587	370	23046	AT4G39260.3,AT4G39350.1,AT4G37980.1,AT4G37770.1,AT4G36360.1,AT4G34650.1,AT4G34250.1,AT4G33925.1,AT4G29090.1,AT4G18340.1,AT4G21060.1,AT4G22340.1,AT4G23600.1,AT4G24230.2,AT5G51860.2,AT4G26200.1,AT4G16780.1,AT4G15396.4,AT4G25000.1,AT3G44990.1,AT3G02470.4,AT3G21560.1,AT2G40560.1,AT3G16150.1,AT3G14840.2,AT3G14180.1,AT3G14020.1,AT3G06490.1,AT3G05690.1,AT3G03910.1,AT5G02190.1,AT5G03610.1,AT5G04940.2,AT5…
GO:MF	catalytic activity	GO:0003824	1.83352e-06	5.73671	9596	622	326	23352	AT4G39350.1,AT4G37980.1,AT4G37770.1,AT4G36360.1,AT4G34650.1,AT4G34250.1,AT4G33040.1,AT4G29090.1,AT4G18340.1,AT4G19420.2,AT4G21060.1,AT4G21960.1,AT4G22340.1,AT4G23600.1,AT4G25310.1,AT4G26200.1,AT4G15396.4,AT4G25000.1,AT3G44990.1,AT5G02500.1,AT1G60750.1,AT3G02470.4,AT3G21790.1,AT3G21560.1,AT2G40560.1,AT3G16150.1,AT3G14840.2,AT3G03910.1,AT5G02190.1,AT5G03610.1,AT5G04940.2,AT5G04980.2,AT5G07010.1,AT5…
GO:BP	response to stimulus	GO:0050896	9.53e-19	18.0207	6427	587	271	23046	AT4G39260.3,AT4G39795.1,AT4G37980.1,AT4G35770.6,AT4G35060.1,AT4G34800.1,AT4G34790.1,AT4G34250.1,AT4G33925.1,AT4G30650.1,AT4G21960.1,AT4G23600.1,AT4G24230.2,AT4G27450.1,AT4G32480.1,AT4G16780.1,AT4G25000.1,AT5G02500.1,AT3G22550.1,AT3G21560.1,AT2G40560.1,AT3G14840.2,AT3G06490.1,AT3G05690.1,AT5G23820.1,AT5G07010.1,AT5G09590.1,AT5G13930.1,AT5G14200.1,AT5G17220.1,AT5G20250.4,AT5G21170.1,AT5G22570.1,AT5…
GO:BP	biosynthetic process	GO:0009058	0.00105304	2.97756	6274	587	212	23046	AT4G39350.1,AT4G37980.1,AT4G37770.1,AT4G34650.1,AT4G34250.1,AT4G29090.1,AT4G21060.1,AT4G22340.1,AT4G23600.1,AT5G51860.2,AT4G26200.1,AT4G16780.1,AT4G15396.4,AT3G02470.4,AT3G21560.1,AT3G14180.1,AT3G14020.1,AT3G06490.1,AT3G05690.1,AT5G04940.2,AT5G13930.1,AT5G14200.1,AT5G17220.1,AT5G21170.1,AT5G22570.1,AT3G02020.1,AT3G45140.1,AT1G67110.1,AT1G67980.1,AT1G68840.1,AT1G70000.1,AT1G72830.1,AT4G03050.1,AT5…
GO:BP	organic substance biosynthetic process	GO:1901576	0.0105816	1.97545	6111	587	202	23046	AT4G39350.1,AT4G37980.1,AT4G37770.1,AT4G34650.1,AT4G34250.1,AT4G29090.1,AT4G21060.1,AT4G22340.1,AT5G51860.2,AT4G26200.1,AT4G16780.1,AT4G15396.4,AT3G02470.4,AT3G21560.1,AT3G14180.1,AT3G14020.1,AT3G06490.1,AT3G05690.1,AT5G04940.2,AT5G13930.1,AT5G14200.1,AT5G17220.1,AT5G21170.1,AT5G22570.1,AT3G02020.1,AT3G45140.1,AT1G67110.1,AT1G67980.1,AT1G68840.1,AT1G70000.1,AT1G72830.1,AT5G43150.1,AT2G03590.1,AT3…
GO:BP	response to stress	GO:0006950	1.19e-13	12.9236	3985	587	182	23046	AT4G39260.3,AT4G35770.6,AT4G33925.1,AT4G30650.1,AT4G21960.1,AT4G23600.1,AT4G24230.2,AT4G27450.1,AT4G32480.1,AT5G02500.1,AT3G22550.1,AT3G14840.2,AT3G06490.1,AT3G05690.1,AT5G23820.1,AT5G09590.1,AT5G13930.1,AT5G14200.1,AT5G20250.4,AT5G22570.1,AT5G59310.1,AT5G59320.1,AT5G58070.1,AT5G56030.1,AT5G54490.1,AT5G52300.1,AT3G45140.1,AT1G68840.1,AT1G72290.1,AT1G73010.1,AT1G80130.1,AT1G60220.1,AT3G29160.2,AT5…
GO:BP	response to chemical	GO:0042221	1.34e-19	18.8732	3105	587	168	23046	AT4G39260.3,AT4G39795.1,AT4G35770.6,AT4G34800.1,AT4G34790.1,AT4G21960.1,AT4G23600.1,AT4G24230.2,AT4G27450.1,AT4G32480.1,AT4G16780.1,AT4G25000.1,AT5G02500.1,AT3G22550.1,AT3G21560.1,AT5G07010.1,AT5G09590.1,AT5G13930.1,AT5G14200.1,AT5G17220.1,AT5G20250.4,AT5G22570.1,AT5G59310.1,AT5G59320.1,AT5G58070.1,AT5G56030.1,AT5G54490.1,AT5G52900.1,AT5G52300.1,AT3G45140.1,AT1G68840.1,AT1G73010.1,AT1G76520.2,AT2…
GO:BP	developmental process	GO:0032502	6.9335e-05	4.15905	3323	587	132	23046	AT4G37770.1,AT4G35770.6,AT4G21060.1,AT4G22340.1,AT4G24972.1,AT5G51860.2,AT4G26200.1,AT4G28250.1,AT4G16780.1,AT5G02500.1,AT3G02470.4,AT3G24300.1,AT3G14180.1,AT3G14020.1,AT3G06490.1,AT5G10310.1,AT5G10430.1,AT5G14200.1,AT5G58070.1,AT5G56030.1,AT5G52300.1,AT1G72150.1,AT1G72290.1,AT1G75220.1,AT1G60220.1,AT2G02850.1,AT3G29030.1,AT5G49360.1,AT5G24530.1,AT5G60910.1,AT5G06760.1,AT5G08520.1,AT5G14070.1,AT5…
GO:BP	anatomical structure development	GO:0048856	2.13035e-05	4.67155	3161	587	129	23046	AT4G37770.1,AT4G21060.1,AT4G24972.1,AT5G51860.2,AT4G26200.1,AT4G28250.1,AT4G16780.1,AT5G02500.1,AT3G02470.4,AT3G24300.1,AT3G14180.1,AT3G14020.1,AT3G06490.1,AT5G10310.1,AT5G10430.1,AT5G14200.1,AT5G58070.1,AT5G56030.1,AT5G52300.1,AT1G72150.1,AT1G72290.1,AT1G75220.1,AT1G60220.1,AT2G02850.1,AT3G29030.1,AT5G49360.1,AT5G24530.1,AT5G60910.1,AT5G06760.1,AT5G08520.1,AT5G14070.1,AT5G15740.1,AT5G22650.1,AT5…
GO:BP	organic cyclic compound biosynthetic process	GO:1901362	0.00078857	3.10316	3369	587	129	23046	AT4G37980.1,AT4G34650.1,AT4G29090.1,AT5G51860.2,AT4G16780.1,AT4G15396.4,AT3G14180.1,AT3G14020.1,AT3G06490.1,AT3G05690.1,AT5G04940.2,AT5G22570.1,AT1G67110.1,AT1G67980.1,AT1G68840.1,AT1G70000.1,AT1G72830.1,AT2G03590.1,AT5G28770.2,AT5G28300.1,AT5G24660.1,AT5G24150.1,AT5G60910.1,AT5G06800.1,AT5G07690.1,AT5G08520.1,AT5G14070.1,AT5G22650.1,AT1G26610.1,AT2G40750.1,AT2G41180.1,AT2G43500.1,AT3G10760.1,AT3…
GO:BP	cellular response to stimulus	GO:0051716	0.00119441	2.92285	3362	587	128	23046	AT4G33925.1,AT4G21960.1,AT4G24230.2,AT4G27450.1,AT4G32480.1,AT4G16780.1,AT5G02500.1,AT3G22550.1,AT2G40560.1,AT5G09590.1,AT5G20250.4,AT5G21170.1,AT5G22570.1,AT5G58070.1,AT5G56030.1,AT5G54490.1,AT5G52900.1,AT5G52300.1,AT1G68840.1,AT1G73010.1,AT1G76520.2,AT3G29160.2,AT5G28770.2,AT5G24660.1,AT5G24530.1,AT5G05440.1,AT5G07690.1,AT5G07920.1,AT5G08520.1,AT2G40750.1,AT2G45170.1,AT4G35890.2,AT5G49760.1,AT3…
GO:CC	cell periphery	GO:0071944	0.0203147	1.69219	3261	581	123	21149	AT4G39260.3,AT4G39350.1,AT4G37980.1,AT4G36360.1,AT4G21960.1,AT4G25433.1,AT4G27450.1,AT3G44990.1,AT5G02500.1,AT3G24300.1,AT3G15990.1,AT3G14840.2,AT3G06035.1,AT5G04740.1,AT5G07440.2,AT5G09590.1,AT5G10430.1,AT5G10770.1,AT5G21170.1,AT5G58070.1,AT5G56030.1,AT5G52900.1,AT1G72150.1,AT4G04540.3,AT2G02850.1,AT5G05440.1,AT5G06870.1,AT5G09870.1,AT5G13740.1,AT5G22650.1,AT5G55230.1,AT1G11300.1,AT3G09980.1,AT4…
GO:BP	heterocycle biosynthetic process	GO:0018130	0.00284611	2.54575	3152	587	120	23046	AT4G29090.1,AT5G51860.2,AT4G16780.1,AT3G14180.1,AT3G14020.1,AT3G06490.1,AT3G05690.1,AT5G04940.2,AT5G22570.1,AT1G67110.1,AT1G68840.1,AT1G70000.1,AT1G72830.1,AT2G03590.1,AT5G28770.2,AT5G28300.1,AT5G24660.1,AT5G60910.1,AT5G06800.1,AT5G07690.1,AT5G08520.1,AT5G14070.1,AT5G22650.1,AT1G26610.1,AT2G40750.1,AT2G41180.1,AT2G43500.1,AT3G10760.1,AT3G21330.1,AT5G61420.2,AT5G61600.1,AT3G50060.1,AT4G21440.1,AT4…
GO:BP	aromatic compound biosynthetic process	GO:0019438	0.00857577	2.06673	3225	587	120	23046	AT4G37980.1,AT4G29090.1,AT5G51860.2,AT4G16780.1,AT3G14180.1,AT3G14020.1,AT3G06490.1,AT3G05690.1,AT5G04940.2,AT5G22570.1,AT1G67110.1,AT1G67980.1,AT1G68840.1,AT1G70000.1,AT1G72830.1,AT2G03590.1,AT5G28770.2,AT5G28300.1,AT5G24660.1,AT5G60910.1,AT5G06800.1,AT5G07690.1,AT5G08520.1,AT5G14070.1,AT5G22650.1,AT1G26610.1,AT2G40750.1,AT2G41180.1,AT2G43500.1,AT3G10760.1,AT3G21330.1,AT5G61420.2,AT5G61600.1,AT3…
GO:BP	response to abiotic stimulus	GO:0009628	3.19e-12	11.4966	2173	587	117	23046	AT4G39260.3,AT4G34250.1,AT4G23600.1,AT4G24230.2,AT4G27450.1,AT4G32480.1,AT4G16780.1,AT5G02500.1,AT3G22550.1,AT3G05690.1,AT5G09590.1,AT5G13930.1,AT5G20250.4,AT5G59310.1,AT5G59320.1,AT5G58070.1,AT5G56030.1,AT5G54490.1,AT5G52300.1,AT1G68840.1,AT1G73010.1,AT1G60220.1,AT5G25610.1,AT5G24660.1,AT5G24530.1,AT5G23010.2,AT5G63590.1,AT5G06760.1,AT5G07690.1,AT5G08520.1,AT2G40750.1,AT2G25790.1,AT3G12580.1,AT3…
GO:BP	response to organic substance	GO:0010033	4.25e-12	11.3715	2071	587	113	23046	AT4G39795.1,AT4G35770.6,AT4G34800.1,AT4G34790.1,AT4G23600.1,AT4G16780.1,AT4G25000.1,AT5G02500.1,AT3G22550.1,AT5G07010.1,AT5G09590.1,AT5G13930.1,AT5G14200.1,AT5G22570.1,AT5G59310.1,AT5G59320.1,AT5G58070.1,AT5G54490.1,AT5G52900.1,AT5G52300.1,AT3G45140.1,AT1G68840.1,AT1G76520.2,AT3G29160.2,AT5G28770.2,AT5G24530.1,AT5G05440.1,AT5G07690.1,AT5G08520.1,AT2G40130.1,AT2G40750.1,AT2G45170.1,AT4G35890.2,AT4…
GO:BP	multicellular organismal process	GO:0032501	0.0054371	2.26463	2962	587	113	23046	AT4G37770.1,AT4G21060.1,AT4G24972.1,AT5G51860.2,AT4G26200.1,AT4G16780.1,AT5G02500.1,AT3G02470.4,AT3G24300.1,AT3G14180.1,AT3G14020.1,AT3G06490.1,AT5G10310.1,AT5G10430.1,AT5G14200.1,AT5G58070.1,AT5G56030.1,AT5G52300.1,AT1G72150.1,AT1G72290.1,AT1G75220.1,AT1G60220.1,AT2G02850.1,AT3G29030.1,AT5G49360.1,AT5G24530.1,AT5G60910.1,AT5G06760.1,AT5G08520.1,AT5G14070.1,AT5G15740.1,AT5G22650.1,AT5G55230.1,AT2…
GO:BP	response to oxygen-containing compound	GO:1901700	1.09e-14	13.9632	1698	587	105	23046	AT4G39795.1,AT4G35770.6,AT4G23600.1,AT4G25000.1,AT3G22550.1,AT5G07010.1,AT5G13930.1,AT5G14200.1,AT5G22570.1,AT5G59310.1,AT5G59320.1,AT5G58070.1,AT5G56030.1,AT5G52900.1,AT5G52300.1,AT3G45140.1,AT3G29160.2,AT5G28770.2,AT5G24530.1,AT5G23010.2,AT5G05440.1,AT5G06760.1,AT5G07690.1,AT5G08520.1,AT2G40130.1,AT2G40750.1,AT2G45170.1,AT4G35890.2,AT4G08950.1,AT4G12030.2,AT4G19700.1,AT4G24190.1,AT4G25580.1,AT4…
GO:BP	response to external stimulus	GO:0009605	2.06e-10	9.68588	1968	587	105	23046	AT4G39260.3,AT4G37980.1,AT4G33925.1,AT4G30650.1,AT4G24230.2,AT4G16780.1,AT5G02500.1,AT3G22550.1,AT3G14840.2,AT3G06490.1,AT5G09590.1,AT5G21170.1,AT5G22570.1,AT5G56030.1,AT3G45140.1,AT1G72290.1,AT1G73010.1,AT2G02930.1,AT3G29160.2,AT5G28770.2,AT5G24660.1,AT5G24530.1,AT5G23010.2,AT5G07690.1,AT5G13740.1,AT5G53420.1,AT2G40750.1,AT2G45170.1,AT2G45220.1,AT3G09980.1,AT2G46450.1,AT3G06420.1,AT3G10525.1,AT3…
KEGG	Metabolic pathways	KEGG:01100	0.00535057	2.2716	2335	176	105	5083	AT4G37980.1,AT4G37770.1,AT4G34650.1,AT4G34250.1,AT4G21960.1,AT4G22340.1,AT4G23600.1,AT4G26200.1,AT4G25000.1,AT3G02470.4,AT3G16150.1,AT3G03910.1,AT5G04940.2,AT5G07440.2,AT5G13930.1,AT5G14200.1,AT5G17220.1,AT5G20250.4,AT3G02020.1,AT3G45140.1,AT1G67110.1,AT1G67980.1,AT1G73010.1,AT2G02930.1,AT2G02010.2,AT5G24150.1,AT5G63590.1,AT5G07920.1,AT2G45220.1,AT2G45310.1,AT3G06580.1,AT3G14310.1,AT3G17820.1,AT4…
GO:BP	multicellular organism development	GO:0007275	0.0350943	1.45476	2688	587	101	23046	AT4G37770.1,AT4G21060.1,AT4G24972.1,AT5G51860.2,AT4G26200.1,AT4G16780.1,AT5G02500.1,AT3G02470.4,AT3G24300.1,AT3G14180.1,AT3G14020.1,AT3G06490.1,AT5G10310.1,AT5G14200.1,AT5G58070.1,AT5G56030.1,AT5G52300.1,AT1G75220.1,AT1G60220.1,AT2G02850.1,AT3G29030.1,AT5G49360.1,AT5G24530.1,AT5G60910.1,AT5G06760.1,AT5G08520.1,AT5G14070.1,AT5G15740.1,AT5G22650.1,AT5G55230.1,AT2G40750.1,AT4G35890.2,AT3G50060.1,AT4…
GO:BP	regulation of nucleobase-containing compound metabolic process	GO:0019219	0.0367839	1.43434	2625	587	99	23046	AT5G51860.2,AT4G16780.1,AT3G14180.1,AT3G14020.1,AT3G06490.1,AT3G05690.1,AT5G04940.2,AT5G13060.1,AT5G22570.1,AT1G68840.1,AT1G70000.1,AT1G72830.1,AT5G28770.2,AT5G28300.1,AT5G24660.1,AT5G60910.1,AT5G06800.1,AT5G07690.1,AT5G08520.1,AT5G14070.1,AT5G22650.1,AT1G26610.1,AT2G40750.1,AT2G41180.1,AT2G43500.1,AT3G10525.1,AT3G10760.1,AT3G21330.1,AT5G61420.2,AT5G61600.1,AT3G50060.1,AT4G21440.1,AT4G25990.1,AT4…
GO:BP	DNA-templated transcription	GO:0006351	0.0384764	1.41481	2562	587	97	23046	AT5G51860.2,AT4G16780.1,AT3G14180.1,AT3G14020.1,AT3G06490.1,AT3G05690.1,AT5G04940.2,AT5G22570.1,AT1G68840.1,AT1G70000.1,AT1G72830.1,AT5G28770.2,AT5G28300.1,AT5G24660.1,AT5G60910.1,AT5G06800.1,AT5G07690.1,AT5G08520.1,AT5G14070.1,AT5G22650.1,AT1G26610.1,AT2G40750.1,AT2G41180.1,AT2G43500.1,AT3G10760.1,AT3G21330.1,AT5G61420.2,AT5G61600.1,AT3G50060.1,AT4G21440.1,AT4G25990.1,AT4G32280.1,AT4G32800.1,AT4…
GO:BP	nucleic acid-templated transcription	GO:0097659	0.0433764	1.36275	2570	587	97	23046	AT5G51860.2,AT4G16780.1,AT3G14180.1,AT3G14020.1,AT3G06490.1,AT3G05690.1,AT5G04940.2,AT5G22570.1,AT1G68840.1,AT1G70000.1,AT1G72830.1,AT5G28770.2,AT5G28300.1,AT5G24660.1,AT5G60910.1,AT5G06800.1,AT5G07690.1,AT5G08520.1,AT5G14070.1,AT5G22650.1,AT1G26610.1,AT2G40750.1,AT2G41180.1,AT2G43500.1,AT3G10760.1,AT3G21330.1,AT5G61420.2,AT5G61600.1,AT3G50060.1,AT4G21440.1,AT4G25990.1,AT4G32280.1,AT4G32800.1,AT4…
GO:BP	RNA biosynthetic process	GO:0032774	0.0481328	1.31756	2577	587	97	23046	AT5G51860.2,AT4G16780.1,AT3G14180.1,AT3G14020.1,AT3G06490.1,AT3G05690.1,AT5G04940.2,AT5G22570.1,AT1G68840.1,AT1G70000.1,AT1G72830.1,AT5G28770.2,AT5G28300.1,AT5G24660.1,AT5G60910.1,AT5G06800.1,AT5G07690.1,AT5G08520.1,AT5G14070.1,AT5G22650.1,AT1G26610.1,AT2G40750.1,AT2G41180.1,AT2G43500.1,AT3G10760.1,AT3G21330.1,AT5G61420.2,AT5G61600.1,AT3G50060.1,AT4G21440.1,AT4G25990.1,AT4G32280.1,AT4G32800.1,AT4…
GO:BP	small molecule metabolic process	GO:0044281	1.44e-08	7.84301	1853	587	96	23046	AT4G37980.1,AT4G37770.1,AT4G34250.1,AT4G23600.1,AT4G24230.2,AT4G26200.1,AT3G03910.1,AT5G04980.2,AT5G07010.1,AT5G07440.2,AT5G14200.1,AT5G21170.1,AT3G02020.1,AT3G45140.1,AT4G03050.1,AT2G02010.2,AT3G29160.2,AT5G24530.1,AT5G23010.2,AT5G07690.1,AT5G08520.1,AT5G15740.1,AT4G12030.2,AT3G06580.1,AT3G17820.1,AT3G19710.1,AT5G61420.2,AT4G15440.1,AT4G21200.1,AT4G26260.1,AT4G28410.1,AT4G36830.1,AT4G39940.1,AT4…
GO:BP	regulation of RNA biosynthetic process	GO:2001141	0.00351507	2.45407	2383	587	96	23046	AT5G51860.2,AT4G16780.1,AT3G14180.1,AT3G14020.1,AT3G06490.1,AT3G05690.1,AT5G04940.2,AT5G22570.1,AT1G68840.1,AT1G70000.1,AT1G72830.1,AT5G28770.2,AT5G28300.1,AT5G24660.1,AT5G60910.1,AT5G06800.1,AT5G07690.1,AT5G08520.1,AT5G14070.1,AT5G22650.1,AT1G26610.1,AT2G40750.1,AT2G41180.1,AT2G43500.1,AT3G10760.1,AT3G21330.1,AT5G61420.2,AT5G61600.1,AT3G50060.1,AT4G21440.1,AT4G25990.1,AT4G32280.1,AT4G32800.1,AT4…
GO:BP	regulation of nucleic acid-templated transcription	GO:1903506	0.00351507	2.45407	2383	587	96	23046	AT5G51860.2,AT4G16780.1,AT3G14180.1,AT3G14020.1,AT3G06490.1,AT3G05690.1,AT5G04940.2,AT5G22570.1,AT1G68840.1,AT1G70000.1,AT1G72830.1,AT5G28770.2,AT5G28300.1,AT5G24660.1,AT5G60910.1,AT5G06800.1,AT5G07690.1,AT5G08520.1,AT5G14070.1,AT5G22650.1,AT1G26610.1,AT2G40750.1,AT2G41180.1,AT2G43500.1,AT3G10760.1,AT3G21330.1,AT5G61420.2,AT5G61600.1,AT3G50060.1,AT4G21440.1,AT4G25990.1,AT4G32280.1,AT4G32800.1,AT4…
GO:BP	regulation of DNA-templated transcription	GO:0006355	0.00351507	2.45407	2383	587	96	23046	AT5G51860.2,AT4G16780.1,AT3G14180.1,AT3G14020.1,AT3G06490.1,AT3G05690.1,AT5G04940.2,AT5G22570.1,AT1G68840.1,AT1G70000.1,AT1G72830.1,AT5G28770.2,AT5G28300.1,AT5G24660.1,AT5G60910.1,AT5G06800.1,AT5G07690.1,AT5G08520.1,AT5G14070.1,AT5G22650.1,AT1G26610.1,AT2G40750.1,AT2G41180.1,AT2G43500.1,AT3G10760.1,AT3G21330.1,AT5G61420.2,AT5G61600.1,AT3G50060.1,AT4G21440.1,AT4G25990.1,AT4G32280.1,AT4G32800.1,AT4…
GO:BP	regulation of RNA metabolic process	GO:0051252	0.0278661	1.55492	2508	587	96	23046	AT5G51860.2,AT4G16780.1,AT3G14180.1,AT3G14020.1,AT3G06490.1,AT3G05690.1,AT5G04940.2,AT5G22570.1,AT1G68840.1,AT1G70000.1,AT1G72830.1,AT5G28770.2,AT5G28300.1,AT5G24660.1,AT5G60910.1,AT5G06800.1,AT5G07690.1,AT5G08520.1,AT5G14070.1,AT5G22650.1,AT1G26610.1,AT2G40750.1,AT2G41180.1,AT2G43500.1,AT3G10760.1,AT3G21330.1,AT5G61420.2,AT5G61600.1,AT3G50060.1,AT4G21440.1,AT4G25990.1,AT4G32280.1,AT4G32800.1,AT4…
GO:BP	cellular response to chemical stimulus	GO:0070887	1.55686e-06	5.80775	1789	587	88	23046	AT4G21960.1,AT4G24230.2,AT4G27450.1,AT4G32480.1,AT5G02500.1,AT3G22550.1,AT5G09590.1,AT5G20250.4,AT5G22570.1,AT5G58070.1,AT5G54490.1,AT5G52900.1,AT5G52300.1,AT1G68840.1,AT1G73010.1,AT1G76520.2,AT5G28770.2,AT5G24660.1,AT5G24530.1,AT5G05440.1,AT5G07690.1,AT5G08520.1,AT2G40750.1,AT4G35890.2,AT3G12580.1,AT3G16360.2,AT5G61600.1,AT3G50060.1,AT4G25090.1,AT4G32280.1,AT4G32800.1,AT4G36830.1,AT3G61830.1,AT1…
GO:BP	system development	GO:0048731	0.00286435	2.54297	2087	587	87	23046	AT4G37770.1,AT4G21060.1,AT4G24972.1,AT5G51860.2,AT4G26200.1,AT4G16780.1,AT3G02470.4,AT3G24300.1,AT3G14180.1,AT3G14020.1,AT3G06490.1,AT5G10310.1,AT5G58070.1,AT5G56030.1,AT5G52300.1,AT1G60220.1,AT2G02850.1,AT3G29030.1,AT5G49360.1,AT5G24530.1,AT5G60910.1,AT5G06760.1,AT5G08520.1,AT5G14070.1,AT5G15740.1,AT5G22650.1,AT5G55230.1,AT2G40750.1,AT4G35890.2,AT3G50060.1,AT4G24120.1,AT3G63210.1,AT3G61970.1,AT5…
GO:BP	response to hormone	GO:0009725	1.05e-07	6.9808	1639	587	86	23046	AT4G35770.6,AT4G34800.1,AT4G34790.1,AT4G23600.1,AT4G16780.1,AT4G25000.1,AT5G07010.1,AT5G13930.1,AT5G14200.1,AT5G59310.1,AT5G59320.1,AT5G54490.1,AT5G52900.1,AT5G52300.1,AT3G45140.1,AT1G68840.1,AT1G76520.2,AT5G28770.2,AT5G05440.1,AT5G07690.1,AT5G08520.1,AT2G40750.1,AT4G35890.2,AT4G08950.1,AT4G12030.2,AT3G16360.2,AT5G61600.1,AT3G50060.1,AT4G19700.1,AT4G25580.1,AT4G32280.1,AT4G32800.1,AT4G36830.1,AT1…
GO:BP	response to endogenous stimulus	GO:0009719	2.59e-07	6.58751	1669	587	86	23046	AT4G35770.6,AT4G34800.1,AT4G34790.1,AT4G23600.1,AT4G16780.1,AT4G25000.1,AT5G07010.1,AT5G13930.1,AT5G14200.1,AT5G59310.1,AT5G59320.1,AT5G54490.1,AT5G52900.1,AT5G52300.1,AT3G45140.1,AT1G68840.1,AT1G76520.2,AT5G28770.2,AT5G05440.1,AT5G07690.1,AT5G08520.1,AT2G40750.1,AT4G35890.2,AT4G08950.1,AT4G12030.2,AT3G16360.2,AT5G61600.1,AT3G50060.1,AT4G19700.1,AT4G25580.1,AT4G32280.1,AT4G32800.1,AT4G36830.1,AT1…
GO:BP	organic acid metabolic process	GO:0006082	4.35e-14	13.3612	1234	587	85	23046	AT4G37980.1,AT4G37770.1,AT4G34250.1,AT4G23600.1,AT4G24230.2,AT4G26200.1,AT3G03910.1,AT5G07010.1,AT5G07440.2,AT5G14200.1,AT5G21170.1,AT3G02020.1,AT3G45140.1,AT4G03050.1,AT2G02010.2,AT3G29160.2,AT5G24530.1,AT5G23010.2,AT5G07690.1,AT5G08520.1,AT4G12030.2,AT3G17820.1,AT3G19710.1,AT5G61420.2,AT4G15440.1,AT4G21200.1,AT4G26260.1,AT4G28410.1,AT4G36830.1,AT4G39940.1,AT4G13930.1,AT4G13770.1,AT5G37600.1,AT5…
GO:MF	transcription regulator activity	GO:0140110	0.00029007	3.5375	1812	622	83	23352	AT5G51860.2,AT4G16780.1,AT3G14180.1,AT3G14020.1,AT3G06490.1,AT3G05690.1,AT5G04940.2,AT5G22570.1,AT1G68840.1,AT1G70000.1,AT1G72830.1,AT5G28770.2,AT5G28300.1,AT5G60910.1,AT5G06800.1,AT5G07690.1,AT5G08520.1,AT1G26610.1,AT2G40750.1,AT2G43500.1,AT3G10760.1,AT3G21330.1,AT5G61420.2,AT5G61600.1,AT3G50060.1,AT4G21440.1,AT4G32280.1,AT4G32800.1,AT4G36060.2,AT3G61970.1,AT3G61830.1,AT2G35700.1,AT2G42200.1,AT2…
GO:BP	oxoacid metabolic process	GO:0043436	1.73e-13	12.7627	1191	587	82	23046	AT4G37980.1,AT4G37770.1,AT4G34250.1,AT4G23600.1,AT4G24230.2,AT4G26200.1,AT3G03910.1,AT5G07010.1,AT5G07440.2,AT5G14200.1,AT5G21170.1,AT3G02020.1,AT3G45140.1,AT4G03050.1,AT2G02010.2,AT3G29160.2,AT5G24530.1,AT5G23010.2,AT5G07690.1,AT5G08520.1,AT4G12030.2,AT3G17820.1,AT3G19710.1,AT5G61420.2,AT4G15440.1,AT4G26260.1,AT4G28410.1,AT4G36830.1,AT4G39940.1,AT4G13930.1,AT4G13770.1,AT5G37600.1,AT5G38530.1,AT2…
GO:MF	DNA-binding transcription factor activity	GO:0003700	3.05816e-05	4.51454	1660	622	81	23352	AT5G51860.2,AT4G16780.1,AT3G14180.1,AT3G14020.1,AT3G06490.1,AT3G05690.1,AT5G04940.2,AT5G22570.1,AT1G68840.1,AT1G70000.1,AT1G72830.1,AT5G28770.2,AT5G28300.1,AT5G60910.1,AT5G06800.1,AT5G07690.1,AT5G08520.1,AT1G26610.1,AT2G40750.1,AT2G43500.1,AT3G10760.1,AT3G21330.1,AT5G61420.2,AT5G61600.1,AT3G50060.1,AT4G21440.1,AT4G32280.1,AT4G32800.1,AT4G36060.2,AT3G61970.1,AT3G61830.1,AT2G35700.1,AT2G42200.1,AT2…
GO:BP	catabolic process	GO:0009056	0.0267208	1.57315	1925	587	78	23046	AT4G21960.1,AT4G25000.1,AT3G44990.1,AT3G03910.1,AT5G03610.1,AT5G04980.2,AT5G07440.2,AT5G17220.1,AT2G02930.1,AT2G02010.2,AT5G49360.1,AT5G24530.1,AT5G22920.1,AT5G55050.1,AT2G45170.1,AT2G45220.1,AT3G03470.1,AT3G06420.1,AT3G14310.1,AT4G19700.1,AT4G21200.1,AT4G26260.1,AT4G28410.1,AT4G13930.1,AT2G22330.2,AT2G33070.2,AT2G32990.1,AT2G36870.1,AT2G32150.1,AT1G52400.1,AT1G35580.2,AT3G22200.1,AT3G19270.2,AT3…
GO:CC	extracellular region	GO:0005576	0.0438759	1.35777	1878	581	77	21149	AT4G39260.3,AT4G36360.1,AT4G19420.2,AT4G21960.1,AT4G23600.1,AT4G24230.2,AT4G28250.1,AT4G25000.1,AT3G44990.1,AT5G02500.1,AT5G03610.1,AT5G10130.1,AT5G10310.1,AT2G22920.2,AT5G59320.1,AT5G56870.1,AT1G72150.1,AT1G72290.1,AT2G02850.1,AT3G29030.1,AT5G49360.1,AT5G06870.1,AT5G55050.1,AT2G45220.1,AT4G08950.1,AT3G05910.1,AT3G14310.1,AT4G30810.1,AT1G58170.1,AT3G55500.1,AT3G54400.1,AT3G52370.1,AT2G21660.1,AT5…
GO:BP	response to other organism	GO:0051707	4.77541e-06	5.32099	1488	587	76	23046	AT4G39260.3,AT4G37980.1,AT4G33925.1,AT4G30650.1,AT4G24230.2,AT5G02500.1,AT3G14840.2,AT3G06490.1,AT5G09590.1,AT5G22570.1,AT5G56030.1,AT3G45140.1,AT1G72290.1,AT2G02930.1,AT3G29160.2,AT5G24660.1,AT5G24530.1,AT5G23010.2,AT5G07690.1,AT5G13740.1,AT2G40750.1,AT2G45220.1,AT3G09980.1,AT2G46450.1,AT3G10525.1,AT3G11480.1,AT3G12580.1,AT3G14310.1,AT3G25180.1,AT5G61420.2,AT5G61600.1,AT4G19700.1,AT3G08870.1,AT1…
GO:BP	response to external biotic stimulus	GO:0043207	4.77541e-06	5.32099	1488	587	76	23046	AT4G39260.3,AT4G37980.1,AT4G33925.1,AT4G30650.1,AT4G24230.2,AT5G02500.1,AT3G14840.2,AT3G06490.1,AT5G09590.1,AT5G22570.1,AT5G56030.1,AT3G45140.1,AT1G72290.1,AT2G02930.1,AT3G29160.2,AT5G24660.1,AT5G24530.1,AT5G23010.2,AT5G07690.1,AT5G13740.1,AT2G40750.1,AT2G45220.1,AT3G09980.1,AT2G46450.1,AT3G10525.1,AT3G11480.1,AT3G12580.1,AT3G14310.1,AT3G25180.1,AT5G61420.2,AT5G61600.1,AT4G19700.1,AT3G08870.1,AT1…
GO:BP	biological process involved in interspecies interaction between organisms	GO:0044419	8.70982e-06	5.05999	1509	587	76	23046	AT4G39260.3,AT4G37980.1,AT4G33925.1,AT4G30650.1,AT4G24230.2,AT5G02500.1,AT3G14840.2,AT3G06490.1,AT5G09590.1,AT5G22570.1,AT5G56030.1,AT3G45140.1,AT1G72290.1,AT2G02930.1,AT3G29160.2,AT5G24660.1,AT5G24530.1,AT5G23010.2,AT5G07690.1,AT5G13740.1,AT2G40750.1,AT2G45220.1,AT3G09980.1,AT2G46450.1,AT3G10525.1,AT3G11480.1,AT3G12580.1,AT3G14310.1,AT3G25180.1,AT5G61420.2,AT5G61600.1,AT4G19700.1,AT3G08870.1,AT1…
GO:BP	response to biotic stimulus	GO:0009607	1.03112e-05	4.98669	1515	587	76	23046	AT4G39260.3,AT4G37980.1,AT4G33925.1,AT4G30650.1,AT4G24230.2,AT5G02500.1,AT3G14840.2,AT3G06490.1,AT5G09590.1,AT5G22570.1,AT5G56030.1,AT3G45140.1,AT1G72290.1,AT2G02930.1,AT3G29160.2,AT5G24660.1,AT5G24530.1,AT5G23010.2,AT5G07690.1,AT5G13740.1,AT2G40750.1,AT2G45220.1,AT3G09980.1,AT2G46450.1,AT3G10525.1,AT3G11480.1,AT3G12580.1,AT3G14310.1,AT3G25180.1,AT5G61420.2,AT5G61600.1,AT4G19700.1,AT3G08870.1,AT1…
KEGG	Biosynthesis of secondary metabolites	KEGG:01110	7.19461e-06	5.14299	1277	176	75	5083	AT4G37980.1,AT4G37770.1,AT4G34650.1,AT4G34250.1,AT4G21960.1,AT4G22340.1,AT4G26200.1,AT4G25000.1,AT3G21560.1,AT3G16150.1,AT5G13930.1,AT5G14200.1,AT3G02020.1,AT3G45140.1,AT1G67110.1,AT1G67980.1,AT2G02010.2,AT5G24150.1,AT5G23010.2,AT5G63590.1,AT5G07920.1,AT3G19710.1,AT3G25180.1,AT4G28410.1,AT1G61120.1,AT4G13930.1,AT4G13770.1,AT5G38530.1,AT2G22330.2,AT2G39420.1,AT2G45790.1,AT2G43100.1,AT1G52400.1,AT3…
GO:MF	oxidoreductase activity	GO:0016491	0.00350672	2.4551	1606	622	72	23352	AT4G37980.1,AT4G33040.1,AT4G21960.1,AT4G25310.1,AT4G15396.4,AT1G60750.1,AT3G03910.1,AT5G07440.2,AT5G14200.1,AT3G45140.1,AT1G67110.1,AT1G47620.1,AT4G03050.1,AT4G12320.1,AT2G02850.1,AT3G26330.1,AT5G24530.1,AT5G24150.1,AT5G62420.1,AT5G63590.1,AT5G14070.1,AT5G59540.1,AT3G03470.1,AT3G25180.1,AT4G15440.1,AT4G16765.1,AT4G21200.1,AT4G25090.1,AT4G26260.1,AT3G55290.1,AT4G13770.1,AT2G22330.2,AT2G28190.1,AT2…
GO:BP	carbohydrate metabolic process	GO:0005975	4.22e-08	7.37511	1183	587	70	23046	AT4G39350.1,AT4G36360.1,AT4G18340.1,AT4G25000.1,AT3G44990.1,AT5G04980.2,AT5G20250.4,AT5G21170.1,AT5G56870.1,AT3G29160.2,AT5G49360.1,AT5G07690.1,AT5G09870.1,AT5G15740.1,AT2G45220.1,AT2G45310.1,AT3G06580.1,AT3G14310.1,AT2G15440.1,AT5G61420.2,AT4G23990.1,AT4G26260.1,AT2G32990.1,AT2G36870.1,AT2G43000.1,AT2G45790.1,AT2G44500.1,AT1G52400.1,AT1G35580.2,AT3G22200.1,AT3G13750.1,AT3G09540.1,AT3G06550.3,AT1…
GO:BP	carboxylic acid metabolic process	GO:0019752	2.6e-09	8.58534	1063	587	68	23046	AT4G37980.1,AT4G37770.1,AT4G34250.1,AT4G23600.1,AT4G24230.2,AT4G26200.1,AT3G03910.1,AT5G07010.1,AT5G07440.2,AT5G14200.1,AT5G21170.1,AT3G02020.1,AT3G45140.1,AT2G02010.2,AT3G29160.2,AT5G24530.1,AT5G23010.2,AT5G08520.1,AT4G12030.2,AT3G17820.1,AT3G19710.1,AT4G15440.1,AT4G26260.1,AT4G28410.1,AT4G36830.1,AT4G39940.1,AT4G13930.1,AT5G37600.1,AT5G38530.1,AT2G22330.2,AT2G34770.1,AT2G43000.1,AT2G45790.1,AT2…
GO:BP	response to lipid	GO:0033993	8.97e-08	7.04703	999	587	62	23046	AT4G35770.6,AT4G23600.1,AT4G25000.1,AT5G07010.1,AT5G13930.1,AT5G14200.1,AT5G59310.1,AT5G59320.1,AT5G52900.1,AT5G52300.1,AT3G45140.1,AT5G28770.2,AT5G05440.1,AT5G07690.1,AT5G08520.1,AT2G40130.1,AT2G40750.1,AT4G35890.2,AT4G08950.1,AT4G12030.2,AT4G19700.1,AT4G25580.1,AT4G36830.1,AT1G61120.1,AT3G63210.1,AT1G65790.1,AT3G54770.1,AT2G32510.1,AT2G45660.1,AT2G45900.1,AT2G33380.1,AT2G32150.1,AT1G54160.1,AT1…
GO:BP	cellular response to stress	GO:0033554	0.00255626	2.5924	1294	587	61	23046	AT4G33925.1,AT4G24230.2,AT4G27450.1,AT4G32480.1,AT5G02500.1,AT3G22550.1,AT5G09590.1,AT5G20250.4,AT5G58070.1,AT5G56030.1,AT5G54490.1,AT1G68840.1,AT1G73010.1,AT5G28770.2,AT5G24660.1,AT5G24530.1,AT5G07690.1,AT2G45170.1,AT3G06420.1,AT3G12580.1,AT5G61420.2,AT4G24190.1,AT2G22330.2,AT2G28190.1,AT1G53025.1,AT3G01420.1,AT3G03520.1,AT1G49980.9,AT1G09340.1,AT1G19530.1,AT1G21550.1,AT3G47340.1,AT1G52950.1,AT5…
GO:CC	vacuole	GO:0005773	0.00536207	2.27067	1187	581	57	21149	AT4G36360.1,AT4G23600.1,AT5G02500.1,AT3G21250.2,AT5G23820.1,AT5G07440.2,AT5G09590.1,AT5G13930.1,AT5G17220.1,AT5G58070.1,AT5G56870.1,AT1G72150.1,AT1G75220.1,AT5G46600.1,AT5G13740.1,AT5G22650.1,AT2G45170.1,AT5G49760.1,AT3G06420.1,AT3G12580.1,AT4G24190.1,AT4G25090.1,AT4G30810.1,AT3G57010.1,AT2G21660.1,AT2G23030.1,AT2G42570.1,AT2G33380.1,AT1G52400.1,AT1G35720.1,AT3G22200.1,AT3G16470.1,AT3G13750.1,AT3…
GO:BP	response to inorganic substance	GO:0010035	1.64e-08	7.78635	791	587	55	23046	AT4G39260.3,AT5G59310.1,AT5G59320.1,AT5G58070.1,AT5G56030.1,AT5G52300.1,AT5G23010.2,AT5G06760.1,AT5G07690.1,AT5G08520.1,AT5G13740.1,AT2G40750.1,AT4G24120.1,AT4G24190.1,AT1G61120.1,AT3G54770.1,AT2G21660.1,AT2G28190.1,AT2G37770.2,AT2G33380.1,AT2G32150.1,AT2G29500.1,AT1G54160.1,AT1G52400.1,AT1G35720.1,AT1G35580.2,AT1G32450.1,AT3G14440.1,AT3G01420.1,AT3G04290.1,AT1G09340.1,AT5G26340.1,AT5G27920.1,AT2…
GO:BP	lipid metabolic process	GO:0006629	0.0194725	1.71058	1174	587	54	23046	AT4G37980.1,AT4G34650.1,AT4G34250.1,AT4G22340.1,AT4G24230.2,AT4G15396.4,AT5G03610.1,AT5G04980.2,AT5G07010.1,AT5G21170.1,AT5G58070.1,AT3G45140.1,AT5G24220.1,AT3G29160.2,AT5G24150.1,AT5G08520.1,AT5G55050.1,AT3G25180.1,AT4G15440.1,AT4G21200.1,AT4G36830.1,AT1G61120.1,AT3G55030.1,AT2G34770.1,AT2G33380.1,AT1G52400.1,AT3G19270.2,AT3G18000.1,AT3G14440.1,AT3G10870.1,AT3G01420.1,AT3G03480.1,AT3G03520.1,AT3…
GO:MF	double-stranded DNA binding	GO:0003690	0.0287009	1.5421	1123	622	52	23352	AT4G33925.1,AT5G51860.2,AT3G14180.1,AT3G14020.1,AT3G06490.1,AT3G05690.1,AT5G04940.2,AT5G22570.1,AT1G68840.1,AT1G72830.1,AT5G28300.1,AT5G60910.1,AT5G07690.1,AT5G08520.1,AT1G26610.1,AT2G40750.1,AT3G21330.1,AT5G61420.2,AT5G61600.1,AT3G50060.1,AT4G32800.1,AT3G61830.1,AT2G21660.1,AT2G35700.1,AT2G45650.1,AT2G45660.1,AT1G54160.1,AT3G07650.4,AT1G53160.1,AT5G49450.1,AT1G14900.1,AT4G38620.1,AT1G29860.1,AT1…
GO:MF	sequence-specific double-stranded DNA binding	GO:1990837	0.0224464	1.64885	999	622	48	23352	AT4G33925.1,AT5G51860.2,AT3G14180.1,AT3G14020.1,AT3G06490.1,AT3G05690.1,AT5G22570.1,AT1G68840.1,AT1G72830.1,AT5G28300.1,AT5G60910.1,AT5G07690.1,AT5G08520.1,AT1G26610.1,AT2G40750.1,AT3G21330.1,AT5G61420.2,AT5G61600.1,AT3G50060.1,AT4G32800.1,AT3G61830.1,AT2G35700.1,AT2G45650.1,AT2G45660.1,AT1G54160.1,AT3G07650.4,AT1G53160.1,AT5G49450.1,AT4G38620.1,AT1G29860.1,AT1G32870.2,AT1G75390.1,AT1G71692.1,AT1…
GO:BP	shoot system development	GO:0048367	0.014825	1.829	989	587	48	23046	AT4G24972.1,AT5G51860.2,AT4G16780.1,AT3G06490.1,AT5G10310.1,AT5G56030.1,AT5G52300.1,AT2G02850.1,AT5G24530.1,AT5G60910.1,AT5G08520.1,AT5G14070.1,AT2G40750.1,AT4G35890.2,AT3G61970.1,AT5G37600.1,AT2G29125.1,AT2G42200.1,AT2G43000.1,AT2G45650.1,AT2G45660.1,AT2G32280.1,AT2G31160.1,AT2G31220.2,AT1G32450.1,AT3G22200.1,AT3G10870.1,AT1G54040.2,AT1G53160.1,AT1G13710.1,AT5G64530.1,AT5G49450.1,AT1G71692.1,AT1…
GO:MF	transcription regulatory region nucleic acid binding	GO:0001067	0.0279615	1.55344	980	622	47	23352	AT4G33925.1,AT5G51860.2,AT3G14180.1,AT3G14020.1,AT3G06490.1,AT3G05690.1,AT5G22570.1,AT1G68840.1,AT1G72830.1,AT5G28300.1,AT5G60910.1,AT5G07690.1,AT5G08520.1,AT1G26610.1,AT2G40750.1,AT3G21330.1,AT5G61420.2,AT5G61600.1,AT3G50060.1,AT4G32800.1,AT3G61830.1,AT2G35700.1,AT2G45650.1,AT2G45660.1,AT1G54160.1,AT3G07650.4,AT1G53160.1,AT5G49450.1,AT4G38620.1,AT1G32870.2,AT1G75390.1,AT1G71692.1,AT1G79700.4,AT4…
GO:MF	transcription cis-regulatory region binding	GO:0000976	0.0279615	1.55344	980	622	47	23352	AT4G33925.1,AT5G51860.2,AT3G14180.1,AT3G14020.1,AT3G06490.1,AT3G05690.1,AT5G22570.1,AT1G68840.1,AT1G72830.1,AT5G28300.1,AT5G60910.1,AT5G07690.1,AT5G08520.1,AT1G26610.1,AT2G40750.1,AT3G21330.1,AT5G61420.2,AT5G61600.1,AT3G50060.1,AT4G32800.1,AT3G61830.1,AT2G35700.1,AT2G45650.1,AT2G45660.1,AT1G54160.1,AT3G07650.4,AT1G53160.1,AT5G49450.1,AT4G38620.1,AT1G32870.2,AT1G75390.1,AT1G71692.1,AT1G79700.4,AT4…
GO:BP	small molecule biosynthetic process	GO:0044283	5.05602e-05	4.29619	757	587	46	23046	AT4G37770.1,AT4G34250.1,AT4G26200.1,AT5G14200.1,AT5G21170.1,AT3G02020.1,AT3G45140.1,AT3G29160.2,AT5G23010.2,AT5G08520.1,AT3G17820.1,AT4G21200.1,AT4G26260.1,AT4G36830.1,AT4G39940.1,AT4G13930.1,AT5G37600.1,AT5G38530.1,AT2G22330.2,AT2G34770.1,AT2G43000.1,AT2G45790.1,AT2G43100.1,AT2G33380.1,AT2G32150.1,AT3G22740.1,AT3G22200.1,AT3G14440.1,AT3G09150.2,AT3G01420.1,AT1G23160.1,AT3G47340.1,AT5G65690.1,AT5…
GO:BP	cell wall organization or biogenesis	GO:0071554	1.35899e-05	4.86678	700	587	45	23046	AT4G39350.1,AT4G19420.2,AT4G21060.1,AT4G28250.1,AT3G44990.1,AT3G29030.1,AT5G49360.1,AT5G09870.1,AT5G15740.1,AT2G45220.1,AT3G05910.1,AT3G14310.1,AT2G15440.1,AT4G23990.1,AT3G55500.1,AT2G22330.2,AT2G32990.1,AT2G35700.1,AT2G36870.1,AT2G38540.1,AT2G39700.1,AT2G44500.1,AT1G65680.1,AT2G31220.2,AT3G06550.3,AT5G23870.3,AT2G03090.1,AT2G01850.1,AT2G20750.1,AT3G23730.1,AT1G24070.1,AT2G28950.1,AT1G68560.1,AT1…
GO:CC	plant-type vacuole	GO:0000325	0.00702361	2.15344	818	581	43	21149	AT4G23600.1,AT5G02500.1,AT3G21250.2,AT5G23820.1,AT5G07440.2,AT5G09590.1,AT5G13930.1,AT5G17220.1,AT5G58070.1,AT1G75220.1,AT5G46600.1,AT5G13740.1,AT5G22650.1,AT5G49760.1,AT3G12580.1,AT4G24190.1,AT4G25090.1,AT4G30810.1,AT2G33380.1,AT1G52400.1,AT1G35720.1,AT3G22200.1,AT3G16470.1,AT3G01290.1,AT3G03520.1,AT1G54030.1,AT1G54020.2,AT1G49320.1,AT1G09340.1,AT1G14250.1,AT1G19670.1,AT1G20840.1,AT3G49120.1,AT2…
GO:BP	response to osmotic stress	GO:0006970	3.99e-07	6.39927	557	587	42	23046	AT4G23600.1,AT5G59310.1,AT5G58070.1,AT5G56030.1,AT5G52300.1,AT1G60220.1,AT5G25610.1,AT5G24660.1,AT5G06760.1,AT5G08520.1,AT2G40750.1,AT4G21440.1,AT4G24190.1,AT3G54770.1,AT2G21660.1,AT2G23030.1,AT2G28190.1,AT2G32510.1,AT2G43000.1,AT2G37770.2,AT2G33380.1,AT2G29500.1,AT1G52400.1,AT1G35720.1,AT3G22200.1,AT3G14440.1,AT3G04290.1,AT5G26340.1,AT5G49450.1,AT2G17840.1,AT1G15690.1,AT1G54050.1,AT4G12720.2,AT5…
GO:BP	organic acid biosynthetic process	GO:0016053	1.831e-06	5.73731	586	587	42	23046	AT4G37770.1,AT4G34250.1,AT4G26200.1,AT5G14200.1,AT5G21170.1,AT3G02020.1,AT3G45140.1,AT3G29160.2,AT5G23010.2,AT5G08520.1,AT3G17820.1,AT4G21200.1,AT4G26260.1,AT4G36830.1,AT4G39940.1,AT4G13930.1,AT5G37600.1,AT5G38530.1,AT2G22330.2,AT2G34770.1,AT2G43000.1,AT2G45790.1,AT2G43100.1,AT2G33380.1,AT3G22740.1,AT3G22200.1,AT3G14440.1,AT3G09150.2,AT3G01420.1,AT1G23160.1,AT3G47340.1,AT2G19800.1,AT1G19640.1,AT5…
GO:BP	carboxylic acid biosynthetic process	GO:0046394	3.46453e-06	5.46036	553	587	40	23046	AT4G37770.1,AT4G34250.1,AT4G26200.1,AT5G14200.1,AT5G21170.1,AT3G02020.1,AT3G45140.1,AT3G29160.2,AT5G23010.2,AT5G08520.1,AT3G17820.1,AT4G26260.1,AT4G36830.1,AT4G39940.1,AT4G13930.1,AT5G37600.1,AT5G38530.1,AT2G22330.2,AT2G34770.1,AT2G43000.1,AT2G45790.1,AT2G43100.1,AT2G33380.1,AT3G22740.1,AT3G22200.1,AT3G14440.1,AT3G09150.2,AT3G01420.1,AT1G23160.1,AT3G47340.1,AT2G19800.1,AT1G19640.1,AT5G26780.4,AT1…
GO:BP	external encapsulating structure organization	GO:0045229	3.76772e-05	4.42392	579	587	39	23046	AT4G39350.1,AT4G19420.2,AT4G28250.1,AT3G44990.1,AT3G29030.1,AT5G09870.1,AT5G15740.1,AT2G45220.1,AT3G05910.1,AT3G14310.1,AT4G23990.1,AT3G55500.1,AT2G22330.2,AT2G32990.1,AT2G36870.1,AT2G38540.1,AT2G39700.1,AT2G44500.1,AT1G65680.1,AT2G31220.2,AT5G23870.3,AT3G27580.1,AT2G03090.1,AT2G01850.1,AT2G20750.1,AT3G23730.1,AT1G24070.1,AT2G28950.1,AT1G68560.1,AT1G71380.1,AT1G15690.1,AT4G39950.2,AT5G64640.1,AT1…
GO:BP	response to bacterium	GO:0009617	3.64175e-06	5.43869	509	587	38	23046	AT4G37980.1,AT4G33925.1,AT4G24230.2,AT5G02500.1,AT5G22570.1,AT5G56030.1,AT3G45140.1,AT5G24660.1,AT5G24530.1,AT5G07690.1,AT2G40750.1,AT2G45220.1,AT3G09980.1,AT2G46450.1,AT3G10525.1,AT3G12580.1,AT3G14310.1,AT3G25180.1,AT5G61420.2,AT4G19700.1,AT3G08870.1,AT1G61120.1,AT2G22330.2,AT3G01420.1,AT1G54040.2,AT1G19670.1,AT3G49120.1,AT5G49450.1,AT1G73260.1,AT4G12720.2,AT4G39950.2,AT1G19250.1,AT5G02490.1,AT1…
GO:BP	cell wall organization	GO:0071555	1.20396e-05	4.91939	532	587	38	23046	AT4G39350.1,AT4G19420.2,AT4G28250.1,AT3G44990.1,AT3G29030.1,AT5G09870.1,AT5G15740.1,AT2G45220.1,AT3G05910.1,AT3G14310.1,AT4G23990.1,AT3G55500.1,AT2G22330.2,AT2G32990.1,AT2G36870.1,AT2G38540.1,AT2G39700.1,AT2G44500.1,AT1G65680.1,AT2G31220.2,AT5G23870.3,AT2G03090.1,AT2G01850.1,AT2G20750.1,AT3G23730.1,AT1G24070.1,AT2G28950.1,AT1G68560.1,AT1G71380.1,AT1G15690.1,AT4G39950.2,AT5G64640.1,AT1G64390.1,AT1…
GO:BP	amino acid metabolic process	GO:0006520	7.31e-07	6.13632	459	587	37	23046	AT4G37770.1,AT4G23600.1,AT4G26200.1,AT3G03910.1,AT5G07440.2,AT5G14200.1,AT3G02020.1,AT2G02010.2,AT5G23010.2,AT4G12030.2,AT3G17820.1,AT3G19710.1,AT4G28410.1,AT4G39940.1,AT4G13930.1,AT5G37600.1,AT5G38530.1,AT2G22330.2,AT2G43000.1,AT2G43100.1,AT2G43820.1,AT1G35580.2,AT3G22740.1,AT3G22200.1,AT3G30770.1,AT3G47340.1,AT1G70580.2,AT5G49450.1,AT5G26780.4,AT1G34060.2,AT4G34030.1,AT4G24830.2,AT4G39950.2,AT5…
GO:BP	response to salt stress	GO:0009651	1.66622e-06	5.77827	473	587	37	23046	AT4G23600.1,AT5G59310.1,AT5G58070.1,AT5G56030.1,AT5G52300.1,AT1G60220.1,AT5G25610.1,AT5G24660.1,AT5G08520.1,AT4G24190.1,AT3G54770.1,AT2G21660.1,AT2G28190.1,AT2G43000.1,AT2G37770.2,AT2G33380.1,AT2G29500.1,AT1G52400.1,AT1G35720.1,AT3G22200.1,AT3G14440.1,AT3G04290.1,AT5G26340.1,AT5G49450.1,AT2G17840.1,AT1G15690.1,AT1G54050.1,AT4G12720.2,AT5G66020.1,AT5G46350.1,AT5G46830.1,AT2G03760.1,AT1G26440.3,AT1…
GO:BP	cellular carbohydrate metabolic process	GO:0044262	1.24986e-05	4.90314	510	587	37	23046	AT4G39350.1,AT4G25000.1,AT3G44990.1,AT5G04980.2,AT5G49360.1,AT5G07690.1,AT5G09870.1,AT5G15740.1,AT3G06580.1,AT2G15440.1,AT5G61420.2,AT4G23990.1,AT4G26260.1,AT2G32990.1,AT2G36870.1,AT2G43000.1,AT1G35580.2,AT3G22200.1,AT3G06550.3,AT2G01850.1,AT2G19800.1,AT3G23730.1,AT1G68560.1,AT1G71380.1,AT1G71880.1,AT1G78090.1,AT1G15690.1,AT4G12720.2,AT1G05630.2,AT1G64390.1,AT3G52180.1,AT1G14720.1,AT1G10760.1,AT1…
GO:BP	response to temperature stimulus	GO:0009266	0.0111925	1.95107	649	587	36	23046	AT4G39260.3,AT5G02500.1,AT3G05690.1,AT5G09590.1,AT5G20250.4,AT5G58070.1,AT5G56030.1,AT5G52300.1,AT5G06760.1,AT2G25790.1,AT3G12580.1,AT2G21660.1,AT2G40970.1,AT2G45660.1,AT2G37770.2,AT2G33380.1,AT2G29500.1,AT1G35720.1,AT1G09340.1,AT2G17840.1,AT2G15970.1,AT3G57260.1,AT1G54050.1,AT4G35790.1,AT1G13080.1,AT5G02490.1,AT5G66400.2,AT1G22770.1,AT1G21910.1,AT3G55580.1,AT3G61950.1,AT3G63350.1,AT2G25140.1,AT1…
GO:BP	secondary metabolic process	GO:0019748	1.82e-07	6.74056	396	587	35	23046	AT4G37980.1,AT3G21560.1,AT5G13930.1,AT5G14200.1,AT2G22920.2,AT5G17220.1,AT1G67980.1,AT2G02930.1,AT4G03050.1,AT5G23010.2,AT5G07690.1,AT5G08520.1,AT4G12030.2,AT3G19710.1,AT5G61420.2,AT1G58170.1,AT4G13770.1,AT2G22330.2,AT2G33070.2,AT2G43000.1,AT2G43100.1,AT1G52400.1,AT3G21240.1,AT1G54040.2,AT1G16410.1,AT5G64120.1,AT4G38620.1,AT1G78320.1,AT1G76790.1,AT1G74090.1,AT4G37400.1,AT4G39950.2,AT3G55580.1,AT1…
GO:BP	response to alcohol	GO:0097305	0.00504078	2.2975	600	587	35	23046	AT4G23600.1,AT4G25000.1,AT5G59310.1,AT5G59320.1,AT5G52900.1,AT5G52300.1,AT5G28770.2,AT5G05440.1,AT5G08520.1,AT2G45170.1,AT4G35890.2,AT4G25580.1,AT4G36830.1,AT3G63210.1,AT1G65790.1,AT3G54770.1,AT2G32510.1,AT2G33380.1,AT2G32150.1,AT1G54160.1,AT1G52400.1,AT1G35720.1,AT3G01420.1,AT5G26340.1,AT2G17840.1,AT2G15970.1,AT1G24020.1,AT4G35790.1,AT1G05630.2,AT5G66400.2,AT5G46230.1,AT5G46350.1,AT2G01540.1,AT1…
GO:BP	response to abscisic acid	GO:0009737	0.00918922	2.03672	591	587	34	23046	AT4G23600.1,AT4G25000.1,AT5G59310.1,AT5G59320.1,AT5G52900.1,AT5G52300.1,AT5G28770.2,AT5G05440.1,AT5G08520.1,AT4G35890.2,AT4G25580.1,AT4G36830.1,AT3G63210.1,AT1G65790.1,AT3G54770.1,AT2G32510.1,AT2G33380.1,AT2G32150.1,AT1G54160.1,AT1G52400.1,AT1G35720.1,AT3G01420.1,AT5G26340.1,AT2G17840.1,AT2G15970.1,AT1G24020.1,AT4G35790.1,AT1G05630.2,AT5G66400.2,AT5G46230.1,AT5G46350.1,AT2G01540.1,AT1G02340.1,AT1…
GO:BP	polysaccharide metabolic process	GO:0005976	0.00128679	2.89049	491	587	32	23046	AT4G39350.1,AT3G44990.1,AT5G49360.1,AT5G09870.1,AT5G15740.1,AT2G45220.1,AT3G14310.1,AT2G15440.1,AT4G23990.1,AT2G32990.1,AT2G36870.1,AT3G09540.1,AT3G06550.3,AT1G09340.1,AT2G01850.1,AT3G23730.1,AT1G68560.1,AT1G67750.1,AT1G71380.1,AT1G15690.1,AT4G12720.2,AT3G27400.2,AT5G64640.1,AT1G64390.1,AT3G52180.1,AT2G22900.1,AT1G14720.1,AT1G10760.1,AT1G04680.1,AT1G02640.1,AT5G57560.1,AT5G15470.1
GO:CC	apoplast	GO:0048046	0.000297916	3.52591	460	581	32	21149	AT4G36360.1,AT4G23600.1,AT4G25000.1,AT3G44990.1,AT5G02500.1,AT5G59320.1,AT5G56870.1,AT1G72150.1,AT1G72290.1,AT2G02850.1,AT5G49360.1,AT4G08950.1,AT3G14310.1,AT1G58170.1,AT3G54400.1,AT2G28190.1,AT2G36870.1,AT2G38540.1,AT1G35720.1,AT3G13750.1,AT1G09340.1,AT3G49120.1,AT5G64120.1,AT2G01850.1,AT3G23730.1,AT1G29670.1,AT1G68560.1,AT3G57260.1,AT1G09560.1,AT1G14720.1,AT5G57560.1,AT5G20630.1
GO:MF	oxidoreductase activity, acting on paired donors, with incorporation or reduction of molecular oxygen	GO:0016705	0.000188134	3.72553	427	622	31	23352	AT4G15396.4,AT1G67110.1,AT1G47620.1,AT4G03050.1,AT4G12320.1,AT3G26330.1,AT5G24530.1,AT5G24150.1,AT5G63590.1,AT3G03470.1,AT3G25180.1,AT4G15440.1,AT4G21200.1,AT4G13770.1,AT2G22330.2,AT2G34770.1,AT3G19270.2,AT3G14690.1,AT1G13710.1,AT1G16410.1,AT3G28740.1,AT4G39510.1,AT3G26300.1,AT4G37400.1,AT4G39950.2,AT1G19630.1,AT1G19250.1,AT1G13080.1,AT1G57750.1,AT3G20090.2,AT5G07200.1
GO:BP	response to water deprivation	GO:0009414	0.000123402	3.90868	419	587	31	23046	AT5G59310.1,AT5G59320.1,AT5G58070.1,AT5G56030.1,AT5G52300.1,AT5G23010.2,AT5G06760.1,AT5G07690.1,AT5G08520.1,AT2G40750.1,AT4G24190.1,AT3G54770.1,AT2G21660.1,AT2G37770.2,AT2G33380.1,AT2G32150.1,AT1G54160.1,AT1G52400.1,AT1G35720.1,AT3G14440.1,AT1G09340.1,AT5G26340.1,AT2G17840.1,AT2G15970.1,AT1G15690.1,AT4G39950.2,AT1G12110.1,AT5G66400.2,AT2G18050.1,AT1G64660.1,AT1G05680.1
GO:BP	response to water	GO:0009415	0.000218581	3.66039	430	587	31	23046	AT5G59310.1,AT5G59320.1,AT5G58070.1,AT5G56030.1,AT5G52300.1,AT5G23010.2,AT5G06760.1,AT5G07690.1,AT5G08520.1,AT2G40750.1,AT4G24190.1,AT3G54770.1,AT2G21660.1,AT2G37770.2,AT2G33380.1,AT2G32150.1,AT1G54160.1,AT1G52400.1,AT1G35720.1,AT3G14440.1,AT1G09340.1,AT5G26340.1,AT2G17840.1,AT2G15970.1,AT1G15690.1,AT4G39950.2,AT1G12110.1,AT5G66400.2,AT2G18050.1,AT1G64660.1,AT1G05680.1
GO:BP	response to acid chemical	GO:0001101	0.000933318	3.02997	460	587	31	23046	AT5G59310.1,AT5G59320.1,AT5G58070.1,AT5G56030.1,AT5G52300.1,AT5G23010.2,AT5G06760.1,AT5G07690.1,AT5G08520.1,AT2G40750.1,AT4G24190.1,AT3G54770.1,AT2G21660.1,AT2G37770.2,AT2G33380.1,AT2G32150.1,AT1G54160.1,AT1G52400.1,AT1G35720.1,AT3G14440.1,AT1G09340.1,AT5G26340.1,AT2G17840.1,AT2G15970.1,AT1G15690.1,AT4G39950.2,AT1G12110.1,AT5G66400.2,AT2G18050.1,AT1G64660.1,AT1G05680.1
GO:BP	monocarboxylic acid metabolic process	GO:0032787	0.0321595	1.49269	549	587	31	23046	AT4G37980.1,AT4G34250.1,AT4G24230.2,AT5G07010.1,AT5G21170.1,AT3G45140.1,AT3G29160.2,AT5G24530.1,AT5G08520.1,AT4G15440.1,AT4G36830.1,AT2G22330.2,AT2G34770.1,AT2G43820.1,AT2G33380.1,AT1G52400.1,AT3G22200.1,AT3G19270.2,AT3G14440.1,AT3G10870.1,AT3G01420.1,AT3G03480.1,AT3G47340.1,AT1G19640.1,AT1G79700.4,AT4G39950.2,AT1G19250.1,AT5G63680.2,AT1G05560.1,AT1G05680.1,AT5G10300.1
GO:CC	external encapsulating structure	GO:0030312	0.000529322	3.27628	450	581	31	21149	AT4G39260.3,AT4G36360.1,AT4G21960.1,AT3G44990.1,AT5G02500.1,AT5G09590.1,AT5G56030.1,AT2G02850.1,AT5G06870.1,AT5G22650.1,AT4G08950.1,AT3G12580.1,AT5G37600.1,AT2G36870.1,AT2G38540.1,AT2G39700.1,AT1G35720.1,AT3G13750.1,AT3G49120.1,AT5G64120.1,AT2G01850.1,AT3G23730.1,AT2G28950.1,AT1G68560.1,AT1G71380.1,AT4G13990.1,AT5G02490.1,AT1G14720.1,AT5G57560.1,AT5G20630.1,AT5G06860.1
GO:MF	monooxygenase activity	GO:0004497	7.29093e-06	5.13722	349	622	30	23352	AT4G15396.4,AT1G67110.1,AT1G47620.1,AT4G12320.1,AT3G26330.1,AT5G24530.1,AT5G24150.1,AT3G03470.1,AT3G25180.1,AT4G15440.1,AT4G26260.1,AT4G13770.1,AT2G22330.2,AT2G34770.1,AT2G33380.1,AT3G19270.2,AT3G14690.1,AT1G13710.1,AT1G16410.1,AT3G28740.1,AT4G39510.1,AT3G26300.1,AT2G19800.1,AT4G37400.1,AT4G39950.2,AT1G19630.1,AT1G19250.1,AT1G13080.1,AT1G57750.1,AT3G20090.2
GO:BP	defense response to bacterium	GO:0042742	0.000213168	3.67128	407	587	30	23046	AT4G33925.1,AT4G24230.2,AT5G02500.1,AT5G22570.1,AT5G56030.1,AT5G24660.1,AT5G24530.1,AT5G07690.1,AT2G40750.1,AT2G45220.1,AT3G09980.1,AT3G10525.1,AT3G14310.1,AT5G61420.2,AT4G19700.1,AT3G08870.1,AT2G22330.2,AT3G01420.1,AT1G54040.2,AT1G19670.1,AT3G49120.1,AT1G73260.1,AT4G12720.2,AT4G39950.2,AT1G19250.1,AT1G12220.3,AT5G46350.1,AT4G04960.1,AT1G08830.1,AT5G60300.3
GO:BP	response to oxidative stress	GO:0006979	0.00198873	2.70142	453	587	30	23046	AT4G35770.6,AT4G21960.1,AT5G13930.1,AT5G20250.4,AT5G58070.1,AT1G80130.1,AT2G40750.1,AT1G61120.1,AT2G28190.1,AT2G29500.1,AT1G35580.2,AT3G01420.1,AT1G14870.1,AT3G49120.1,AT5G64120.1,AT1G32870.2,AT1G65980.1,AT1G73260.1,AT1G54050.1,AT4G14030.2,AT4G12720.2,AT5G46350.1,AT1G22770.1,AT2G17420.2,AT1G08830.1,AT1G03850.2,AT1G05680.1,AT1G18150.3,AT5G21100.1,AT5G19875.1
GO:BP	homeostatic process	GO:0042592	0.00834053	2.07881	487	587	30	23046	AT4G27860.1,AT4G15396.4,AT3G24300.1,AT5G58070.1,AT1G75220.1,AT5G28770.2,AT5G13740.1,AT5G22910.1,AT5G61440.1,AT4G21200.1,AT4G24120.1,AT4G28700.1,AT4G36060.2,AT2G32280.1,AT1G52400.1,AT1G32450.1,AT5G49450.1,AT3G53720.1,AT1G65980.1,AT1G68570.1,AT1G55730.2,AT4G27870.1,AT1G19630.1,AT1G05630.2,AT2G17500.2,AT4G37270.1,AT2G23170.1,AT1G14040.1,AT2G17420.2,AT5G55250.1
GO:MF	carbohydrate binding	GO:0030246	0.000185557	3.73152	383	622	29	23352	AT4G36360.1,AT4G21060.1,AT3G44990.1,AT5G21170.1,AT1G11300.1,AT2G39310.4,AT3G08870.1,AT1G65790.1,AT2G33070.2,AT2G36870.1,AT3G16470.1,AT3G13750.1,AT1G09340.1,AT2G02360.1,AT2G01850.1,AT3G23730.1,AT2G28060.1,AT1G68560.1,AT1G52030.1,AT1G19715.1,AT1G64390.1,AT4G04960.1,AT3G52180.1,AT2G25410.1,AT1G14720.1,AT1G11330.2,AT5G57560.1,AT5G60300.3,AT5G08000.1
GO:BP	response to wounding	GO:0009611	2.78e-09	8.55533	237	587	29	23046	AT4G35770.6,AT4G23600.1,AT3G14840.2,AT5G13930.1,AT5G14200.1,AT3G45140.1,AT1G72290.1,AT5G07690.1,AT4G12030.2,AT3G11480.1,AT3G19710.1,AT4G15440.1,AT4G21440.1,AT1G61120.1,AT2G22330.2,AT2G46970.1,AT3G16470.1,AT1G09340.1,AT1G19640.1,AT1G72450.1,AT1G73260.1,AT1G74950.1,AT1G52030.1,AT4G16740.1,AT4G35550.1,AT1G05630.2,AT5G60300.3,AT1G18150.3,AT5G10300.1
GO:BP	sulfur compound metabolic process	GO:0006790	0.000367945	3.43422	395	587	29	23046	AT5G07010.1,AT5G14200.1,AT4G03050.1,AT5G23010.2,AT5G07690.1,AT4G12030.2,AT3G19710.1,AT5G61420.2,AT4G39940.1,AT4G13770.1,AT2G22330.2,AT2G33070.2,AT2G43000.1,AT2G43100.1,AT1G52400.1,AT3G22740.1,AT3G22200.1,AT1G54040.2,AT1G16410.1,AT1G78320.1,AT1G76790.1,AT1G74090.1,AT4G14030.2,AT4G37400.1,AT4G39950.2,AT5G27380.1,AT1G64660.1,AT2G03760.1,AT1G17180.1
GO:CC	cell wall	GO:0005618	0.00110369	2.95715	421	581	29	21149	AT4G39260.3,AT4G36360.1,AT4G21960.1,AT3G44990.1,AT5G02500.1,AT5G09590.1,AT5G56030.1,AT5G06870.1,AT5G22650.1,AT4G08950.1,AT3G12580.1,AT5G37600.1,AT2G36870.1,AT2G38540.1,AT2G39700.1,AT1G35720.1,AT3G13750.1,AT3G49120.1,AT5G64120.1,AT2G01850.1,AT3G23730.1,AT2G28950.1,AT1G68560.1,AT1G71380.1,AT4G13990.1,AT5G02490.1,AT1G14720.1,AT5G57560.1,AT5G06860.1
GO:MF	lyase activity	GO:0016829	0.0178496	1.74837	461	622	28	23352	AT4G37770.1,AT4G23600.1,AT4G26200.1,AT3G02470.4,AT2G02010.2,AT4G20040.1,AT1G61120.1,AT3G57010.1,AT5G38530.1,AT2G43100.1,AT3G09540.1,AT1G23730.2,AT5G65690.1,AT5G23960.1,AT1G68750.1,AT1G67750.1,AT1G34060.2,AT4G16740.1,AT5G28237.1,AT3G27400.2,AT1G64660.1,AT1G04680.1,AT1G02460.1,AT1G44000.1,AT5G54960.1,AT5G44630.1,AT5G10300.1,AT5G02580.1
GO:BP	alpha-amino acid metabolic process	GO:1901605	2.7369e-05	4.56274	329	587	28	23046	AT4G37770.1,AT4G26200.1,AT3G03910.1,AT5G07440.2,AT5G14200.1,AT3G02020.1,AT2G02010.2,AT5G23010.2,AT3G17820.1,AT4G28410.1,AT4G39940.1,AT4G13930.1,AT5G37600.1,AT5G38530.1,AT2G22330.2,AT2G43000.1,AT2G43100.1,AT3G22740.1,AT3G22200.1,AT3G47340.1,AT1G70580.2,AT5G26780.4,AT4G34030.1,AT4G24830.2,AT4G39950.2,AT5G28237.1,AT1G10070.2,AT1G64660.1
GO:MF	heme binding	GO:0020037	0.00192587	2.71537	385	622	27	23352	AT4G21960.1,AT4G15396.4,AT1G67110.1,AT1G47620.1,AT4G12320.1,AT3G26330.1,AT3G03470.1,AT3G25180.1,AT4G15440.1,AT4G13770.1,AT2G22330.2,AT3G19270.2,AT3G01420.1,AT3G14690.1,AT1G13710.1,AT1G16410.1,AT3G49120.1,AT5G64120.1,AT3G28740.1,AT4G39510.1,AT3G26300.1,AT4G37400.1,AT4G39950.2,AT1G19630.1,AT1G13080.1,AT1G57750.1,AT3G20090.2
GO:MF	tetrapyrrole binding	GO:0046906	0.00954384	2.02028	421	622	27	23352	AT4G21960.1,AT4G15396.4,AT1G67110.1,AT1G47620.1,AT4G12320.1,AT3G26330.1,AT3G03470.1,AT3G25180.1,AT4G15440.1,AT4G13770.1,AT2G22330.2,AT3G19270.2,AT3G01420.1,AT3G14690.1,AT1G13710.1,AT1G16410.1,AT3G49120.1,AT5G64120.1,AT3G28740.1,AT4G39510.1,AT3G26300.1,AT4G37400.1,AT4G39950.2,AT1G19630.1,AT1G13080.1,AT1G57750.1,AT3G20090.2
GO:BP	chemical homeostasis	GO:0048878	0.0195667	1.70848	434	587	27	23046	AT4G27860.1,AT4G15396.4,AT3G24300.1,AT5G58070.1,AT1G75220.1,AT5G28770.2,AT5G13740.1,AT5G22910.1,AT4G21200.1,AT4G24120.1,AT4G28700.1,AT4G36060.2,AT2G32280.1,AT1G52400.1,AT1G32450.1,AT5G49450.1,AT3G53720.1,AT1G68570.1,AT1G55730.2,AT4G27870.1,AT1G19630.1,AT1G05630.2,AT2G17500.2,AT4G37270.1,AT2G23170.1,AT1G14040.1,AT5G55250.1
GO:MF	iron ion binding	GO:0005506	0.00251087	2.60018	368	622	26	23352	AT4G15396.4,AT1G67110.1,AT1G47620.1,AT4G12320.1,AT3G26330.1,AT3G03470.1,AT3G25180.1,AT4G15440.1,AT4G26260.1,AT4G13770.1,AT2G22330.2,AT2G34770.1,AT3G19270.2,AT3G14690.1,AT1G13710.1,AT1G16410.1,AT3G28740.1,AT4G39510.1,AT3G26300.1,AT2G19800.1,AT4G37400.1,AT4G39950.2,AT1G19630.1,AT1G13080.1,AT1G57750.1,AT3G20090.2
GO:MF	hydrolase activity, hydrolyzing O-glycosyl compounds	GO:0004553	0.0126268	1.89871	404	622	26	23352	AT4G36360.1,AT4G18340.1,AT4G25000.1,AT3G44990.1,AT5G56870.1,AT5G49360.1,AT4G20040.1,AT2G32990.1,AT2G36870.1,AT1G52400.1,AT1G35580.2,AT3G13750.1,AT2G01850.1,AT3G23730.1,AT1G24320.1,AT1G68560.1,AT1G71380.1,AT3G57260.1,AT1G09460.1,AT1G64390.1,AT3G55780.1,AT4G27830.2,AT1G14720.1,AT1G02460.1,AT1G02640.1,AT5G57560.1
GO:BP	organic hydroxy compound metabolic process	GO:1901615	0.0096005	2.01771	393	587	26	23046	AT4G34650.1,AT4G15396.4,AT5G04980.2,AT5G17220.1,AT5G24530.1,AT5G24150.1,AT5G63590.1,AT5G08520.1,AT4G15440.1,AT4G26260.1,AT2G43820.1,AT2G33380.1,AT1G52400.1,AT3G22200.1,AT3G19270.2,AT3G14440.1,AT3G10870.1,AT3G01420.1,AT5G47770.1,AT4G38620.1,AT2G19800.1,AT1G19630.1,AT1G05630.2,AT2G03760.1,AT5G54160.1,AT5G10300.1
GO:MF	hexosyltransferase activity	GO:0016758	0.00635241	2.19706	365	622	25	23352	AT4G39350.1,AT4G21060.1,AT3G44990.1,AT3G21560.1,AT5G20250.4,AT5G05880.1,AT5G09870.1,AT4G23990.1,AT4G26940.1,AT5G41460.1,AT2G36870.1,AT2G43820.1,AT2G31790.1,AT2G01850.1,AT3G23730.1,AT1G24070.1,AT1G55740.1,AT1G22370.2,AT2G22900.1,AT1G14720.1,AT1G01420.1,AT1G05560.1,AT1G05680.1,AT5G57560.1,AT5G15470.1
GO:BP	small molecule catabolic process	GO:0044282	0.000127495	3.89451	271	587	24	23046	AT3G03910.1,AT5G04980.2,AT5G07440.2,AT2G02010.2,AT5G24530.1,AT4G21200.1,AT4G26260.1,AT4G28410.1,AT4G13930.1,AT2G22330.2,AT2G32150.1,AT3G22200.1,AT3G19270.2,AT3G01420.1,AT3G47340.1,AT1G70580.2,AT2G19800.1,AT5G26780.4,AT4G34030.1,AT4G39950.2,AT1G05630.2,AT1G64660.1,AT5G21100.1,AT5G13790.2
GO:BP	response to extracellular stimulus	GO:0009991	0.000568133	3.24555	294	587	24	23046	AT3G22550.1,AT5G21170.1,AT1G73010.1,AT5G28770.2,AT5G24660.1,AT5G07690.1,AT5G53420.1,AT2G45170.1,AT3G06420.1,AT5G61420.2,AT3G03520.1,AT1G23730.2,AT1G09340.1,AT3G47340.1,AT5G49450.1,AT2G15970.1,AT1G22160.1,AT2G28060.1,AT1G05630.2,AT1G64660.1,AT2G25690.1,AT1G14040.1,AT1G05680.1,AT5G11460.1
GO:BP	carbohydrate catabolic process	GO:0016052	0.00353403	2.45173	304	587	23	23046	AT4G25000.1,AT5G49360.1,AT2G45220.1,AT3G14310.1,AT4G26260.1,AT2G32990.1,AT1G35580.2,AT3G09540.1,AT1G09340.1,AT3G47340.1,AT2G19800.1,AT1G68560.1,AT1G67750.1,AT1G71380.1,AT3G27400.2,AT5G63680.2,AT5G64640.1,AT1G64390.1,AT3G52180.1,AT1G10760.1,AT1G04680.1,AT1G02640.1,AT5G21100.1
GO:BP	cellular polysaccharide metabolic process	GO:0044264	0.00822791	2.08471	320	587	23	23046	AT4G39350.1,AT3G44990.1,AT5G49360.1,AT5G09870.1,AT5G15740.1,AT2G15440.1,AT4G23990.1,AT2G32990.1,AT2G36870.1,AT3G06550.3,AT2G01850.1,AT3G23730.1,AT1G68560.1,AT1G71380.1,AT1G15690.1,AT4G12720.2,AT1G64390.1,AT3G52180.1,AT1G14720.1,AT1G10760.1,AT1G02640.1,AT5G57560.1,AT5G15470.1
GO:BP	secondary metabolite biosynthetic process	GO:0044550	3.4033e-06	5.4681	190	587	22	23046	AT4G37980.1,AT5G13930.1,AT5G14200.1,AT1G67980.1,AT4G03050.1,AT5G23010.2,AT5G07690.1,AT4G12030.2,AT3G19710.1,AT5G61420.2,AT1G58170.1,AT4G13770.1,AT2G22330.2,AT2G43000.1,AT2G43100.1,AT1G16410.1,AT4G38620.1,AT1G76790.1,AT1G74090.1,AT4G39950.2,AT3G55580.1,AT5G54160.1
GO:BP	response to jasmonic acid	GO:0009753	0.000323104	3.49066	225	587	21	23046	AT4G35770.6,AT4G23600.1,AT5G07010.1,AT5G13930.1,AT5G14200.1,AT3G45140.1,AT5G07690.1,AT2G40750.1,AT4G35890.2,AT4G12030.2,AT1G61120.1,AT3G16470.1,AT1G54040.2,AT1G72450.1,AT1G74950.1,AT4G16740.1,AT5G27380.1,AT1G63650.3,AT1G21910.1,AT5G60300.3,AT1G18150.3
GO:BP	response to fatty acid	GO:0070542	0.000433039	3.36347	229	587	21	23046	AT4G35770.6,AT4G23600.1,AT5G07010.1,AT5G13930.1,AT5G14200.1,AT3G45140.1,AT5G07690.1,AT2G40750.1,AT4G35890.2,AT4G12030.2,AT1G61120.1,AT3G16470.1,AT1G54040.2,AT1G72450.1,AT1G74950.1,AT4G16740.1,AT5G27380.1,AT1G63650.3,AT1G21910.1,AT5G60300.3,AT1G18150.3
GO:BP	response to nutrient levels	GO:0031667	0.00247525	2.60638	255	587	21	23046	AT3G22550.1,AT5G21170.1,AT1G73010.1,AT5G28770.2,AT5G24660.1,AT5G07690.1,AT5G53420.1,AT2G45170.1,AT3G06420.1,AT5G61420.2,AT3G03520.1,AT1G23730.2,AT3G47340.1,AT5G49450.1,AT1G22160.1,AT2G28060.1,AT1G05630.2,AT1G64660.1,AT2G25690.1,AT1G14040.1,AT5G11460.1
GO:BP	regulation of hormone levels	GO:0010817	0.0198583	1.70206	292	587	21	23046	AT4G15396.4,AT5G13930.1,AT1G67110.1,AT1G76520.2,AT2G22330.2,AT5G01990.1,AT3G10870.1,AT3G27580.1,AT1G77690.1,AT1G75450.1,AT1G15690.1,AT4G35160.1,AT4G39950.2,AT1G19630.1,AT1G12110.1,AT2G17500.2,AT2G19500.1,AT2G03760.1,AT1G27360.2,AT1G05680.1,AT5G54160.1
GO:BP	sulfur compound biosynthetic process	GO:0044272	1.32729e-05	4.87703	170	587	20	23046	AT5G14200.1,AT4G03050.1,AT5G23010.2,AT5G07690.1,AT4G12030.2,AT3G19710.1,AT5G61420.2,AT4G39940.1,AT4G13770.1,AT2G22330.2,AT2G43000.1,AT2G43100.1,AT3G22740.1,AT3G22200.1,AT1G16410.1,AT1G76790.1,AT1G74090.1,AT4G39950.2,AT5G27380.1,AT1G64660.1
GO:BP	cellular response to hypoxia	GO:0071456	0.00356369	2.4481	240	587	20	23046	AT4G24230.2,AT4G27450.1,AT4G32480.1,AT3G22550.1,AT5G20250.4,AT5G58070.1,AT5G54490.1,AT1G68840.1,AT1G73010.1,AT5G24530.1,AT1G19530.1,AT1G21550.1,AT1G54050.1,AT4G12720.2,AT1G19250.1,AT1G25560.1,AT3G55790.1,AT1G10140.1,AT5G54960.1,AT5G57560.1
GO:BP	cellular response to decreased oxygen levels	GO:0036294	0.0040412	2.39349	242	587	20	23046	AT4G24230.2,AT4G27450.1,AT4G32480.1,AT3G22550.1,AT5G20250.4,AT5G58070.1,AT5G54490.1,AT1G68840.1,AT1G73010.1,AT5G24530.1,AT1G19530.1,AT1G21550.1,AT1G54050.1,AT4G12720.2,AT1G19250.1,AT1G25560.1,AT3G55790.1,AT1G10140.1,AT5G54960.1,AT5G57560.1
GO:BP	cellular response to oxygen levels	GO:0071453	0.0040412	2.39349	242	587	20	23046	AT4G24230.2,AT4G27450.1,AT4G32480.1,AT3G22550.1,AT5G20250.4,AT5G58070.1,AT5G54490.1,AT1G68840.1,AT1G73010.1,AT5G24530.1,AT1G19530.1,AT1G21550.1,AT1G54050.1,AT4G12720.2,AT1G19250.1,AT1G25560.1,AT3G55790.1,AT1G10140.1,AT5G54960.1,AT5G57560.1
GO:BP	response to hypoxia	GO:0001666	0.0173104	1.76169	267	587	20	23046	AT4G24230.2,AT4G27450.1,AT4G32480.1,AT3G22550.1,AT5G20250.4,AT5G58070.1,AT5G54490.1,AT1G68840.1,AT1G73010.1,AT5G24530.1,AT1G19530.1,AT1G21550.1,AT1G54050.1,AT4G12720.2,AT1G19250.1,AT1G25560.1,AT3G55790.1,AT1G10140.1,AT5G54960.1,AT5G57560.1
GO:BP	response to decreased oxygen levels	GO:0036293	0.0214472	1.66863	271	587	20	23046	AT4G24230.2,AT4G27450.1,AT4G32480.1,AT3G22550.1,AT5G20250.4,AT5G58070.1,AT5G54490.1,AT1G68840.1,AT1G73010.1,AT5G24530.1,AT1G19530.1,AT1G21550.1,AT1G54050.1,AT4G12720.2,AT1G19250.1,AT1G25560.1,AT3G55790.1,AT1G10140.1,AT5G54960.1,AT5G57560.1
GO:BP	response to oxygen levels	GO:0070482	0.0226108	1.64568	272	587	20	23046	AT4G24230.2,AT4G27450.1,AT4G32480.1,AT3G22550.1,AT5G20250.4,AT5G58070.1,AT5G54490.1,AT1G68840.1,AT1G73010.1,AT5G24530.1,AT1G19530.1,AT1G21550.1,AT1G54050.1,AT4G12720.2,AT1G19250.1,AT1G25560.1,AT3G55790.1,AT1G10140.1,AT5G54960.1,AT5G57560.1
GO:BP	organic acid catabolic process	GO:0016054	0.000159131	3.79824	179	587	19	23046	AT3G03910.1,AT5G07440.2,AT2G02010.2,AT5G24530.1,AT4G21200.1,AT4G28410.1,AT4G13930.1,AT2G22330.2,AT3G22200.1,AT3G19270.2,AT3G01420.1,AT3G47340.1,AT1G70580.2,AT5G26780.4,AT4G34030.1,AT4G39950.2,AT1G64660.1,AT5G21100.1,AT5G13790.2
GO:BP	alpha-amino acid biosynthetic process	GO:1901607	0.000958495	3.01841	201	587	19	23046	AT4G37770.1,AT4G26200.1,AT5G14200.1,AT3G02020.1,AT5G23010.2,AT3G17820.1,AT4G39940.1,AT4G13930.1,AT5G37600.1,AT5G38530.1,AT2G43000.1,AT2G43100.1,AT3G22740.1,AT3G47340.1,AT5G26780.4,AT4G24830.2,AT5G28237.1,AT1G10070.2,AT1G64660.1
GO:BP	amino acid biosynthetic process	GO:0008652	0.00747542	2.12636	231	587	19	23046	AT4G37770.1,AT4G26200.1,AT5G14200.1,AT3G02020.1,AT5G23010.2,AT3G17820.1,AT4G39940.1,AT4G13930.1,AT5G37600.1,AT5G38530.1,AT2G43000.1,AT2G43100.1,AT3G22740.1,AT3G47340.1,AT5G26780.4,AT4G24830.2,AT5G28237.1,AT1G10070.2,AT1G64660.1
GO:BP	response to reactive oxygen species	GO:0000302	0.000152886	3.81563	161	587	18	23046	AT5G58070.1,AT2G40750.1,AT1G61120.1,AT2G28190.1,AT2G29500.1,AT1G35580.2,AT3G01420.1,AT1G73260.1,AT1G54050.1,AT4G14030.2,AT4G12720.2,AT5G46350.1,AT1G22770.1,AT2G17420.2,AT1G08830.1,AT1G05680.1,AT1G18150.3,AT5G21100.1
GO:MF	glucosyltransferase activity	GO:0046527	0.00263369	2.57944	181	622	17	23352	AT4G39350.1,AT3G44990.1,AT3G21560.1,AT5G05880.1,AT5G09870.1,AT4G23990.1,AT2G36870.1,AT2G43820.1,AT2G31790.1,AT2G01850.1,AT3G23730.1,AT1G22370.2,AT1G14720.1,AT1G01420.1,AT1G05560.1,AT1G05680.1,AT5G57560.1
GO:BP	glucosinolate metabolic process	GO:0019760	1.11801e-05	4.95155	121	587	17	23046	AT5G14200.1,AT4G03050.1,AT5G23010.2,AT5G07690.1,AT4G12030.2,AT3G19710.1,AT5G61420.2,AT4G13770.1,AT2G22330.2,AT2G33070.2,AT2G43100.1,AT1G52400.1,AT1G54040.2,AT1G16410.1,AT1G76790.1,AT1G74090.1,AT4G37400.1
GO:BP	glycosinolate metabolic process	GO:0019757	1.11801e-05	4.95155	121	587	17	23046	AT5G14200.1,AT4G03050.1,AT5G23010.2,AT5G07690.1,AT4G12030.2,AT3G19710.1,AT5G61420.2,AT4G13770.1,AT2G22330.2,AT2G33070.2,AT2G43100.1,AT1G52400.1,AT1G54040.2,AT1G16410.1,AT1G76790.1,AT1G74090.1,AT4G37400.1
GO:BP	response to starvation	GO:0042594	0.0175778	1.75503	203	587	17	23046	AT3G22550.1,AT1G73010.1,AT5G28770.2,AT5G24660.1,AT5G07690.1,AT5G53420.1,AT2G45170.1,AT3G06420.1,AT5G61420.2,AT3G03520.1,AT3G47340.1,AT5G49450.1,AT1G22160.1,AT1G64660.1,AT2G25690.1,AT1G14040.1,AT5G11460.1
GO:BP	cellular response to extracellular stimulus	GO:0031668	0.0436495	1.36002	218	587	17	23046	AT5G21170.1,AT1G73010.1,AT5G28770.2,AT5G24660.1,AT5G07690.1,AT2G45170.1,AT3G06420.1,AT5G61420.2,AT3G03520.1,AT1G09340.1,AT3G47340.1,AT5G49450.1,AT2G15970.1,AT2G28060.1,AT1G64660.1,AT1G14040.1,AT1G05680.1
GO:MF	oxidoreductase activity, acting on paired donors, with incorporation or reduction of molecular oxygen, NAD(P)H as one donor, and incorporation of one atom of oxygen	GO:0016709	0.00030917	3.5098	138	622	16	23352	AT3G26330.1,AT5G24530.1,AT5G24150.1,AT3G03470.1,AT3G25180.1,AT4G13770.1,AT2G22330.2,AT2G34770.1,AT3G19270.2,AT1G16410.1,AT3G28740.1,AT3G26300.1,AT4G37400.1,AT4G39950.2,AT1G19250.1,AT3G20090.2
GO:BP	carboxylic acid catabolic process	GO:0046395	0.0048648	2.31293	165	587	16	23046	AT3G03910.1,AT5G07440.2,AT2G02010.2,AT5G24530.1,AT4G13930.1,AT2G22330.2,AT3G22200.1,AT3G19270.2,AT3G01420.1,AT3G47340.1,AT1G70580.2,AT5G26780.4,AT4G34030.1,AT4G39950.2,AT1G64660.1,AT5G21100.1
GO:BP	polysaccharide catabolic process	GO:0000272	0.0326059	1.4867	192	587	16	23046	AT5G49360.1,AT2G45220.1,AT3G14310.1,AT2G32990.1,AT3G09540.1,AT1G09340.1,AT1G68560.1,AT1G67750.1,AT1G71380.1,AT3G27400.2,AT5G64640.1,AT1G64390.1,AT3G52180.1,AT1G10760.1,AT1G04680.1,AT1G02640.1
GO:BP	glycosinolate biosynthetic process	GO:0019758	1.31e-07	6.88149	48	587	13	23046	AT5G14200.1,AT4G03050.1,AT5G23010.2,AT5G07690.1,AT4G12030.2,AT3G19710.1,AT5G61420.2,AT4G13770.1,AT2G22330.2,AT2G43100.1,AT1G16410.1,AT1G76790.1,AT1G74090.1
GO:BP	glucosinolate biosynthetic process	GO:0019761	1.31e-07	6.88149	48	587	13	23046	AT5G14200.1,AT4G03050.1,AT5G23010.2,AT5G07690.1,AT4G12030.2,AT3G19710.1,AT5G61420.2,AT4G13770.1,AT2G22330.2,AT2G43100.1,AT1G16410.1,AT1G76790.1,AT1G74090.1
GO:BP	alpha-amino acid catabolic process	GO:1901606	0.0039312	2.40548	93	587	12	23046	AT3G03910.1,AT5G07440.2,AT2G02010.2,AT4G28410.1,AT4G13930.1,AT2G22330.2,AT3G22200.1,AT1G70580.2,AT5G26780.4,AT4G34030.1,AT4G39950.2,AT1G64660.1
GO:BP	amino acid catabolic process	GO:0009063	0.00613389	2.21226	97	587	12	23046	AT3G03910.1,AT5G07440.2,AT2G02010.2,AT4G13930.1,AT2G22330.2,AT3G22200.1,AT3G47340.1,AT1G70580.2,AT5G26780.4,AT4G34030.1,AT4G39950.2,AT1G64660.1
GO:MF	vitamin B6 binding	GO:0070279	0.010604	1.97453	91	622	11	23352	AT4G37770.1,AT4G23600.1,AT4G26200.1,AT2G02010.2,AT4G28410.1,AT4G13930.1,AT5G38530.1,AT3G22200.1,AT1G70580.2,AT5G26780.4,AT1G64660.1
GO:MF	pyridoxal phosphate binding	GO:0030170	0.010604	1.97453	91	622	11	23352	AT4G37770.1,AT4G23600.1,AT4G26200.1,AT2G02010.2,AT4G28410.1,AT4G13930.1,AT5G38530.1,AT3G22200.1,AT1G70580.2,AT5G26780.4,AT1G64660.1
GO:MF	symporter activity	GO:0015293	0.0335269	1.47461	103	622	11	23352	AT3G15990.1,AT2G03590.1,AT1G32450.1,AT3G19553.1,AT5G26340.1,AT1G77690.1,AT1G69870.1,AT1G71880.1,AT1G20860.2,AT1G12110.1,AT1G26440.3
GO:BP	response to insect	GO:0009625	2.88e-07	6.54135	33	587	11	23046	AT1G72290.1,AT5G23010.2,AT5G07690.1,AT5G61420.2,AT4G13770.1,AT2G22330.2,AT1G52400.1,AT1G16410.1,AT1G73260.1,AT4G16740.1,AT4G39950.2
GO:BP	indole-containing compound metabolic process	GO:0042430	0.00595969	2.22478	81	587	11	23046	AT5G38530.1,AT2G22330.2,AT2G43000.1,AT3G10870.1,AT1G76790.1,AT4G35160.1,AT4G37400.1,AT4G39950.2,AT5G28237.1,AT1G05680.1,AT5G54160.1
KEGG	2-Oxocarboxylic acid metabolism	KEGG:01210	0.00152124	2.8178	74	176	11	5083	AT5G14200.1,AT3G02020.1,AT5G23010.2,AT3G19710.1,AT4G13770.1,AT2G22330.2,AT2G43100.1,AT1G16410.1,AT1G70580.2,AT4G39950.2,AT1G10070.2
GO:MF	transaminase activity	GO:0008483	0.0181317	1.74156	80	622	10	23352	AT4G37770.1,AT4G23600.1,AT4G26200.1,AT3G19710.1,AT4G28410.1,AT3G22200.1,AT1G50830.1,AT1G70580.2,AT1G34060.2,AT1G10070.2
GO:MF	transferase activity, transferring nitrogenous groups	GO:0016769	0.020199	1.69467	81	622	10	23352	AT4G37770.1,AT4G23600.1,AT4G26200.1,AT3G19710.1,AT4G28410.1,AT3G22200.1,AT1G50830.1,AT1G70580.2,AT1G34060.2,AT1G10070.2
GO:BP	response to hydrogen peroxide	GO:0042542	0.0144814	1.83919	73	587	10	23046	AT2G29500.1,AT1G35580.2,AT1G73260.1,AT1G54050.1,AT4G14030.2,AT5G46350.1,AT1G22770.1,AT1G05680.1,AT1G18150.3,AT5G21100.1
KEGG	Glucosinolate biosynthesis	KEGG:00966	2.45e-07	6.61142	26	176	10	5083	AT5G14200.1,AT5G23010.2,AT3G19710.1,AT4G13770.1,AT2G22330.2,AT2G43100.1,AT1G16410.1,AT1G74090.1,AT4G39950.2,AT1G10070.2
KEGG	Alanine, aspartate and glutamate metabolism	KEGG:00250	0.000277205	3.5572	51	176	10	5083	AT3G16150.1,AT3G03910.1,AT5G07440.2,AT2G02010.2,AT3G17820.1,AT5G37600.1,AT3G22200.1,AT3G47340.1,AT1G70580.2,AT4G24830.2
GO:BP	nitrogen cycle metabolic process	GO:0071941	0.00186765	2.7287	46	587	9	23046	AT5G21170.1,AT3G29160.2,AT3G17820.1,AT5G37600.1,AT1G68570.1,AT1G69870.1,AT4G24830.2,AT1G12940.1,AT1G12110.1
GO:BP	nitrate metabolic process	GO:0042126	0.00479397	2.3193	39	587	8	23046	AT5G21170.1,AT3G29160.2,AT3G17820.1,AT5G37600.1,AT1G68570.1,AT1G69870.1,AT1G12940.1,AT1G12110.1
GO:BP	nitrate assimilation	GO:0042128	0.00479397	2.3193	39	587	8	23046	AT5G21170.1,AT3G29160.2,AT3G17820.1,AT5G37600.1,AT1G68570.1,AT1G69870.1,AT1G12940.1,AT1G12110.1
GO:BP	reactive nitrogen species metabolic process	GO:2001057	0.0146846	1.83314	45	587	8	23046	AT5G21170.1,AT3G29160.2,AT3G17820.1,AT5G37600.1,AT1G68570.1,AT1G69870.1,AT1G12940.1,AT1G12110.1
GO:BP	syncytium formation	GO:0006949	0.000199882	3.69923	12	587	6	23046	AT4G28250.1,AT3G55500.1,AT2G39700.1,AT2G03090.1,AT2G20750.1,AT2G28950.1
WP	Glucosinolate biosynthesis from methionine	WP:WP4597	0.0006171	3.20964	15	38	6	620	AT5G14200.1,AT5G23010.2,AT3G19710.1,AT4G13770.1,AT2G43100.1,AT1G74090.1
GO:CC	ER body	GO:0010168	0.00184695	2.73354	12	581	5	21149	AT4G27860.1,AT5G23820.1,AT1G52400.1,AT1G54030.1,AT4G27870.1
GO:CC	CCAAT-binding factor complex	GO:0016602	0.0386508	1.41284	21	581	5	21149	AT3G14020.1,AT3G05690.1,AT1G72830.1,AT1G54160.1,AT5G06510.6
WP	Flower development: initiation	WP:WP2108	0.0123997	1.90659	17	38	5	620	AT1G68840.1,AT2G42200.1,AT2G45660.1,AT4G35900.2,AT1G25560.1
GO:BP	green leaf volatile biosynthetic process	GO:0010597	0.0152243	1.81746	3	587	3	23046	AT4G37980.1,AT3G45140.1,AT3G03480.1
