# Supplementary material for: Heat shock factor binding protein BrHSBP1 regulates seed and pod development in Brassica rapa
Source: Front Plant Sci. 2023 Aug 30;14:1232736. doi: 10.3389/fpls.2023.1232736 (PMC10499616; doi:10.3389/fpls.2023.1232736)
Supplement: Supplementary file 3 [file DataSheet_3.xlsx]

## Sheet: Sheet2
Supplementary Material
Heat shock factor binding protein BrHSBP1 regulates seed and pod development in Brassica rapa.
Muthusamy Muthusamy, Seungmin Son, Sang Ryeol Park, Soo In Lee*
* Correspondence:silee@korea.kr
Supplementary Data S3:Expression patterns of genes associated with reproductive structure development in Brhsbp1_KO mutant lines.
DB- Control
85- Brhsbp1_KO
83- BrHSBP1OX

## Sheet: RSD genes
Reference Information		CT_vs_Brhsbp1-KO						DESeq Normalization						Annotation
Gene id	Gene length	baseMean	log2FoldChange	lfcSE	stat	pvalue	padj	DB_control	DB_R2	DB_R3	85-1	85-1_R2	85-2_R3	NR Description	Araport11 Description	InterPro description
BraA06g036130.3.5C	4648	3211.07	8.69923	1.09408	7.95116	1.84776e-15	7.92304e-13	10.9452	36.1742	17.897	13638.2	5655.8	7625.49	XP_009151303.1_beta-D-xylosidase 1 [Brassica rapa]	AT5G49360.1_beta-xylosidase 1, Gene Name = BXL1	IPR026891_Fibronectin type III-like domain; IPR002772_Glycoside hydrolase family 3 C-terminal domain; IPR001764_Glycoside hydrolase, family 3, N-terminal; IPR017853_Glycoside hydrolase superfamily; IPR036881_Glycoside hydrolase family 3 C-terminal domain superfamily	2		DB- Control
BraA07g019700.3.5C	1302	47.4069	8.50577	1.64091	5.18355	2.17697e-07	8.30572e-06	0	1.09619	0	226.37	65.9676	62.1053	XP_009103705.1_glutelin type-D 1 [Brassica rapa] XP_013651816.1 glutelin type-D 1 [Brassica napus]	AT2G28680.1_RmlC-like cupins superfamily protein	IPR011051_RmlC-like cupin domain superfamily; IPR006045_Cupin 1; IPR006044_11-S seed storage protein, plant	1		85- Brhsbp1_ko
BraA03g006180.3.5C	411	29.2064	8.01497	1.63392	4.90535	9.32597e-07	2.8322e-05	0.684075	0	0	52.5085	81.5433	118	XP_009131384.3_glutaredoxin-C8 [Brassica rapa]	AT5G14070.1_Thioredoxin superfamily protein, Gene Name = ROXY2	IPR002109_Glutaredoxin; IPR011905_Glutaredoxin-like, plant II; IPR036249_Thioredoxin-like superfamily	5
BraA01g017020.3.5C	1606	18.6056	7.40839	1.76022	4.20877	2.56759e-05	0.000458597	0.684075	0	0	2.33371	34.8162	128.351	XP_009142057.1_1-aminocyclopropane-1-carboxylate synthase 7 [Brassica rapa] CAG7887700.1 unnamed protein product [Brassica rapa] VDC75201.1 unnamed protein product [Brassica rapa]	AT4G26200.1_1-amino-cyclopropane-1-carboxylate synthase 7, Gene Name = ACS7	IPR004839_Aminotransferase, class I/classII; IPR015424_Pyridoxal phosphate-dependent transferase	7
BraA03g026700.3.5C	1996	9.45729	6.86373	1.66278	4.12787	3.66142e-05	0.000606031	0	0	0	18.6697	21.9892	17.5965	XP_009134080.1_1-aminocyclopropane-1-carboxylate synthase 11 [Brassica rapa]	AT4G08040.1_1-aminocyclopropane-1-carboxylate synthase 11, Gene Name = ACS11	IPR004839_Aminotransferase, class I/classII; IPR015424_Pyridoxal phosphate-dependent transferase	4
BraA02g041860.3.5C	4978	2622.55	6.84841	0.906107	7.55805	4.09144e-14	1.16379e-11	42.4127	81.1178	63.6336	10955.6	4554.51	6032.49	CAG7895682.1_unnamed protein product [Brassica rapa]	AT5G49360.1_beta-xylosidase 1, Gene Name = BXL1	IPR036881_Glycoside hydrolase family 3 C-terminal domain superfamily; IPR002772_Glycoside hydrolase family 3 C-terminal domain; IPR001764_Glycoside hydrolase, family 3, N-terminal; IPR026891_Fibronectin type III-like domain; IPR017853_Glycoside hydrolase superfamily	2
BraA09g058890.3.5C	1359	5.69201	6.52516	1.86112	3.50603	0.000454838	0.00462187	0	0	0	21.0034	5.4973	19.6667	CAF2050282.1_unnamed protein product [Brassica napus] CAG7866785.1 unnamed protein product [Brassica rapa]	AT1G18450.1_actin-related protein 4, Gene Name = ARP4	.	.
BraA01g016220.3.5C	2932	7.95461	6.17537	1.61892	3.81451	0.000136455	0.00177305	0	1.09619	0	17.5028	6.41352	46.5789	RID78745.1_hypothetical protein BRARA_A01539 [Brassica rapa]	AT5G51860.2_K-box region and MADS-box transcription factor family protein, Gene Name = AGL72	IPR033896_MADS MEF2-like; IPR002100_Transcription factor, MADS-box; IPR002487_Transcription factor, K-box; IPR036879_Transcription factor, MADS-box superfamily	7
BraA07g015930.3.5C	1671	54.1727	5.93793	1.47219	4.03339	5.49781e-05	0.000841485	1.36815	5.48093	0	78.1792	95.2865	237.035	XP_009103319.1_AT-hook motif nuclear-localized protein 27 [Brassica rapa]	AT1G20900.1_Putative AT-hook DNA-binding family protein, Gene Name = ESC	IPR014476_AT-hook motif nuclear-localized protein 15-29; IPR005175_PPC domain	16
BraA06g036100.3.5C	1147	96.396	5.69885	0.983443	5.7948	6.84031e-09	4.20804e-07	6.84075	3.28856	3.9771	257.875	217.143	269.123	XP_009151297.1_basic leucine zipper 1 [Brassica rapa] XP_013644075.1 basic leucine zipper 1 [Brassica napus] CAF2089515.1 unnamed protein product [Brassica napus] CAG7872355.1 unnamed protein product [Brassica rapa] VDC68209.1 unnamed protein product [Brassica rapa]	AT5G49450.1_basic leucine-zipper 1, Gene Name = bZIP1	IPR046347_Basic-leucine zipper domain superfamily; IPR004827_Basic-leucine zipper domain; IPR045314_G-box binding factor 1-like, bZIP domain, plant	4
BraA07g003080.3.5C	5636	95.0341	5.6755	0.964985	5.88144	4.06711e-09	2.63756e-07	2.7363	8.7695	1.98855	250.874	217.143	207.018	XP_009121074.1_histidine kinase 1 [Brassica rapa]	AT2G17820.1_histidine kinase 1, Gene Name = HK1	IPR003661_Signal transduction histidine kinase, dimerisation/phosphoacceptor domain; IPR036097_Signal transduction histidine kinase, dimerisation/phosphoacceptor domain superfamily; IPR001789_Signal transduction response regulator, receiver domain; IPR004358_Signal transduction histidine kinase-related protein, C-terminal; IPR003594_Histidine kinase/HSP90-like ATPase; IPR036890_Histidine kinase/H…	11
BraA02g040600.3.5C	2653	16.5187	5.3894	1.47445	3.65518	0.000256998	0.00296587	0.684075	2.19237	0	38.5062	40.3135	37.2632	XP_009124784.1_COBRA-like protein 2 [Brassica rapa] KAG5411874.1 hypothetical protein IGI04_008193 [Brassica rapa subsp. trilocularis] CAF2143935.1 unnamed protein product [Brassica napus] RID76419.1 hypothetical protein BRARA_B03390 [Brassica rapa] CAG7895559.1 unnamed protein product [Brassica rapa] VDC92145.1 unnamed protein product [Brassica rapa]	AT3G29810.1_COBRA-like protein 2 precursor, Gene Name = COBL2	IPR006918_COBRA, plant	3
BraA03g031310.3.5C	958	46.3407	5.19813	0.976802	5.32158	1.02872e-07	4.49152e-06	0	3.28856	2.98283	94.5152	39.3973	79.7018	XP_009134666.2_zinc finger protein CONSTANS-LIKE 2 [Brassica rapa]	AT3G02380.1_CONSTANS-like 2, Gene Name = COL2	IPR010402_CCT domain	10
BraA03g055220.3.5C	1469	36.7934	5.14928	1.162	4.43138	9.3634e-06	0.000200001	2.05223	3.28856	0.994275	85.1804	62.3027	75.5614	RIA05521.1_hypothetical protein BRARA_K00039 [Brassica rapa] CAG7884569.1 unnamed protein product [Brassica rapa] VDC83636.1 unnamed protein product [Brassica rapa]	AT4G28190.1_Developmental regulator, ULTRAPETALA, Gene Name = ULT1	.	1
BraA06g004010.3.5C	1599	18.032	5.08616	1.02468	4.96366	6.91782e-07	2.20091e-05	2.7363	1.09619	0	49.0079	32.9838	60.0351	XP_009147906.1_BURP domain-containing protein BNM2A [Brassica rapa]	AT1G49320.1_unknown seed protein like 1, Gene Name = USPL1	IPR004873_BURP domain	1
BraA03g018300.3.5C	1314	110.702	4.92506	0.978844	5.0315	4.86651e-07	1.6487e-05	0.684075	9.86568	13.9199	498.247	122.773	109.719	XP_009133015.1_protein HAIKU1 isoform X1 [Brassica rapa] XP_013740503.1 protein HAIKU1-like [Brassica napus] KAG5404274.1 hypothetical protein IGI04_010393 [Brassica rapa subsp. trilocularis] KAH0932684.1 hypothetical protein HID58_009801 [Brassica napus]	AT2G35230.3_VQ motif-containing protein, Gene Name = IKU1	IPR008889_VQ	2
BraA09g004690.3.5C	982	56.3368	4.80641	1.29665	3.70679	0.000209905	0.0025179	10.9452	0	3.9771	89.8478	141.097	196.667	XP_009111876.1_basic leucine zipper 1 [Brassica rapa] RID43567.1 hypothetical protein BRARA_I00419 [Brassica rapa]	AT5G49450.1_basic leucine-zipper 1, Gene Name = bZIP1	IPR004827_Basic-leucine zipper domain; IPR045314_G-box binding factor 1-like, bZIP domain, plant; IPR046347_Basic-leucine zipper domain superfamily	14
BraA05g033730.3.5C	598	5.2809	4.71703	1.66739	2.82899	0.00466947	0.0272495	0	1.09619	0	9.33484	10.0784	6.21053	CAG7877585.1_unnamed protein product [Brassica rapa] VDC72601.1 unnamed protein product [Brassica rapa]	AT3G14380.1_Uncharacterized protein family (UPF0497)	IPR006702_Casparian strip membrane protein domain; IPR006459_Casparian strip membrane protein	2
BraA03g012920.3.5C	1176	374.969	4.54543	1.12162	4.05255	5.06632e-05	0.00078889	10.9452	50.4246	31.8168	611.432	446.197	1111.68	XP_009132197.1_uncharacterized protein LOC103856812 [Brassica rapa] XP_013740302.1 uncharacterized protein BNAA03G10740D [Brassica napus] KAH0932121.1 hypothetical protein HID58_009238 [Brassica napus] RID69107.1 hypothetical protein BRARA_C01223 [Brassica rapa] CAF2121377.1 unnamed protein product [Brassica napus] CAG7879993.1 unnamed protein product [Brassica rapa]	AT5G56550.1_oxidative stress 3, Gene Name = OXS3	.	.
BraA05g015280.3.5C	2076	208.946	4.33821	1.11656	3.88535	0.000102182	0.00139061	8.2089	32.8856	13.9199	138.856	355.492	612.772	XP_009144670.1_protein REVEILLE 2 [Brassica rapa] XP_013748950.1 protein REVEILLE 2 [Brassica napus] KAH0849372.1 hypothetical protein HID58_090339 [Brassica napus] KAH0853839.1 hypothetical protein HID58_092827 [Brassica napus] RID62288.1 hypothetical protein BRARA_E01373 [Brassica rapa] CDY38566.1 BnaA05g12950D [Brassica napus]	AT5G37260.1_Homeodomain-like superfamily protein, Gene Name = RVE2	.	12
BraA10g023820.3.5C	1289	1256.03	4.22887	0.869631	4.86283	1.1572e-06	3.42733e-05	101.243	198.41	98.4333	1462.07	2739.49	3258.46	XP_009121539.1_zinc finger protein CONSTANS-LIKE 1 [Brassica rapa] KAG5376769.1 hypothetical protein IGI04_041365 [Brassica rapa subsp. trilocularis]	AT5G15850.1_CONSTANS-like 1, Gene Name = COL1	IPR010402_CCT domain; IPR000315_B-box-type zinc finger	2
BraA06g037580.3.5C	2641	1264.33	4.06474	0.589549	6.89466	5.39939e-12	8.43039e-10	119.029	240.065	153.118	3418.88	3180.19	1963.56	XP_009151763.1_COBRA-like protein 2 [Brassica rapa] RID59879.1 hypothetical protein BRARA_F03072 [Brassica rapa] CAF2089843.1 unnamed protein product [Brassica napus] CAG7872507.1 unnamed protein product [Brassica rapa] VDC68356.1 unnamed protein product [Brassica rapa]	AT3G29810.1_COBRA-like protein 2 precursor, Gene Name = COBL2	IPR006918_COBRA, plant	6
BraA09g028390.3.5C	3714	9.21921	3.8421	1.39105	2.76201	0.00574467	0.0319966	0	3.28856	0	14.0023	10.0784	18.6316	XP_009108187.1_potassium transporter 3 isoform X3 [Brassica rapa]	AT4G23640.1_Potassium transporter family protein, Gene Name = TRH1	IPR003855_Potassium transporter	3
BraA09g067420.3.5C	4218	53.4352	3.8217	0.473872	8.06483	7.33352e-16	3.29195e-13	4.78853	13.1542	6.95993	143.523	103.532	92.1228	CAF2052306.1_unnamed protein product [Brassica napus]	AT1G02580.1_SET domain-containing protein, Gene Name = MEA	IPR041355_Pre-SET CXC domain; IPR001214_SET domain; IPR046341_SET domain superfamily; IPR033467_Tesmin/TSO1-like CXC domain	.
BraA03g001340.3.5C	3040	3.62576	3.76712	1.2856	2.93024	0.00338702	0.0214566	0.684075	1.09619	0	4.66742	10.9946	8.2807	KAG5402753.1_hypothetical protein IGI04_008872 [Brassica rapa subsp. trilocularis]	AT5G03680.1_Duplicated homeodomain-like superfamily protein, Gene Name = PTL	IPR044822_Myb/SANT-like DNA-binding domain 4	.
BraA05g007380.3.5C	3287	6.59255	3.74537	1.26098	2.97022	0.00297589	0.0194926	1.36815	0	0	7.00113	4.58108	11.386	XP_009143424.1_glycerol-3-phosphate 2-O-acyltransferase 6 [Brassica rapa] KAG5396119.1 hypothetical protein IGI04_017933 [Brassica rapa subsp. trilocularis]	AT2G38110.1_glycerol-3-phosphate acyltransferase 6, Gene Name = GPAT6	IPR002123_Phospholipid/glycerol acyltransferase; IPR036412_HAD-like superfamily	2
BraA02g013090.3.5C	1155	408.879	3.74518	0.89945	4.16386	3.12913e-05	0.000538354	22.5745	94.2721	58.6622	605.597	525.908	1216.23	XP_009126931.1_uncharacterized protein LOC103851817 [Brassica rapa] XP_013714366.1 uncharacterized protein BNAA02G08560D [Brassica napus] KAH0937569.1 hypothetical protein HID58_005030 [Brassica napus] RID74149.1 hypothetical protein BRARA_B01262 [Brassica rapa] CAF2137500.1 unnamed protein product [Brassica napus] CAG7892419.1 unnamed protein product [Brassica rapa] CDY20716.1 BnaA02g08560D [Bra…	AT5G56550.1_oxidative stress 3, Gene Name = OXS3	.	.
BraA10g028660.3.5C	1986	16.5619	3.5895	1.03881	3.45541	0.000549463	0.00535103	4.10445	3.28856	1.98855	21.0034	48.5595	44.5088	XP_009122187.1_UDP-glycosyltransferase 76C2 [Brassica rapa]	AT5G05860.1_UDP-glucosyl transferase 76C2, Gene Name = UGT76C2	IPR002213_UDP-glucuronosyl/UDP-glucosyltransferase	7
BraA03g023750.3.5C	2436	86.5247	3.58025	0.881719	4.06053	4.89618e-05	0.000766134	2.05223	28.5009	8.94848	263.709	109.03	92.1228	XP_009133711.1_axial regulator YABBY 1 [Brassica rapa] XP_013734797.1 axial regulator YABBY 1 [Brassica napus] KAG5404719.1 hypothetical protein IGI04_010838 [Brassica rapa subsp. trilocularis] RID70253.1 hypothetical protein BRARA_C02288 [Brassica rapa] CAF2124092.1 unnamed protein product [Brassica napus] CAG7881143.1 unnamed protein product [Brassica rapa] VDC80493.1 unnamed protein product [B…	AT2G45190.1_Plant-specific transcription factor YABBY family protein, Gene Name = AFO	IPR006780_YABBY protein; IPR036910_High mobility group box domain superfamily	1
BraA07g010860.3.5C	1790	11.3141	3.37909	1.00339	3.36769	0.00075802	0.00688933	2.7363	2.19237	1.98855	3.50056	26.5703	42.4386	XP_033130696.1_phospholipase A1-Igamma1, chloroplastic [Brassica rapa] CAF2159585.1 unnamed protein product [Brassica napus]	AT1G30370.1_alpha/beta-Hydrolases superfamily protein, Gene Name = DLAH	IPR002921_Fungal lipase-like domain; IPR029058_Alpha/Beta hydrolase fold	2
BraA08g021220.3.5C	2104	37.5655	3.36443	0.837654	4.01649	5.90719e-05	0.000890654	8.89298	15.3466	3.9771	12.8354	122.773	153.193	KAG5390122.1_hypothetical protein IGI04_031663 [Brassica rapa subsp. trilocularis]	AT4G35550.1_WUSCHEL related homeobox 13, Gene Name = WOX13	IPR009057_Homeobox-like domain superfamily; IPR001356_Homeobox domain	5
BraA08g029610.3.5C	3172	5.29151	3.27809	1.20342	2.72399	0.00644983	0.0347403	0.684075	1.09619	0.994275	17.5028	1.83243	7.24561	XP_009110376.1_homeobox-leucine zipper protein HDG12 [Brassica rapa]	AT1G17920.1_homeodomain GLABROUS 12, Gene Name = HDG12	IPR009057_Homeobox-like domain superfamily; IPR001356_Homeobox domain; IPR002913_START domain	4
BraA02g046150.3.5C	6199	1330.68	3.13939	0.702799	4.46698	7.93329e-06	0.000173057	102.611	516.304	330.099	4605.57	2073.4	1676.84	XP_009130274.1_beta-galactosidase 6 isoform X1 [Brassica rapa] XP_033140514.1 beta-galactosidase 6 isoform X2 [Brassica rapa]	AT5G63800.1_Glycosyl hydrolase family 35 protein, Gene Name = MUM2	IPR041392_Beta-galactosidase, beta-sandwich domain; IPR008979_Galactose-binding-like domain superfamily; IPR001944_Glycoside hydrolase, family 35; IPR031330_Glycoside hydrolase 35, catalytic domain; IPR017853_Glycoside hydrolase superfamily	6
BraA08g027700.3.5C	1938	454.891	3.03675	0.807822	3.75918	0.000170474	0.00212015	39.6764	203.891	67.6107	1073.51	564.389	910.877	XP_009110163.2_uncharacterized protein LOC103835722 [Brassica rapa]	AT1G21920.1_Histone H3 K4-specific methyltransferase SET7/9 family protein	IPR003409_MORN motif	1
BraA05g002730.3.5C	1984	126.848	3.01885	0.611814	4.93427	8.04514e-07	2.49061e-05	7.52483	46.0399	44.7424	332.554	225.389	230.825	XP_009142816.1_transcription factor bHLH130 [Brassica rapa] CAA8286791.1 Unknown [Brassica rapa] CAA8287758.1 Unknown [Brassica rapa] CAA8392375.1 Unknown [Brassica rapa] CAA8404038.1 Unknown [Brassica rapa]	AT2G42280.2_basic helix-loop-helix (bHLH) DNA-binding superfamily protein, Gene Name = FBH4	.	1
BraA02g035780.3.5C	1317	922.7	2.98105	0.6478	4.60181	4.18844e-06	0.000100948	95.0864	244.45	306.237	1372.22	1663.85	2057.75	XP_009107131.1_probable ribose-5-phosphate isomerase 2 [Brassica rapa] XP_013684309.1 probable ribose-5-phosphate isomerase 2 isoform X1 [Brassica napus] XP_013684318.1 probable ribose-5-phosphate isomerase 2 isoform X2 [Brassica napus] RID76037.1 hypothetical protein BRARA_B03035 [Brassica rapa] CAF2142882.1 unnamed protein product [Brassica napus] CAG7894995.1 unnamed protein product [Brassica …	AT2G01290.1_ribose-5-phosphate isomerase 2, Gene Name = RPI2	IPR037171_NagB/RpiA transferase-like; IPR004788_Ribose 5-phosphate isomerase, type A	6
BraA10g018600.3.5C	1520	421.635	2.96605	0.57956	5.11776	3.09189e-07	1.10757e-05	117.661	137.023	106.387	271.877	844.752	1703.75	XP_009120614.1_heavy metal-associated isoprenylated plant protein 3 isoform X2 [Brassica rapa]	AT5G60800.1_Heavy metal transport/detoxification superfamily protein	IPR036163_Heavy metal-associated domain superfamily; IPR006121_Heavy metal-associated domain, HMA	2
BraA08g023160.3.5C	1786	193.466	2.92455	0.685276	4.2677	1.97499e-05	0.00037012	6.84075	66.8674	69.5993	343.055	341.749	396.439	XP_009109512.1_B-box zinc finger protein 19 isoform X1 [Brassica rapa]	AT4G38960.6_B-box type zinc finger family protein, Gene Name = BBX19	IPR000315_B-box-type zinc finger	8
BraA02g028350.3.5C	2999	519.866	2.80725	0.278878	10.0662	7.79236e-24	1.11933e-20	110.82	179.775	153.118	1150.52	1024.33	919.158	KAG5410642.1_hypothetical protein IGI04_006961 [Brassica rapa subsp. trilocularis]	AT4G03110.1_RNA-binding protein-defense related 1, Gene Name = RBP-DR1	IPR035979_RNA-binding domain superfamily; IPR002343_Paraneoplastic encephalomyelitis antigen; IPR000504_RNA recognition motif domain	2
BraA04g012800.3.5C	2157	518.521	2.76518	0.65174	4.24277	2.20774e-05	0.000406058	52.6738	202.795	204.821	434.07	1177.34	1512.26	XP_009139911.2_cyclic dof factor 2 [Brassica rapa] RID65806.1 hypothetical protein BRARA_D00980 [Brassica rapa] CAG7906460.1 unnamed protein product [Brassica rapa] VDD12314.1 unnamed protein product [Brassica rapa]	AT5G39660.1_cycling DOF factor 2, Gene Name = CDF2	IPR003851_Zinc finger, Dof-type	8
BraA01g005650.3.5C	2837	103.009	2.76275	0.499939	5.52617	3.27288e-08	1.68205e-06	15.7337	37.2704	19.8855	259.042	88.873	141.807	XP_009125963.1_uncharacterized protein LOC103850912 [Brassica rapa] XP_022552570.1 uncharacterized protein LOC111203273 [Brassica napus] CAF2147425.1 unnamed protein product [Brassica napus] CAG7886508.1 unnamed protein product [Brassica rapa] VDC74056.1 unnamed protein product [Brassica rapa]	AT4G32460.2_choice-of-anchor C domain protein, putative (Protein of unknown function, DUF642)	IPR006946_Domain of unknown function DUF642; IPR008979_Galactose-binding-like domain superfamily	3
BraA10g032400.3.5C	1635	34.2665	2.67766	0.560558	4.77678	1.78128e-06	5.00054e-05	10.2611	12.0581	12.9256	91.0146	71.4649	62.1053	XP_033138487.1_putative homeobox-leucine zipper protein ATHB-51 [Brassica rapa] AWW43724.1 class I homeodomain leucine zipper [Brassica napus] KAG5377432.1 hypothetical protein IGI04_042028 [Brassica rapa subsp. trilocularis] KAG5377436.1 hypothetical protein IGI04_042032 [Brassica rapa subsp. trilocularis]	AT5G03790.1_homeobox 51, Gene Name = HB51	IPR000047_Helix-turn-helix motif; IPR009057_Homeobox-like domain superfamily; IPR001356_Homeobox domain	10
BraA02g018730.3.5C	968	37.0283	2.61376	0.890798	2.93418	0.00334429	0.0212656	1.36815	14.2504	18.8912	73.5118	63.2189	71.4211	XP_009127616.1_transcription factor bHLH109 isoform X2 [Brassica rapa]	AT1G68240.1_basic helix-loop-helix (bHLH) DNA-binding superfamily protein	IPR036638_Helix-loop-helix DNA-binding domain superfamily; IPR011598_Myc-type, basic helix-loop-helix (bHLH) domain	3
BraA05g039120.3.5C	2812	290.105	2.53262	0.47068	5.38078	7.41642e-08	3.382e-06	185.384	94.2721	86.502	452.74	649.597	1022.67	XP_009147047.2_zinc finger protein CONSTANS-LIKE 9 isoform X1 [Brassica rapa] XP_009147048.2 zinc finger protein CONSTANS-LIKE 9 isoform X1 [Brassica rapa]	AT3G07650.4_CONSTANS-like 9, Gene Name = COL9	IPR000315_B-box-type zinc finger; IPR010402_CCT domain	2
BraA10g000810.3.5C	9057	4317.7	2.52974	0.758262	3.33623	0.000849236	0.00751774	322.883	1853.65	1906.03	3450.39	10619.9	9501.07	KAH0905400.1_LOW QUALITY PROTEIN: hypothetical protein HID58_037227 [Brassica napus]	AT1G01060.4_Homeodomain-like superfamily protein, Gene Name = LHY	IPR006447_Myb domain, plants; IPR008162_Inorganic pyrophosphatase; IPR009057_Homeobox-like domain superfamily; IPR001005_SANT/Myb domain; IPR000620_EamA domain; IPR036649_Inorganic pyrophosphatase superfamily	2
BraA02g006280.3.5C	1259	197.588	2.48474	0.666655	3.72718	0.000193635	0.00235618	25.3108	84.4064	85.5077	346.556	397.638	344.684	XP_009126071.1_zinc finger protein CONSTANS-LIKE 1 [Brassica rapa]	AT5G15850.1_CONSTANS-like 1, Gene Name = COL1	IPR000315_B-box-type zinc finger; IPR010402_CCT domain	2
BraA03g057580.3.5C	1847	25.5322	2.45906	0.750773	3.27537	0.00105525	0.00892604	14.3656	3.28856	8.94848	11.6685	57.7216	79.7018	XP_009138008.1_protein CHROMOSOME TRANSMISSION FIDELITY 7 [Brassica rapa] CAF2132506.1 unnamed protein product [Brassica napus] CDY13427.1 BnaA03g51450D [Brassica napus]	AT4G31400.1_protein CTF7, Gene Name = CTF7	IPR028009_N-acetyltransferase ESCO, acetyl-transferase domain; IPR028005_N-acetyltransferase ESCO, zinc-finger	18
BraA05g032610.3.5C	1940	54.1598	2.40077	0.59627	4.02632	5.66561e-05	0.000860292	5.4726	23.0199	22.8683	43.1736	109.946	112.825	NP_001303143.1_NAC transcription factor 56 [Brassica napus] XP_009146237.1 NAC transcription factor 56 [Brassica rapa] AIS36129.1 NAC transcription factor 56-2 [Brassica napus] CAF2101228.1 unnamed protein product [Brassica napus] CAG7877479.1 unnamed protein product [Brassica rapa] VDC72499.1 unnamed protein product [Brassica rapa]	AT3G15510.1_NAC domain containing protein 2, Gene Name = NAC2	IPR036093_NAC domain superfamily; IPR003441_NAC domain	10
BraA03g039360.3.5C	1206	89.3537	2.3668	0.77944	3.03654	0.00239309	0.0165387	21.8904	36.1742	30.8225	68.8444	223.557	164.579	XP_009135641.1_zinc finger protein AZF2 [Brassica rapa] RID71824.1 hypothetical protein BRARA_C03744 [Brassica rapa]	AT3G19580.1_zinc-finger protein 2, Gene Name = ZF2	IPR013087_Zinc finger C2H2-type; IPR036236_Zinc finger C2H2 superfamily	1
BraA09g001310.3.5C	2573	305.087	2.32846	0.326443	7.13282	9.83363e-13	1.87093e-10	83.4572	116.196	108.376	607.931	459.024	476.14	XP_009122154.1_RNA-binding protein BRN1 [Brassica rapa]	AT4G03110.1_RNA-binding protein-defense related 1, Gene Name = RBP-DR1	IPR035979_RNA-binding domain superfamily; IPR000504_RNA recognition motif domain; IPR002343_Paraneoplastic encephalomyelitis antigen	2
BraA08g036220.3.5C	3725	2827.04	2.32319	0.790032	2.94063	0.00327549	0.0209487	165.546	1233.21	1316.42	2957.98	5663.13	4963.25	XP_009111205.2_protein LHY isoform X2 [Brassica rapa]	AT1G01060.4_Homeodomain-like superfamily protein, Gene Name = LHY	IPR009057_Homeobox-like domain superfamily; IPR006447_Myb domain, plants; IPR001005_SANT/Myb domain	2
BraA02g027560.3.5C	667	21.7279	2.29721	0.573722	4.00404	6.22702e-05	0.000926954	2.7363	14.2504	10.937	56.009	33.9	42.4386	XP_009128504.1_MYB-like transcription factor ETC3 [Brassica rapa] XP_013719386.1 MYB-like transcription factor ETC3 isoform X1 [Brassica napus] KAH0849156.1 hypothetical protein HID58_091499 [Brassica napus] KAH0938829.1 hypothetical protein HID58_006290 [Brassica napus] CAF2141233.1 unnamed protein product [Brassica napus] CAG7894054.1 unnamed protein product [Brassica rapa] VDC89640.1 unnamed p…	AT4G01060.3_CAPRICE-like MYB3, Gene Name = CPL3	IPR001005_SANT/Myb domain; IPR009057_Homeobox-like domain superfamily	2
BraA04g031900.3.5C	2656	157.468	2.2837	0.575248	3.96993	7.18929e-05	0.00104565	23.2586	72.3483	55.6794	452.74	144.762	135.596	XP_009142321.1_axial regulator YABBY 1 isoform X1 [Brassica rapa] XP_013688135.1 axial regulator YABBY 1-like isoform X1 [Brassica napus] AFI44621.1 putative male sterile protein [Brassica rapa subsp. pekinensis] AFK10493.1 YABBY1 [Brassica rapa var. parachinensis] KAG5402517.1 hypothetical protein IGI04_017124 [Brassica rapa subsp. trilocularis] RID67655.1 hypothetical protein BRARA_D02729 [Bras…	AT2G45190.1_Plant-specific transcription factor YABBY family protein, Gene Name = AFO	IPR036910_High mobility group box domain superfamily; IPR006780_YABBY protein	1
BraA04g004810.3.5C	4808	1500.5	2.26721	0.307579	7.37113	1.6919e-13	4.22666e-11	604.722	550.286	465.321	3558.91	1955.21	2289.61	XP_009139148.2_delta-1-pyrroline-5-carboxylate synthase B [Brassica rapa] XP_009139149.2 delta-1-pyrroline-5-carboxylate synthase B [Brassica rapa] XP_018513896.2 delta-1-pyrroline-5-carboxylate synthase B [Brassica rapa] XP_018513897.2 delta-1-pyrroline-5-carboxylate synthase B [Brassica rapa] KAG5399866.1 hypothetical protein IGI04_014473 [Brassica rapa subsp. trilocularis]	AT3G55610.1_delta 1-pyrroline-5-carboxylate synthase 2, Gene Name = P5CS2	IPR005766_Delta l-pyrroline-5-carboxylate synthetase; IPR001048_Aspartate/glutamate/uridylate kinase; IPR005715_Glutamate 5-kinase/delta-1-pyrroline-5-carboxylate synthase; IPR000965_GPR domain; IPR001057_Glutamate/acetylglutamate kinase; IPR036393_Acetylglutamate kinase-like superfamily; IPR015590_Aldehyde dehydrogenase domain; IPR016161_Aldehyde/histidinol dehydrogenase	8
BraA09g000920.3.5C	1512	76.3151	2.21097	0.556932	3.9699	7.19022e-05	0.00104565	41.0445	31.7894	16.9027	142.356	152.092	123.175	XP_009111403.1_uncharacterized protein At4g00950 [Brassica rapa]	AT4G00950.1_hypothetical protein (DUF688), Gene Name = MEE47	IPR007789_Protein of unknown function DUF688	.
BraA01g043180.3.5C	2399	10.7111	2.18424	0.764939	2.85544	0.00429767	0.0255892	9.57705	5.48093	0.994275	19.8365	19.2405	36.2281	XP_009124852.1_transcription factor MYB108 [Brassica rapa]	AT3G06490.1_myb domain protein 108, Gene Name = MYB108	IPR001005_SANT/Myb domain; IPR009057_Homeobox-like domain superfamily	12
BraA04g017340.3.5C	1292	89.5981	2.15633	0.684599	3.14978	0.00163394	0.0124367	19.8382	44.9437	25.8512	116.685	106.281	179.07	XP_009140352.1_peroxidase 17 [Brassica rapa]	AT2G22420.1_Peroxidase superfamily protein	IPR000823_Plant peroxidase; IPR033905_Secretory peroxidase; IPR010255_Haem peroxidase superfamily; IPR002016_Haem peroxidase	8
BraA05g034300.3.5C	2526	17.2383	2.08124	0.659875	3.15399	0.00161056	0.012318	3.42038	5.48093	11.9313	35.0056	16.4919	35.193	XP_009146458.1_3-epi-6-deoxocathasterone 23-monooxygenase CYP90D1 [Brassica rapa] CAG7877649.1 unnamed protein product [Brassica rapa] VDC72662.1 unnamed protein product [Brassica rapa]	AT3G13730.2_cytochrome P450, family 90, subfamily D, polypeptide 1, Gene Name = CYP90D1	IPR036396_Cytochrome P450 superfamily; IPR001128_Cytochrome P450; IPR002401_Cytochrome P450, E-class, group I	4
BraA04g001080.3.5C	1749	46.1578	2.01512	0.343921	5.85924	4.64992e-09	2.96861e-07	28.7312	20.8276	20.8798	89.8478	100.784	97.2983	XP_009138742.1_B3 domain-containing transcription factor NGA2 [Brassica rapa] RID64833.1 hypothetical protein BRARA_D00076 [Brassica rapa]	AT3G61970.1_AP2/B3-like transcriptional factor family protein, Gene Name = NGA2	IPR003340_B3 DNA binding domain; IPR015300_DNA-binding pseudobarrel domain superfamily	9
BraA10g007670.3.5C	4516	229.54	2.01118	0.655013	3.07045	0.00213739	0.0151768	164.862	61.3865	80.5363	94.5152	615.697	528.93	XP_009124429.2_DNA replication licensing factor MCM2 [Brassica rapa]	AT1G44900.1_minichromosome maintenance (MCM2/3/5) family protein, Gene Name = MCM2	IPR008045_DNA replication licensing factor Mcm2; IPR033762_MCM OB domain; IPR001208_MCM domain; IPR027417_P-loop containing nucleoside triphosphate hydrolase; IPR027925_MCM N-terminal domain; IPR041562_MCM, AAA-lid domain; IPR031327_Mini-chromosome maintenance protein; IPR012340_Nucleic acid-binding, OB-fold	10
BraA10g030030.3.5C	5625	68.668	-2.02715	0.602365	-3.36532	0.000764538	0.00693685	47.8853	124.965	141.187	37.3393	20.1568	19.6667	XP_009122365.1_LRR receptor-like serine/threonine-protein kinase ERL2 [Brassica rapa]	AT5G07180.1_ERECTA-like 2, Gene Name = ERL2	IPR000719_Protein kinase domain; IPR011009_Protein kinase-like domain superfamily; IPR003591_Leucine-rich repeat, typical subtype; IPR001611_Leucine-rich repeat; IPR013210_Leucine-rich repeat-containing N-terminal, plant-type	5
BraA05g013580.3.5C	957	32.0776	-2.0301	0.588164	-3.45159	0.000557298	0.00540477	53.3579	33.9818	39.771	11.6685	7.32973	12.4211	XP_022575045.1_protein LIGHT-DEPENDENT SHORT HYPOCOTYLS 3 [Brassica napus] KAG5396694.1 hypothetical protein IGI04_018508 [Brassica rapa subsp. trilocularis] RID62143.1 hypothetical protein BRARA_E01235 [Brassica rapa] KAH0925686.1 hypothetical protein HID58_017942 [Brassica napus] CAF2096415.1 unnamed protein product [Brassica napus] CAG7874959.1 unnamed protein product [Brassica rapa]	AT2G31160.1_LIGHT-DEPENDENT SHORT HYPOCOTYLS-like protein (DUF640), Gene Name = LSH3	IPR006936_ALOG domain	9
BraA06g009540.3.5C	1992	33.6441	-2.0368	0.56719	-3.59103	0.00032937	0.00358971	22.5745	55.9055	75.5649	8.16798	17.4081	11.386	XP_009148612.1_protein NRT1/ PTR FAMILY 6.3 [Brassica rapa]	AT1G12110.1_nitrate transporter 1.1, Gene Name = NRT1.1	IPR036259_MFS transporter superfamily; IPR000109_Proton-dependent oligopeptide transporter family	4
BraA05g006970.3.5C	2365	636.831	-2.04066	0.456443	-4.47078	7.79344e-06	0.000170524	1983.13	656.616	925.67	301.048	305.1	260.842	XP_009143375.1_protein FATTY ACID EXPORT 3, chloroplastic isoform X2 [Brassica rapa]	AT2G38550.1_Transmembrane proteins 14C	IPR005349_TMEM14 family	3
BraA08g021260.3.5C	2381	478.567	-2.04577	0.504837	-4.05233	5.07103e-05	0.000789197	1063.05	664.289	651.25	352.39	119.108	105.579	XP_009109291.1_ankyrin repeat domain-containing protein 2A [Brassica rapa] RID50954.1 hypothetical protein BRARA_H01650 [Brassica rapa]	AT4G35450.1_ankyrin repeat-containing protein 2, Gene Name = AKR2	IPR041243_STI1/HOP, DP domain; IPR002110_Ankyrin repeat; IPR036770_Ankyrin repeat-containing domain superfamily	.
BraA02g005100.3.5C	4247	121.502	-2.11505	0.423357	-4.99589	5.85649e-07	1.92265e-05	115.609	187.448	249.563	63.0101	33.9	31.0526	XP_009125936.1_alpha-N-acetylglucosaminidase isoform X1 [Brassica rapa] KAG5408425.1 hypothetical protein IGI04_004744 [Brassica rapa subsp. trilocularis]	AT5G13690.1_alpha-N-acetylglucosaminidase family / NAGLU family, Gene Name = CYL1	IPR024733_Alpha-N-acetylglucosaminidase, tim-barrel domain; IPR017853_Glycoside hydrolase superfamily; IPR024240_Alpha-N-acetylglucosaminidase, N-terminal; IPR024732_Alpha-N-acetylglucosaminidase, C-terminal	5
BraA07g011130.3.5C	2486	32.9236	-2.11856	0.567815	-3.73106	0.000190672	0.002329	38.3082	46.0399	45.7367	3.50056	16.4919	9.31579	NP_001288945.1_probable WRKY transcription factor 71 [Brassica rapa] XP_022545242.1 probable WRKY transcription factor 71 [Brassica napus] XP_022559625.1 probable WRKY transcription factor 71 [Brassica napus] AHB33866.1 WRKY transcription factor 71 [Brassica rapa]	AT1G29860.1_WRKY DNA-binding protein 71, Gene Name = WRKY71	IPR003657_WRKY domain; IPR036576_WRKY domain superfamily	6
BraA03g024420.3.5C	1497	41.6261	-2.11985	0.691173	-3.06703	0.00216199	0.0153249	79.3527	65.7712	61.6451	14.0023	11.9108	21.7368	XP_009133791.2_B3 domain-containing transcription factor NGA1 [Brassica rapa]	AT2G46870.1_AP2/B3-like transcriptional factor family protein, Gene Name = NGA1	IPR003340_B3 DNA binding domain; IPR015300_DNA-binding pseudobarrel domain superfamily	2
BraA09g056200.3.5C	2096	243.403	-2.12578	0.243273	-8.73824	2.36769e-18	1.74414e-15	366.664	316.798	331.094	96.8489	71.4649	65.2105	XP_009117319.1_putative glycosyltransferase 7 [Brassica rapa]	AT2G22900.1_Galactosyl transferase GMA12/MNN10 family protein	IPR008630_Glycosyltransferase 34	9
BraA08g031740.3.5C	4038	1007.78	-2.14364	0.47022	-4.5588	5.14473e-06	0.000120165	859.882	1302.27	1843.39	191.364	364.654	349.86	XP_009110669.1_protein NRT1/ PTR FAMILY 6.3 [Brassica rapa] XP_013657479.1 protein NRT1/ PTR FAMILY 6.3-like [Brassica napus] AFK74856.1 low-affinity nitrate transporter [Brassica rapa subsp. oleifera] KAG5390946.1 hypothetical protein IGI04_032487 [Brassica rapa subsp. trilocularis] KAH0916521.1 hypothetical protein HID58_030967 [Brassica napus] RID52043.1 hypothetical protein BRARA_H02669 [Bras…	AT1G12110.1_nitrate transporter 1.1, Gene Name = NRT1.1	IPR000109_Proton-dependent oligopeptide transporter family; IPR036259_MFS transporter superfamily	4
BraA05g002690.3.5C	2589	95.6348	-2.1466	0.806639	-2.66117	0.00778698	0.0398703	34.2038	181.967	201.838	59.5096	16.4919	18.6316	XP_009142812.2_squamosa promoter-binding-like protein 9 [Brassica rapa]	AT2G42200.1_squamosa promoter binding protein-like 9, Gene Name = SPL9	IPR004333_SBP domain; IPR036893_SBP domain superfamily	3
BraA07g025590.3.5C	1279	15.0425	-2.17032	0.668568	-3.24622	0.00116949	0.00963249	18.47	33.9818	19.8855	11.6685	2.74865	2.07018	XP_009104332.1_ethylene-responsive transcription factor CRF6 [Brassica rapa]	AT3G61630.1_cytokinin response factor 6, Gene Name = CRF6	IPR001471_AP2/ERF domain; IPR016177_DNA-binding domain superfamily	8
BraA04g025520.3.5C	513	13.4023	-2.17841	0.792533	-2.74867	0.00598378	0.0329578	12.9974	29.597	24.8569	9.33484	3.66487	2.07018	XP_009141347.1_squamosa promoter-binding-like protein 3 [Brassica rapa]	AT2G33810.1_squamosa promoter binding protein-like 3, Gene Name = SPL3	IPR004333_SBP domain; IPR036893_SBP domain superfamily; IPR017238_Squamosa promoter-binding protein	14
BraA05g010920.3.5C	2589	30.7817	-2.2197	0.736184	-3.01514	0.00256862	0.0174536	124.502	27.4047	28.834	5.83427	17.4081	15.5263	XP_009143807.1_uncharacterized protein YNL011C isoform X2 [Brassica rapa] CAF2095726.1 unnamed protein product [Brassica napus] CDY17222.1 BnaA05g09660D [Brassica napus]	AT2G34090.1_maternal effect embryo arrest 18, Gene Name = MEE18	IPR002882_2-phospho-L-lactate transferase CofD; IPR038136_CofD-like domain superfamily	.
BraA07g031230.3.5C	1651	36.7793	-2.24965	0.634374	-3.54625	0.000390761	0.00411516	122.449	36.1742	51.7023	24.5039	10.9946	9.31579	XP_013652218.1_homeobox-leucine zipper protein ATHB-13 [Brassica napus] XP_018508499.1 homeobox-leucine zipper protein ATHB-13 [Brassica rapa] RID55185.1 hypothetical protein BRARA_G02462 [Brassica rapa] CAF2185150.1 unnamed protein product [Brassica napus] CAG7903711.1 unnamed protein product [Brassica rapa] CDY48391.1 BnaA07g24100D [Brassica napus] VDD00932.1 unnamed protein product [Brassica r…	AT1G69780.1_Homeobox-leucine zipper protein family, Gene Name = ATHB13	IPR009057_Homeobox-like domain superfamily; IPR001356_Homeobox domain; IPR000047_Helix-turn-helix motif; IPR003106_Leucine zipper, homeobox-associated	6
BraA10g006150.3.5C	2294	79.7035	-2.27137	0.67978	-3.34132	0.000833798	0.00742075	43.7808	283.912	195.872	16.336	52.2243	39.3333	KAH0905867.1_hypothetical protein HID58_037694 [Brassica napus]	AT1G07430.1_highly ABA-induced PP2C protein 2, Gene Name = HAI2	IPR001932_PPM-type phosphatase-like domain; IPR036457_PPM-type phosphatase-like domain superfamily	4
BraA03g061190.3.5C	4033	7.39804	-2.28451	0.814543	-2.80465	0.0050371	0.0289017	11.6293	7.67331	10.937	3.50056	0.916216	2.07018	XP_009138419.1_3-epi-6-deoxocathasterone 23-monooxygenase CYP90C1 [Brassica rapa] CAG7885261.1 unnamed protein product [Brassica rapa] VDC84273.1 unnamed protein product [Brassica rapa]	AT4G36380.1_Cytochrome P450 superfamily protein, Gene Name = ROT3	IPR001128_Cytochrome P450; IPR002397_Cytochrome P450, B-class; IPR036396_Cytochrome P450 superfamily	5
BraA02g037040.3.5C	1370	70.6105	-2.28702	0.798906	-2.86269	0.00420061	0.0251572	67.0394	53.7132	99.4275	26.8377	8.24595	10.3509	XP_009129116.1_basic blue protein [Brassica rapa] XP_013734733.1 basic blue protein [Brassica napus] XP_022572239.1 basic blue protein [Brassica napus] KAH0853720.1 hypothetical protein HID58_092941 [Brassica napus] KAH0939673.1 hypothetical protein HID58_007134 [Brassica napus] CAF2143170.1 unnamed protein product [Brassica napus] CAG7895155.1 unnamed protein product [Brassica rapa] CDY09351.1 B…	AT2G02850.1_plantacyanin, Gene Name = ARPN	IPR003245_Phytocyanin domain; IPR041844_Plantacyanin; IPR008972_Cupredoxin	9
BraA01g000700.3.5C	2936	22291.3	-2.31317	0.748096	-3.09208	0.00198759	0.014424	4848.04	45401.9	60099	3403.71	8004.07	10796	CAG7886007.1_unnamed protein product [Brassica rapa]	AT4G39800.1_myo-inositol-1-phosphate synthase 1, Gene Name = MIPS1	IPR036291_NAD(P)-binding domain superfamily; IPR002587_Myo-inositol-1-phosphate synthase; IPR013021_Myo-inositol-1-phosphate synthase, GAPDH-like	7
BraA03g018810.3.5C	6606	13.0681	-2.34174	0.840509	-2.7861	0.00533471	0.0301873	5.4726	19.7314	33.8054	7.00113	3.66487	1.03509	CAF2122890.1_unnamed protein product [Brassica napus] CAG7880642.1 unnamed protein product [Brassica rapa] VDC80030.1 unnamed protein product [Brassica rapa]	AT2G36190.1_cell wall invertase 4, Gene Name = cwINV4	IPR013189_Glycosyl hydrolase family 32, C-terminal; IPR013320_Concanavalin A-like lectin/glucanase domain superfamily; IPR023296_Glycosyl hydrolase, five-bladed beta-propellor domain superfamily; IPR001362_Glycoside hydrolase, family 32; IPR013148_Glycosyl hydrolase family 32, N-terminal	2
BraA08g001440.3.5C	2114	134.126	-2.34383	0.384199	-6.10057	1.05691e-09	8.48159e-08	277.05	230.199	204.821	47.841	43.9784	48.6491	XP_009106968.1_persulfide dioxygenase ETHE1 homolog, mitochondrial [Brassica rapa]	AT1G53580.1_glyoxalase II 3, Gene Name = GLY3	IPR036866_Ribonuclease Z/Hydroxyacylglutathione hydrolase-like; IPR044528_Persulfide dioxygenase-like, MBL-fold metallo-hydrolase domain; IPR001279_Metallo-beta-lactamase	.
BraA05g007260.3.5C	5212	390.229	-2.3501	0.369114	-6.36688	1.92914e-10	1.94464e-08	1143.09	521.785	626.393	115.519	188.741	144.912	XP_009143405.1_AMP deaminase [Brassica rapa]	AT2G38280.2_AMP deaminase, putative / myoadenylate deaminase, Gene Name = FAC1	IPR006329_AMP deaminase; IPR032466_Metal-dependent hydrolase	3
BraA05g043030.3.5C	2167	111.008	-2.35407	0.748099	-3.14674	0.00165103	0.0125383	81.4049	244.45	282.374	59.5096	35.7324	23.807	KAH0927992.1_hypothetical protein HID58_020248 [Brassica napus]	AT3G03450.1_RGA-like 2, Gene Name = RGL2	IPR021914_Transcriptional factor DELLA, N-terminal; IPR005202_Transcription factor GRAS	5
BraA07g037150.3.5C	3118	93.1798	-2.3984	0.7876	-3.04519	0.0023253	0.0161556	231.217	21.9237	32.8111	17.5028	18.3243	18.6316	XP_009105811.1_tubulin-folding cofactor E [Brassica rapa]	AT1G71440.1_tubulin folding cofactor E / Pfifferling (PFI), Gene Name = PFI	IPR036859_CAP Gly-rich domain superfamily; IPR000938_CAP Gly-rich domain; IPR029071_Ubiquitin-like domain superfamily; IPR044079_TBCE, ubiquitin-like (Ubl) domain; IPR003591_Leucine-rich repeat, typical subtype	2
BraA01g009640.3.5C	3766	42.9686	-2.41797	0.460654	-5.24899	1.52934e-07	6.22327e-06	58.1464	78.9255	102.41	19.8365	13.7432	11.386	KAF3610568.1_hypothetical protein DY000_02044974, partial [Brassica cretica]	AT1G11130.2_Leucine-rich repeat protein kinase family protein, Gene Name = SUB	IPR001245_Serine-threonine/tyrosine-protein kinase, catalytic domain; IPR011009_Protein kinase-like domain superfamily	17
BraA09g060980.3.5C	2020	349.158	-2.42111	0.543923	-4.4512	8.53934e-06	0.000184179	191.541	704.848	658.21	149.357	76.9622	64.1754	XP_009117879.1_probable xyloglucan endotransglucosylase/hydrolase protein 28 [Brassica rapa]	AT1G14720.1_xyloglucan endotransglucosylase/hydrolase 28, Gene Name = XTH28	IPR013320_Concanavalin A-like lectin/glucanase domain superfamily; IPR016455_Xyloglucan endotransglucosylase/hydrolase; IPR010713_Xyloglucan endo-transglycosylase, C-terminal; IPR000757_Glycoside hydrolase family 16	9
BraA01g004090.3.5C	3195	202.511	-2.44088	0.938219	-2.60161	0.0092788	0.0455336	1043.9	62.4827	176.981	24.5039	74.2135	137.667	XP_009115555.2_D-3-phosphoglycerate dehydrogenase 1, chloroplastic [Brassica rapa] XP_013652586.1 D-3-phosphoglycerate dehydrogenase 1, chloroplastic [Brassica napus] KAG5412812.1 hypothetical protein IGI04_000379 [Brassica rapa subsp. trilocularis] AID60131.1 embryo sac development arrest 9 [Brassica napus] RID77493.1 hypothetical protein BRARA_A00401 [Brassica rapa] CAF2147076.1 unnamed protein…	AT4G34200.1_D-3-phosphoglycerate dehydrogenase, Gene Name = EDA9	IPR006140_D-isomer specific 2-hydroxyacid dehydrogenase, NAD-binding domain; IPR006139_D-isomer specific 2-hydroxyacid dehydrogenase, catalytic domain; IPR006236_D-3-phosphoglycerate dehydrogenase; IPR045865_ACT-like domain; IPR002912_ACT domain; IPR029009_Allosteric substrate binding domain superfamily; IPR045626_D-3-phosphoglycerate dehydrogenase, ASB domain; IPR036291_NAD(P)-binding domain sup…	5
BraA04g027390.3.5C	5952	674.749	-2.44853	0.397478	-6.16016	7.26693e-10	6.12233e-08	1561.74	821.044	1029.07	171.528	247.378	205.982	XP_009141619.1_ABC transporter B family member 1 [Brassica rapa]	AT2G36910.1_ATP binding cassette subfamily B1, Gene Name = ABCB1	IPR027417_P-loop containing nucleoside triphosphate hydrolase; IPR011527_ABC transporter type 1, transmembrane domain; IPR003439_ABC transporter-like, ATP-binding domain; IPR036640_ABC transporter type 1, transmembrane domain superfamily; IPR003593_AAA+ ATPase domain	5
BraA06g014490.3.5C	3001	131.854	-2.48053	0.470302	-5.27434	1.33234e-07	5.60422e-06	196.33	255.412	337.059	72.345	30.2351	39.3333	XP_009149359.1_transcription factor MYB41 [Brassica rapa] XP_013641843.1 transcription factor MYB41-like [Brassica napus] KAG5392571.1 hypothetical protein IGI04_022534 [Brassica rapa subsp. trilocularis] KAH0921852.1 hypothetical protein HID58_021870 [Brassica napus]	AT1G18710.1_myb domain protein 47, Gene Name = MYB47	IPR001005_SANT/Myb domain; IPR009057_Homeobox-like domain superfamily	2
BraA04g008060.3.5C	1662	14.2604	-2.54677	0.800321	-3.18219	0.00146168	0.0114107	10.9452	31.7894	30.8225	7.00113	4.58108	1.03509	KAH0928788.1_hypothetical protein HID58_014515 [Brassica napus] RID65444.1 hypothetical protein BRARA_D00635 [Brassica rapa] CAF2268844.1 unnamed protein product [Brassica napus] CDY23160.1 BnaA04g05990D [Brassica napus]	AT4G14465.1_AT-hook motif nuclear-localized protein 20, Gene Name = AHL20	.	10
BraA09g006900.3.5C	3195	38.921	-2.60594	0.730426	-3.5677	0.000360128	0.00384614	117.661	39.4627	39.771	2.33371	18.3243	11.386	XP_009111965.1_agamous-like MADS-box protein AGL8 isoform X2 [Brassica rapa] XP_013661070.1 agamous-like MADS-box protein AGL8 [Brassica napus] RID43801.1 hypothetical protein BRARA_I00639 [Brassica rapa] CDY16832.1 BnaA09g05500D [Brassica napus]	AT5G60910.1_AGAMOUS-like 8, Gene Name = AGL8	IPR002100_Transcription factor, MADS-box; IPR033896_MADS MEF2-like; IPR036879_Transcription factor, MADS-box superfamily; IPR002487_Transcription factor, K-box	14
BraA09g056720.3.5C	2591	4808.86	-2.68313	0.803923	-3.33754	0.00084523	0.00749463	616.352	9257.3	14794.8	955.654	1082.05	1803.12	XP_009112544.1_inositol-3-phosphate synthase [Brassica rapa] KAH0912849.1 hypothetical protein HID58_036170 [Brassica napus] CAF2049824.1 unnamed protein product [Brassica napus] CDY13774.1 BnaA09g42760D [Brassica napus]	AT2G22240.1_myo-inositol-1-phosphate synthase 2, Gene Name = MIPS2	IPR013021_Myo-inositol-1-phosphate synthase, GAPDH-like; IPR002587_Myo-inositol-1-phosphate synthase; IPR036291_NAD(P)-binding domain superfamily	4
BraA01g015750.3.5C	1969	159.369	-2.74636	0.544179	-5.0468	4.4928e-07	1.53476e-05	136.131	289.393	290.328	33.8388	29.3189	43.4737	XP_009138721.1_protein TAPETUM DETERMINANT 1 isoform X2 [Brassica rapa]	AT4G24972.1_tapetum determinant 1, Gene Name = TPD1	.	.
BraA03g055810.3.5C	4165	85.7851	-2.76522	0.71097	-3.88936	0.000100508	0.00137435	212.747	100.849	166.044	28.0045	21.9892	20.7018	KAG5407263.1_hypothetical protein IGI04_013382 [Brassica rapa subsp. trilocularis]	AT4G29010.1_Enoyl-CoA hydratase/isomerase family, Gene Name = AIM1	IPR029045_ClpP/crotonase-like domain superfamily; IPR001753_Enoyl-CoA hydratase/isomerase; IPR006176_3-hydroxyacyl-CoA dehydrogenase, NAD binding; IPR036291_NAD(P)-binding domain superfamily	17
BraA05g040170.3.5C	4006	46.8718	-2.77022	0.867	-3.19518	0.00139745	0.0110416	121.765	23.0199	115.336	12.8354	11.9108	13.4561	XP_009129661.2_bifunctional 3-dehydroquinate dehydratase/shikimate dehydrogenase, chloroplastic [Brassica rapa] CAF2102921.1 unnamed protein product [Brassica napus] RID64346.1 hypothetical protein BRARA_E03289 [Brassica rapa] CAG7878250.1 unnamed protein product [Brassica rapa] CDY24700.1 BnaA05g30990D [Brassica napus] VDC73174.1 unnamed protein product [Brassica rapa]	AT3G06350.1_dehydroquinate dehydratase, putative / shikimate dehydrogenase, Gene Name = MEE32	IPR001381_3-dehydroquinate dehydratase type I; IPR013708_Shikimate dehydrogenase substrate binding, N-terminal; IPR041121_SDH, C-terminal; IPR006151_Quinate/shikimate 5-dehydrogenase/glutamyl-tRNA reductase; IPR011342_Shikimate dehydrogenase; IPR036291_NAD(P)-binding domain superfamily; IPR046346_Aminoacid dehydrogenase-like, N-terminal domain superfamily	7
BraA07g005870.3.5C	2287	32.2131	-2.77116	0.727321	-3.8101	0.000138912	0.00179847	68.4075	51.5208	54.6851	17.5028	6.41352	2.07018	KAG5378169.1_hypothetical protein IGI04_026011, partial [Brassica rapa subsp. trilocularis]	AT3G10480.2_NAC domain containing protein 50, Gene Name = NAC050	IPR036093_NAC domain superfamily	2
BraA10g030700.3.5C	4482	4.3075	-2.77868	1.08284	-2.56611	0.0102846	0.0490402	4.78853	6.57712	9.94275	0	0.916216	2.07018	VDD34276.1_unnamed protein product [Brassica oleracea]	AT5G08450.2_zinc finger CCCH domain protein	.	1
BraA01g011190.3.5C	3732	298.818	-2.84837	0.991464	-2.87289	0.00406733	0.0245536	1818.27	184.159	57.668	46.6742	93.4541	145.947	XP_033129016.1_potassium transporter 9 [Brassica rapa]	AT4G19960.2_K+ uptake permease 9, Gene Name = KUP9	IPR003855_Potassium transporter	4
BraA05g016890.3.5C	1778	86.2544	-2.88247	0.663945	-4.34142	1.41562e-05	0.000281645	70.4597	171.005	187.918	29.1714	13.7432	15.5263	XP_009107067.1_nuclear transcription factor Y subunit A-5 isoform X2 [Brassica rapa]	AT1G54160.1_nuclear factor Y, subunit A5, Gene Name = NF-YA5	IPR001289_Nuclear transcription factor Y subunit A	7
BraA03g049440.3.5C	2525	133.665	-2.88573	0.895344	-3.22305	0.00126834	0.010273	668.341	80.0216	111.359	23.3371	57.7216	35.193	XP_009137004.1_abscisic acid 8&apos;-hydroxylase 1 [Brassica rapa]	AT4G19230.1_cytochrome P450, family 707, subfamily A, polypeptide 1, Gene Name = CYP707A1	IPR001128_Cytochrome P450; IPR036396_Cytochrome P450 superfamily; IPR002401_Cytochrome P450, E-class, group I	6
BraA08g028820.3.5C	1969	328.853	-2.92183	0.42383	-6.89387	5.42936e-12	8.43135e-10	652.608	628.115	770.563	142.356	48.5595	80.7368	XP_009110272.1_glutathione S-transferase DHAR1, mitochondrial [Brassica rapa] KAG5390713.1 hypothetical protein IGI04_032254 [Brassica rapa subsp. trilocularis] RID51720.1 hypothetical protein BRARA_H02367 [Brassica rapa]	AT1G19570.1_dehydroascorbate reductase, Gene Name = DHAR1	IPR004045_Glutathione S-transferase, N-terminal; IPR040079_Glutathione transferase family; IPR036249_Thioredoxin-like superfamily; IPR036282_Glutathione S-transferase, C-terminal domain superfamily	.
BraA09g042060.3.5C	5625	1974.3	-2.94433	0.483929	-6.08423	1.17053e-09	9.16296e-08	4865.14	2615.5	3044.47	638.269	367.403	362.281	XP_009115601.1_protein GIGANTEA isoform X1 [Brassica rapa]	AT1G22770.1_gigantea protein (GI), Gene Name = GI	IPR026211_GIGANTEA	10
BraA03g034570.3.5C	1563	61.2206	-2.96208	0.616894	-4.8016	1.57406e-06	4.50409e-05	112.188	112.907	115.336	26.8377	10.0784	7.24561	XP_009135075.1_probable L-type lectin-domain containing receptor kinase VI.1 [Brassica rapa]	AT3G09190.1_Concanavalin A-like lectin family protein	IPR013320_Concanavalin A-like lectin/glucanase domain superfamily; IPR001220_Legume lectin domain	2
BraA09g025050.3.5C	1113	20.3067	-2.9738	0.577912	-5.14576	2.66433e-07	9.78817e-06	36.9401	40.5589	41.7596	3.50056	9.16216	2.07018	XP_033136451.1_agamous-like MADS-box protein AGL3 [Brassica rapa] CAF2042191.1 unnamed protein product [Brassica napus]	AT2G03710.2_K-box region and MADS-box transcription factor family protein, Gene Name = SEP4	IPR002487_Transcription factor, K-box	7
BraA05g041190.3.5C	1818	276.123	-3.02512	0.851116	-3.55429	0.000378998	0.00401483	1309.32	230.199	235.643	38.5062	92.5379	86.9474	XP_009147275.1_gibberellin receptor GID1A [Brassica rapa] KAG5399176.1 hypothetical protein IGI04_020990 [Brassica rapa subsp. trilocularis]	AT3G05120.1_alpha/beta-Hydrolases superfamily protein, Gene Name = GID1A	IPR029058_Alpha/Beta hydrolase fold; IPR013094_Alpha/beta hydrolase fold-3	12
BraA07g000250.3.5C	3198	32.7793	-3.02917	0.956292	-3.16762	0.00153695	0.0118685	10.9452	76.7331	83.5191	16.336	1.83243	3.10526	CDY31954.1_BnaA07g00410D [Brassica napus]	AT2G20570.2_GBF's pro-rich region-interacting factor 1, Gene Name = GPRI1	IPR001005_SANT/Myb domain; IPR009057_Homeobox-like domain superfamily; IPR006447_Myb domain, plants	10
BraA10g016270.3.5C	414	19.5562	-3.04603	0.872722	-3.49026	0.000482553	0.0048468	31.4675	38.3665	13.9199	2.33371	4.58108	3.10526	XP_009121301.1_temperature-induced lipocalin-1 [Brassica rapa]	AT5G58070.1_temperature-induced lipocalin, Gene Name = TIL	IPR000566_Lipocalin/cytosolic fatty-acid binding domain; IPR022271_Lipocalin, ApoD type; IPR012674_Calycin	18
BraA04g030840.3.5C	2507	231.538	-3.05682	0.626238	-4.88125	1.05416e-06	3.14812e-05	307.834	383.665	441.458	78.1792	28.4027	30.0175	XP_009142046.1_squamosa promoter-binding-like protein 9 [Brassica rapa]	AT2G42200.1_squamosa promoter binding protein-like 9, Gene Name = SPL9	IPR004333_SBP domain; IPR036893_SBP domain superfamily	3
BraA03g052530.3.5C	3097	404.695	-3.0874	0.538069	-5.73792	9.58491e-09	5.76077e-07	797.632	555.767	578.668	47.841	103.532	75.5614	XP_009137417.1_metal-nicotianamine transporter YSL1-like [Brassica rapa] KAH0935477.1 hypothetical protein HID58_012594 [Brassica napus] CAF2131087.1 unnamed protein product [Brassica napus] CAG7884244.1 unnamed protein product [Brassica rapa] CDY10987.1 BnaA03g46460D [Brassica napus] VDC83347.1 unnamed protein product [Brassica rapa]	AT4G24120.1_YELLOW STRIPE like 1, Gene Name = YSL1	IPR004813_Oligopeptide transporter, OPT superfamily	2
BraA08g001160.3.5C	969	29.6409	-3.09793	0.608201	-5.09359	3.51348e-07	1.23157e-05	38.3082	58.0979	64.6279	9.33484	5.4973	4.14035	XP_009106932.1_uncharacterized protein LOC103832630 isoform X2 [Brassica rapa] KAH0913874.1 hypothetical protein HID58_028320 [Brassica napus]	AT1G54160.1_nuclear factor Y, subunit A5, Gene Name = NF-YA5	IPR001289_Nuclear transcription factor Y subunit A	9
BraA09g058750.3.5C	1613	30.198	-3.12697	0.509981	-6.13155	8.70269e-10	7.16389e-08	90.982	61.3865	62.6393	9.33484	9.16216	6.21053	CDY71219.1_BnaAnng36570D [Brassica napus]	AT1G18710.1_myb domain protein 47, Gene Name = MYB47	IPR001005_SANT/Myb domain; IPR009057_Homeobox-like domain superfamily	2
BraA03g017040.3.5C	1123	68.3075	-3.1313	0.824016	-3.80005	0.000144668	0.00186375	264.737	51.5208	71.5878	21.0034	10.0784	13.4561	XP_009132839.1_uncharacterized protein LOC103857416 [Brassica rapa] XP_013740458.1 uncharacterized protein LOC106443441 [Brassica napus] KAG5404140.1 hypothetical protein IGI04_010259 [Brassica rapa subsp. trilocularis] KAH0932545.1 hypothetical protein HID58_009662 [Brassica napus]	AT2G32280.1_GPI inositol-deacylase C, putative (DUF1218)	IPR009606_DESIGUAL/Modifying wall lignin-1/2	6
BraA09g026780.3.5C	1549	6.67268	-3.21635	1.20564	-2.66776	0.00763592	0.0393082	1.36815	18.6352	18.8912	2.33371	1.83243	0	KAF3510115.1_hypothetical protein F2Q69_00005362 [Brassica cretica]	AT5G13790.1_AGAMOUS-like 15, Gene Name = AGL15	IPR002487_Transcription factor, K-box	7
BraA08g029220.3.5C	1826	11.9387	-3.26471	0.775137	-4.21179	2.53354e-05	0.000453214	15.7337	27.4047	45.7367	3.50056	4.58108	1.03509	XP_009110324.1_transcription factor MYB8 [Brassica rapa] XP_013655213.1 transcription factor MYB8-like [Brassica napus] RID51764.1 hypothetical protein BRARA_H02407 [Brassica rapa]	AT1G18710.1_myb domain protein 47, Gene Name = MYB47	IPR009057_Homeobox-like domain superfamily; IPR001005_SANT/Myb domain	2
BraA02g044610.3.5C	3373	37.1853	-3.2864	0.832067	-3.94969	7.82541e-05	0.00112208	58.1464	77.8293	49.7138	11.6685	5.4973	2.07018	XP_009130138.1_agamous-like MADS-box protein AGL8 [Brassica rapa] CAF2144846.1 unnamed protein product [Brassica napus] CDY42841.1 BnaAnng06660D [Brassica napus]	AT5G60910.1_AGAMOUS-like 8, Gene Name = AGL8	IPR002100_Transcription factor, MADS-box; IPR036879_Transcription factor, MADS-box superfamily; IPR033896_MADS MEF2-like; IPR002487_Transcription factor, K-box	14
BraA01g038880.3.5C	2534	509.468	-3.33734	0.527646	-6.32496	2.53295e-10	2.43375e-08	1254.59	667.578	1014.16	110.851	98.0352	81.7719	XP_009117212.1_nuclear transcription factor Y subunit A-6 isoform X1 [Brassica rapa] XP_009117216.1 nuclear transcription factor Y subunit A-6 isoform X1 [Brassica rapa] XP_009117220.1 nuclear transcription factor Y subunit A-6 isoform X1 [Brassica rapa] XP_009117226.1 nuclear transcription factor Y subunit A-6 isoform X1 [Brassica rapa] KAH0943730.1 hypothetical protein HID58_003367 [Brassica na…	AT3G14020.1_nuclear factor Y, subunit A6, Gene Name = NF-YA6	IPR001289_Nuclear transcription factor Y subunit A	6
BraA05g010380.3.5C	1937	20.6018	-3.49022	0.936281	-3.72775	0.000193197	0.00235425	88.9298	14.2504	35.7939	2.33371	1.83243	8.2807	XP_009143752.2_protein kinase PINOID [Brassica rapa]	AT2G34650.1_Protein kinase superfamily protein, Gene Name = PID	IPR000719_Protein kinase domain; IPR011009_Protein kinase-like domain superfamily	4
BraA01g015720.3.5C	1824	265.549	-3.5354	0.764133	-4.62668	3.71567e-06	9.17074e-05	1266.91	230.199	197.861	57.1759	46.727	42.4386	VDD49565.1_unnamed protein product [Brassica oleracea]	AT4G24960.1_HVA22 homologue D, Gene Name = HVA22D	IPR004345_TB2/DP1/HVA22-related protein	8
BraA07g043360.3.5C	5042	436.22	-3.57299	0.824693	-4.33251	1.47422e-05	0.000290885	1551.48	681.828	845.134	191.364	43.9784	23.807	KAF3521153.1_hypothetical protein DY000_02064321 [Brassica cretica]	AT1G79440.1_aldehyde dehydrogenase 5F1, Gene Name = ALDH5F1	IPR015590_Aldehyde dehydrogenase domain; IPR016161_Aldehyde/histidinol dehydrogenase	3
BraA10g031190.3.5C	840	7.5832	-3.60363	0.951718	-3.78645	0.000152816	0.00194776	25.3108	9.86568	13.9199	1.16685	1.83243	1.03509	XP_013715314.1_periaxin-like [Brassica napus]	AT5G09530.1_hydroxyproline-rich glycoprotein family protein, Gene Name = PELPK1	.	.
BraA07g012730.3.5C	2162	24.3634	-3.63115	0.757175	-4.79566	1.62144e-06	4.61669e-05	84.1412	32.8856	66.6164	10.5017	3.66487	1.03509	XP_013653280.1_agamous-like MADS-box protein AGL9 homolog isoform X3 [Brassica napus] XP_013653281.1 agamous-like MADS-box protein AGL9 homolog isoform X4 [Brassica napus] CAG7901744.1 unnamed protein product [Brassica rapa] VDC97359.1 unnamed protein product [Brassica rapa]	AT1G24260.2_K-box region and MADS-box transcription factor family protein, Gene Name = SEP3	IPR002100_Transcription factor, MADS-box; IPR033896_MADS MEF2-like; IPR036879_Transcription factor, MADS-box superfamily; IPR002487_Transcription factor, K-box	7
BraA06g001540.3.5C	994	11.2625	-3.63637	1.24287	-2.92579	0.00343581	0.0216939	2.05223	18.6352	18.8912	2.33371	0.916216	0	XP_009147624.1_squamosa promoter-binding-like protein 4 isoform X2 [Brassica rapa] KAG5391392.1 hypothetical protein IGI04_021355 [Brassica rapa subsp. trilocularis]	AT1G53160.1_squamosa promoter binding protein-like 4, Gene Name = SPL4	IPR036893_SBP domain superfamily; IPR017238_Squamosa promoter-binding protein; IPR004333_SBP domain	8
BraA05g013660.3.5C	2033	35.5082	-3.71772	0.897992	-4.14003	3.47255e-05	0.000583068	63.619	52.617	81.5306	10.5017	2.74865	2.07018	XP_009144238.1_transcription factor bHLH10 isoform X1 [Brassica rapa] CAA8286873.1 Unknown [Brassica rapa] CAA8287840.1 Unknown [Brassica rapa] CAA8392457.1 Unknown [Brassica rapa] CAA8404135.1 Unknown [Brassica rapa]	AT2G31220.2_basic helix-loop-helix (bHLH) DNA-binding superfamily protein	IPR045896_Transcription factor MYC1-like, bHLH domain; IPR011598_Myc-type, basic helix-loop-helix (bHLH) domain; IPR036638_Helix-loop-helix DNA-binding domain superfamily	1
BraA07g035410.3.5C	1180	103.207	-3.74874	0.586913	-6.38723	1.68919e-10	1.72701e-08	355.035	201.698	153.118	11.6685	9.16216	32.0877	NP_001302976.1_NAC transcription factor 29-like [Brassica napus] XP_009105493.1 NAC transcription factor 29 [Brassica rapa] AHN60138.1 NAC transcription factor 29 [Brassica napus] KAH0919804.1 hypothetical protein HID58_027464 [Brassica napus] CAF2192426.1 unnamed protein product [Brassica napus]	AT1G69490.1_NAC-like, activated by AP3/PI, Gene Name = NAP	IPR003441_NAC domain; IPR036093_NAC domain superfamily	3
BraA06g000860.3.5C	1951	167.535	-3.75445	0.735737	-5.10298	3.34342e-07	1.1804e-05	450.805	168.813	234.649	25.6708	20.1568	17.5965	XP_009147543.2_nuclear transcription factor Y subunit A-5 [Brassica rapa] XP_009147544.2 nuclear transcription factor Y subunit A-5 [Brassica rapa] KAG5391307.1 hypothetical protein IGI04_021270 [Brassica rapa subsp. trilocularis]	AT1G54160.1_nuclear factor Y, subunit A5, Gene Name = NF-YA5	IPR001289_Nuclear transcription factor Y subunit A	9
BraA01g001190.3.5C	1987	38.7646	-3.84603	1.24546	-3.08804	0.00201481	0.0145729	2.05223	147.985	30.8225	4.66742	2.74865	5.17544	XP_009133375.1_1-aminocyclopropane-1-carboxylate synthase 8 [Brassica rapa] XP_022572265.1 1-aminocyclopropane-1-carboxylate synthase 8-like [Brassica napus] KAH0940492.1 hypothetical protein HID58_000129 [Brassica napus] CAG7886060.1 unnamed protein product [Brassica rapa] VDC73623.1 unnamed protein product [Brassica rapa]	AT4G37770.1_1-amino-cyclopropane-1-carboxylate synthase 8, Gene Name = ACS8	IPR015424_Pyridoxal phosphate-dependent transferase; IPR004839_Aminotransferase, class I/classII	3
BraA04g000170.3.5C	1332	67.5644	-3.91223	0.527434	-7.41747	1.19382e-13	3.08984e-11	124.502	129.35	167.038	11.6685	9.16216	7.24561	XP_009138646.2_protein MARD1 [Brassica rapa]	AT3G63210.1_mediator of aba-regulated dormancy protein (DUF581)	IPR007650_Zf-FLZ domain	10
BraA03g007080.3.5C	2913	140.014	-3.91829	0.634102	-6.17927	6.4397e-10	5.50613e-08	195.645	320.087	278.397	16.336	16.4919	19.6667	XP_009131494.1_rhamnogalacturonan I rhamnosyltransferase 1 isoform X2 [Brassica rapa] XP_013728400.1 uncharacterized protein At1g04910-like isoform X2 [Brassica napus]	AT5G15740.1_O-fucosyltransferase family protein	IPR024709_Putative O-fucosyltransferase, plant; IPR019378_GDP-fucose protein O-fucosyltransferase	3
BraA08g020940.3.5C	1478	29.2237	-3.91869	0.949595	-4.1267	3.68011e-05	0.000608319	123.134	12.0581	33.8054	2.33371	3.66487	5.17544	KAG5390099.1_hypothetical protein IGI04_031640 [Brassica rapa subsp. trilocularis]	AT4G35900.2_Basic-leucine zipper (bZIP) transcription factor family protein, Gene Name = FD	IPR046347_Basic-leucine zipper domain superfamily	4
BraA04g018930.3.5C	2538	2.65666	-3.97281	1.44995	-2.73996	0.00614461	0.0335287	4.10445	6.57712	6.95993	0	0.916216	0	XP_009140541.2_serine/threonine-protein kinase STY13 [Brassica rapa]	AT2G24360.1_Protein kinase superfamily protein	IPR000719_Protein kinase domain; IPR001245_Serine-threonine/tyrosine-protein kinase, catalytic domain; IPR011009_Protein kinase-like domain superfamily	9
BraA02g012110.3.5C	874	747.669	-4.05298	0.477799	-8.4826	2.20209e-17	1.40586e-14	1112.31	530.554	999.247	87.5141	22.9054	49.6842	XP_009126793.1_temperature-induced lipocalin-1 [Brassica rapa] RID74055.1 hypothetical protein BRARA_B01171 [Brassica rapa] CAG7892312.1 unnamed protein product [Brassica rapa] VDC86550.1 unnamed protein product [Brassica rapa]	AT5G58070.1_temperature-induced lipocalin, Gene Name = TIL	IPR002446_Lipocalin, bacterial; IPR022271_Lipocalin, ApoD type; IPR000566_Lipocalin/cytosolic fatty-acid binding domain; IPR012674_Calycin	.
BraA02g003060.3.5C	1460	6.32723	-4.13556	1.44415	-2.86366	0.00418776	0.0250907	32.8356	3.28856	14.9141	0	2.74865	0	XP_009125365.1_protein PELPK1 [Brassica rapa] RID73147.1 hypothetical protein BRARA_B00315 [Brassica rapa]	AT5G09530.1_hydroxyproline-rich glycoprotein family protein, Gene Name = PELPK1	.	4
BraA09g062840.3.5C	4142	705.406	-4.1575	0.82676	-5.02867	4.93898e-07	1.6654e-05	408.393	1445.87	1572.94	31.5051	97.1189	63.1404	XP_009118113.1_protein NRT1/ PTR FAMILY 6.3 [Brassica rapa] AKQ98326.1 nitrate transporter 1.1 [Brassica juncea]	AT1G12110.1_nitrate transporter 1.1, Gene Name = NRT1.1	IPR000109_Proton-dependent oligopeptide transporter family; IPR036259_MFS transporter superfamily	4
BraA09g050510.3.5C	1867	2.07147	-4.23445	1.53715	-2.75474	0.00587385	0.0325269	3.42038	4.38475	2.98283	0	0	0	XP_009116502.1_putative metal tolerance protein C3 [Brassica rapa] XP_013659937.1 putative metal tolerance protein C3 [Brassica napus] KAH0912337.1 hypothetical protein HID58_035658 [Brassica napus] RID47416.1 hypothetical protein BRARA_I04010 [Brassica rapa] CAF2048392.1 unnamed protein product [Brassica napus] CAG7865883.1 unnamed protein product [Brassica rapa]	AT3G58060.1_Cation efflux family protein	IPR027470_Cation efflux protein, cytoplasmic domain; IPR036837_Cation efflux protein, cytoplasmic domain superfamily; IPR027469_Cation efflux transmembrane domain superfamily; IPR002524_Cation efflux protein	3
BraA08g002370.3.5C	4709	2504.91	-4.26673	0.809235	-5.27255	1.34543e-07	5.64251e-06	4118.82	5492.99	5489.39	536.753	145.678	102.474	XP_009107153.2_myrosinase-binding protein 2 [Brassica rapa] KAG5387905.1 hypothetical protein IGI04_029446 [Brassica rapa subsp. trilocularis]	AT1G52030.1_myrosinase-binding protein 2, Gene Name = MBP2	IPR015915_Kelch-type beta propeller; IPR006652_Kelch repeat type 1; IPR036404_Jacalin-like lectin domain superfamily; IPR033734_Jacalin-like lectin domain, plant; IPR001229_Jacalin-like lectin domain	1
BraA09g068100.3.5C	1795	19.0591	-4.33796	1.38644	-3.12884	0.00175499	0.0130959	6.84075	23.0199	36.7882	3.50056	0	0	XP_009118853.1_squamosa promoter-binding-like protein 8 [Brassica rapa]	AT1G02065.2_squamosa promoter binding protein-like 8, Gene Name = SPL8	IPR004333_SBP domain; IPR036893_SBP domain superfamily	3
BraA06g009950.3.5C	1984	61.1834	-4.56289	0.749387	-6.08884	1.13735e-09	8.92759e-08	45.149	81.1178	193.884	5.83427	3.66487	4.14035	XP_009123953.2_cytochrome P450 78A5 [Brassica rapa]	AT1G13710.1_cytochrome P450, family 78, subfamily A, polypeptide 5, Gene Name = CYP78A5	IPR002401_Cytochrome P450, E-class, group I; IPR001128_Cytochrome P450; IPR036396_Cytochrome P450 superfamily	5
BraA07g030570.3.5C	2134	7.89607	-5.02613	1.42825	-3.51909	0.000433024	0.00444538	8.2089	15.3466	12.9256	0	0.916216	0	XP_009104908.1_agamous-like MADS-box protein AGL12 [Brassica rapa] XP_013652182.1 agamous-like MADS-box protein AGL12 [Brassica napus] KAG5380232.1 hypothetical protein IGI04_028074 [Brassica rapa subsp. trilocularis] RID55119.1 hypothetical protein BRARA_G02398 [Brassica rapa] VDD00790.1 unnamed protein product [Brassica rapa]	AT1G71692.1_AGAMOUS-like 12, Gene Name = AGL12	IPR002100_Transcription factor, MADS-box; IPR002487_Transcription factor, K-box; IPR036879_Transcription factor, MADS-box superfamily	9
BraA05g027300.3.5C	2490	3.10811	-5.13164	1.79425	-2.86005	0.00423572	0.02532	3.42038	8.7695	7.9542	0	0	0	KAH0849468.1_hypothetical protein HID58_096329 [Brassica napus]	AT3G20740.1_Transducin/WD40 repeat-like superfamily protein, Gene Name = FIE	IPR001680_WD40 repeat; IPR036322_WD40-repeat-containing domain superfamily; IPR020472_G-protein beta WD-40 repeat	.
BraA05g014360.3.5C	1331	2.54651	-5.32025	1.85368	-2.8701	0.00410339	0.0247296	4.10445	9.86568	8.94848	0	0	0	XP_009144325.3_LOW QUALITY PROTEIN: UDP-glycosyltransferase 87A2 [Brassica rapa]	AT2G30140.1_UDP-Glycosyltransferase superfamily protein, Gene Name = UGT87A2	IPR002213_UDP-glucuronosyl/UDP-glucosyltransferase	1
BraA02g009860.3.5C	1716	6.12528	-5.43974	1.65999	-3.27698	0.00104923	0.00888211	1.36815	15.3466	31.8168	0	0.916216	0	XP_009126534.1_NAC domain-containing protein 89-like [Brassica rapa]	AT5G22290.1_NAC domain containing protein 89, Gene Name = NAC089	IPR003441_NAC domain; IPR036093_NAC domain superfamily	3
BraA04g029310.3.5C	345	10.1993	-5.52446	1.8459	-2.99282	0.00276411	0.0184332	77.9846	1.09619	9.94275	0	1.83243	0	XP_009141860.2_protein EARLY FLOWERING 4 [Brassica rapa] RID67343.1 hypothetical protein BRARA_D02427 [Brassica rapa] CAG7908249.1 unnamed protein product [Brassica rapa] VDD15525.1 unnamed protein product [Brassica rapa]	AT2G40080.1_EARLY FLOWERING-like protein (DUF1313), Gene Name = ELF4	IPR009741_Protein EARLY FLOWERING 4 domain	1
BraA10g030000.3.5C	1800	168.722	-5.5408	1.27395	-4.3493	1.3657e-05	0.000272845	12.3134	603.999	431.515	5.83427	7.32973	9.31579	XP_009122363.1_gibberellin 20 oxidase 3 [Brassica rapa] XP_033137913.1 gibberellin 20 oxidase 3 [Brassica rapa]	AT5G07200.1_gibberellin 20-oxidase 3, Gene Name = GA20OX3	IPR044861_Isopenicillin N synthase-like, Fe(2+) 2OG dioxygenase domain; IPR026992_Non-haem dioxygenase N-terminal domain	2
BraA03g051490.3.5C	4461	3.07418	-5.56453	1.80757	-3.07846	0.00208071	0.0149256	18.47	3.28856	4.97138	0	0	0	XP_009137303.2_agamous-like MADS-box protein AGL19 [Brassica rapa] XP_022572578.1 agamous-like MADS-box protein AGL19 [Brassica napus] RID72767.1 hypothetical protein BRARA_C04645 [Brassica rapa] CAG7884127.1 unnamed protein product [Brassica rapa] VDC83241.1 unnamed protein product [Brassica rapa]	AT4G22950.1_AGAMOUS-like 19, Gene Name = AGL19	IPR036879_Transcription factor, MADS-box superfamily; IPR033896_MADS MEF2-like; IPR002487_Transcription factor, K-box; IPR002100_Transcription factor, MADS-box	7
BraA05g012740.3.5C	732	111.605	-5.70032	1.17094	-4.86814	1.12653e-06	3.34339e-05	693.652	52.617	39.771	8.16798	0.916216	6.21053	XP_009143964.1_uncharacterized protein LOC103867632 [Brassica rapa] XP_013634637.1 PREDICTED: uncharacterized protein LOC106340304 [Brassica oleracea var. oleracea] XP_013674628.1 uncharacterized protein BNAC04G12490D [Brassica napus] VDD06986.1 unnamed protein product [Brassica oleracea] KAH0883290.1 hypothetical protein HID58_059386 [Brassica napus] CAF1823374.1 unnamed protein product [Brassic…	AT2G32280.1_GPI inositol-deacylase C, putative (DUF1218)	IPR009606_DESIGUAL/Modifying wall lignin-1/2	6
BraA09g061850.3.5C	1946	4.30254	-5.8918	1.63505	-3.60344	0.000314033	0.00346062	5.4726	7.67331	20.8798	0	0	0	XP_009117978.2_cytochrome P450 78A5 [Brassica rapa]	AT1G13710.1_cytochrome P450, family 78, subfamily A, polypeptide 5, Gene Name = CYP78A5	IPR001128_Cytochrome P450; IPR036396_Cytochrome P450 superfamily; IPR002401_Cytochrome P450, E-class, group I	5
BraA04g016810.3.5C	1081	1655.41	-6.05648	1.07581	-5.62972	1.80501e-08	9.99154e-07	8459.27	1804.32	2167.52	140.023	28.4027	18.6316	XP_009140299.1_glycine-rich RNA-binding protein GRP2A isoform X1 [Brassica rapa]	AT2G21660.1_cold, circadian rhythm, and rna binding 2, Gene Name = GRP7	IPR035979_RNA-binding domain superfamily	23
BraA03g033470.3.5C	2807	5.16414	-6.06997	1.77268	-3.42418	0.000616661	0.00587987	28.7312	3.28856	5.96565	0	0	0	XP_009134943.1_sterol 3-beta-glucosyltransferase UGT80A2 [Brassica rapa] XP_013684663.1 sterol 3-beta-glucosyltransferase UGT80A2-like [Brassica napus]	AT3G07020.2_UDP-Glycosyltransferase superfamily protein, Gene Name = SGT	IPR002213_UDP-glucuronosyl/UDP-glucosyltransferase; IPR004276_Glycosyltransferase family 28, N-terminal domain	6
BraA05g031720.3.5C	2160	1474.98	-6.57519	0.93479	-7.03386	2.00895e-12	3.61681e-10	5812.59	1235.4	4374.81	79.3461	29.3189	11.386	XP_009146084.1_jacalin-related lectin 35 [Brassica rapa]	AT3G16470.1_Mannose-binding lectin superfamily protein, Gene Name = JR1	IPR033734_Jacalin-like lectin domain, plant; IPR036404_Jacalin-like lectin domain superfamily; IPR001229_Jacalin-like lectin domain	1
BraA09g057020.3.5C	1067	1635.65	-6.60914	0.963617	-6.85868	6.9502e-12	1.02924e-09	11624.5	588.652	992.287	81.6798	23.8216	30.0175	XP_009117376.1_glycine-rich RNA-binding protein GRP1A isoform X2 [Brassica rapa] XP_013660941.1 glycine-rich RNA-binding protein GRP1A isoform X2 [Brassica napus] XP_013707061.1 glycine-rich RNA-binding protein GRP1A isoform X2 [Brassica napus]	AT2G21660.1_cold, circadian rhythm, and rna binding 2, Gene Name = GRP7	IPR000504_RNA recognition motif domain; IPR035979_RNA-binding domain superfamily	23
BraA05g005290.3.5C	3438	95.7546	-7.19881	1.14434	-6.29081	3.15813e-10	2.96503e-08	485.693	152.37	121.302	2.33371	1.83243	1.03509	XP_009143158.1_MADS-box protein SOC1 [Brassica rapa] XP_013748134.1 MADS-box protein SOC1 [Brassica napus] XP_022561507.1 MADS-box protein SOC1 [Brassica napus] XP_022574682.1 MADS-box protein SOC1 isoform X1 [Brassica napus] XP_022574683.1 MADS-box protein SOC1 isoform X1 [Brassica napus] AGB51006.1 MADS box transcription factor SOC1 variant 6 [Brassica juncea] AYV97258.1 MADS-box protein SOC1 […	AT2G45660.1_AGAMOUS-like 20, Gene Name = AGL20	IPR036879_Transcription factor, MADS-box superfamily; IPR002487_Transcription factor, K-box; IPR002100_Transcription factor, MADS-box; IPR033896_MADS MEF2-like	7
BraA09g024090.3.5C	680	11.0064	-7.36398	1.72862	-4.26003	2.04401e-05	0.00038082	2.7363	54.8093	36.7882	0	0	0	XP_009114232.1_MLP-like protein 328 [Brassica rapa] XP_013746502.1 MLP-like protein 328 [Brassica napus] KAG5383623.1 hypothetical protein IGI04_035093 [Brassica rapa subsp. trilocularis] RID45283.1 hypothetical protein BRARA_I02025 [Brassica rapa] CAF2041938.1 unnamed protein product [Brassica napus] CDY49951.1 BnaC09g52200D [Brassica napus]	AT2G01520.1_MLP-like protein 328, Gene Name = MLP328	IPR000916_Bet v I/Major latex protein	1
BraA09g065170.3.5C	2137	12.5807	-7.42248	1.74795	-4.24638	2.1725e-05	0.000401116	3.42038	46.0399	48.7195	0	0	0	XP_009118439.1_protein phosphatase 2C 3 [Brassica rapa]	AT1G07430.1_highly ABA-induced PP2C protein 2, Gene Name = HAI2	IPR001932_PPM-type phosphatase-like domain; IPR036457_PPM-type phosphatase-like domain superfamily	4
BraA05g005280.3.5C	1862	27.8588	-7.97249	1.72458	-4.62286	3.78491e-06	9.27788e-05	71.8279	40.5589	30.8225	0	0	0	KAH0924953.1_hypothetical protein HID58_017209 [Brassica napus]	AT2G45650.1_AGAMOUS-like 6, Gene Name = AGL6	IPR033896_MADS MEF2-like; IPR002100_Transcription factor, MADS-box; IPR036879_Transcription factor, MADS-box superfamily; IPR002487_Transcription factor, K-box	12
BraA05g025850.3.5C	5315	58.8152	-8.68994	2.55277	-3.40412	0.000663782	0.00622586	6.84075	77.8293	151.13	0	0	0	XP_009145417.1_gamma-aminobutyrate transaminase POP2, mitochondrial-like isoform X2 [Brassica rapa]	AT3G22200.1_Pyridoxal phosphate (PLP)-dependent transferases superfamily protein, Gene Name = POP2	IPR005814_Aminotransferase class-III; IPR015424_Pyridoxal phosphate-dependent transferase	2
